# Supplementary material for: FOXP3+ T cells in uterine sarcomas are associated with favorable prognosis, low extracellular matrix expression and reduced YAP activation
Source: NPJ Precis Oncol. 2021 Nov 19;5:97. doi: 10.1038/s41698-021-00236-6 (PMC8604926; doi:10.1038/s41698-021-00236-6)
Supplement: Supplementary file 2 — Supplementary Data 1 [file 41698_2021_236_MOESM2_ESM.xlsx]

## Sheet: Sheet1
Differential gene expression between distinct CFR groups
#%array_type=HuGene-2_1-st
#%annotation=HuGene-2_1-st-v1.na36.hg19.transcript.csv
ID	CFRhigh Avg (log2)	CFRLow Avg (log2)	Low TILS Avg (log2)	CFRhigh Standard Deviation	CFRLow Standard Deviation	Low TILS Standard Deviation	CFRLow vs CFRhigh Fold Change	Low TILS vs CFRhigh Fold Change	CFRLow vs CFRhigh P-val	Low TILS vs CFRhigh P-val	CFRLow vs CFRhigh FDR P-val	Low TILS vs CFRhigh FDR P-val	Overall F-Test	Overall FDR F-Test	new cut off CFRLow CFRhigh Low TILS F-Test	new cut off CFRLow CFRhigh Low TILS FDR F-Test	Public Gene IDs	Gene Symbol	Description	CFRhighromosome	Strand	Start	Stop	ESS_32_(hu_gene_2.1_24-array_plate).rma-gene-full.chp Signal	ESS_33_(hu_gene_2.1_24-array_plate).rma-gene-full.chp Signal	ESS_34_(hu_gene_2.1_24-array_plate).rma-gene-full.chp Signal	ESS_37_A05_20161125_(hu_gene_2.1_24-array_plate).rma-gene-full.chp Signal	ESS_38_B05_20161125_(hu_gene_2.1_24-array_plate).rma-gene-full.chp Signal	ESS_39_C05_20161125_(hu_gene_2.1_24-array_plate).rma-gene-full.chp Signal	ESS_40_D05_20161125_(hu_gene_2.1_24-array_plate).rma-gene-full.chp Signal	ESS_41_E05_20161125_(hu_gene_2.1_24-array_plate).rma-gene-full.chp Signal	ESS_42_H09_20161215_(hu_gene_2.1_24-array_plate).rma-gene-full.chp Signal	ESS_43_F05_20161125_(hu_gene_2.1_24-array_plate).rma-gene-full.chp Signal	ESS_45_G05_20161125_(hu_gene_2.1_24-array_plate).rma-gene-full.chp Signal	ESS_46_H05_20161125_(hu_gene_2.1_24-array_plate).rma-gene-full.chp Signal	ESS_47_A07_20161125_(hu_gene_2.1_24-array_plate).rma-gene-full.chp Signal	ESS_49_(hu_gene_2.1_24-array_plate).rma-gene-full.chp Signal	ESS_50_(hu_gene_2.1_24-array_plate).rma-gene-full.chp Signal	ESS_51_(hu_gene_2.1_24-array_plate).rma-gene-full.chp Signal	ESS_52_(hu_gene_2.1_24-array_plate).rma-gene-full.chp Signal	ESS_53_(hu_gene_2.1_24-array_plate).rma-gene-full.chp Signal	ESS_54_(hu_gene_2.1_24-array_plate).rma-gene-full.chp Signal	ESS_58_(hu_gene_2.1_24-array_plate).rma-gene-full.chp Signal	ESS_60_(hu_gene_2.1_24-array_plate).rma-gene-full.chp Signal	ESS_61_(hu_gene_2.1_24-array_plate).rma-gene-full.chp Signal
16657436	3.64	3.93	3.89	0.41	0.71	0.62	1.22	1.18	0.0925	0.3177	0.372	0.7087	0.2302	0.5775	0.2302	0.5775	NR_046018; BC070227; OTTHUMT00000002844; OTTHUMT00000362751; uc001aaa.3; uc010nxq.1; uc010nxr.1	DDX11L1	DEAD/H (Asp-Glu-Ala-Asp/His) box helicase 11 like 1	chr1	+	12190	13639	4.18	3.07	3.65	3.54	3.6	3.46	3.54	2.83	4.21	3.94	3.56	3.84	3.59	4.88	3.9	4.82	3.33	4.93	3.94	5.09	4	3.49
16657440	3.83	3.88	3.94	0.28	0.38	0.38	1.04	1.09	0.9034	0.4577	0.9639	0.7944	0.731	0.8817	0.731	0.8817	NR_036051; NR_036266; NR_036267; NR_036268; ENST00000408051; ENST00000408365; ENST00000408734; ENST00000607096	MIR1302-2; MIR1302-9; MIR1302-10; MIR1302-11	microRNA 1302-2; microRNA 1302-9; microRNA 1302-10; microRNA 1302-11	chr1	+	29554	31109	4.23	3.53	4.18	4.06	4.34	3.69	3.83	3.52	4.08	4.17	3.56	3.98	3.52	4.11	4.56	3.36	3.66	4.02	3.66	3.97	3.86	3.28
16657445	2.32	2.61	2.38	0.63	0.55	0.34	1.22	1.04	0.5094	0.8769	0.7647	0.9667	0.6996	0.8663	0.6996	0.8663	NM_001005484; ENST00000335137; OTTHUMT00000003223; uc001aal.1	OR4F5	olfactory receptor, family 4, subfamily F, member 5	chr1	+	69091	70008	1.82	1.98	2.7	2.15	1.64	2.25	2.48	1.6	2.54	2.53	3.51	2.66	1.57	2.92	2.35	2.6	3.33	2.54	2.68	2.76	1.92	2.3
16657447	2.97	2.5	2.31	0.45	0.43	0.25	-1.39	-1.58	0.4803	0.0526	0.7469	0.4079	0.143	0.4909	0.143	0.4909				chr1	+	160446	161525	2.44	2.45	2.17	3.14	3.58	2.54	2.72	3.04	1.98	3.21	2.27	2.9	3.08	2.44	2.08	2.56	2.33	2.08	2.2	2.64	2.81	2.48
16657450	6.62	6.22	6.92	0.42	0.66	0.97	-1.32	1.23	0.1688	0.5548	0.4789	0.8416	0.1558	0.5045	0.1558	0.5045	NR_028322; XR_951431; AK303380; AK316554; AK316556; uc001aau.3; uc009vjk.2; XR_942213; XR_942214; XR_952135; XR_952136	LOC100132287; LOC105379556; LOC100132062; LOC100133331; LOC102723777	uncharacterized LOC100132287; nascent polypeptide-associated complex subunit alpha, muscle-specific form-like; uncharacterized LOC100132062; uncharacterized LOC100133331; uncharacterized LOC102723777	chr1	+	317811	328581	7.1	7.85	6.74	7.07	6.47	7.28	6.26	6.37	6.42	6.85	6.03	6.78	6.38	6.79	7.79	5.36	5.93	6.82	5.31	7.03	5.28	5.99
16657469	4.32	4.28	4.53	0.25	0.44	0.75	-1.03	1.16	0.5198	0.5792	0.7704	0.8543	0.5117	0.7686	0.5117	0.7686	XR_954111	LOC105379690	uncharacterized LOC105379690	chr1	+	329790	342507	4.68	4.95	4.37	4.37	4.72	4.24	4.06	4.16	4.43	4.89	4.12	4.29	4.58	4.32	5.63	4.52	3.91	4.4	3.46	4.68	3.47	3.85
16657473	2.98	3.01	2.95	0.47	0.41	0.5	1.02	-1.02	0.4993	0.8216	0.7589	0.9484	0.7883	0.9076	0.7883	0.9076	NM_001005221; NM_001005224; NM_001005277; ENST00000332831; ENST00000426406; ENST00000456475; OTTHUMT00000007334; OTTHUMT00000007999; OTTHUMT00000367138; uc010nxu.2; uc010nxv.2; uc011dhm.2	OR4F29; OR4F3; OR4F16	olfactory receptor, family 4, subfamily F, member 29; olfactory receptor, family 4, subfamily F, member 3; olfactory receptor, family 4, subfamily F, member 16	chr1	+	367640	368634	3.32	2.86	2.91	3	2.85	3.64	2.59	3.5	2.48	3.04	2.22	2.95	2.95	3.11	2.98	3.89	3.22	2.54	3.87	3.55	2.71	2.77
16657476	4.03	3.79	3.73	0.32	0.41	0.52	-1.18	-1.23	0.5187	0.2192	0.7698	0.6322	0.4614	0.7392	0.4614	0.7392	XR_954116	LOC105378947	proline-rich extensin-like protein EPR1	chr1	+	459656	461954	3.21	3.39	3.47	3.92	3.59	3.42	4.11	4.06	4.19	4.32	3.75	4.39	3.97	4.01	4.3	4.68	3.87	3.18	4.16	3.69	3.5	4.14
16657480	3.35	3.16	3.1	0.57	0.73	0.57	-1.14	-1.18	0.9175	0.9945	0.9696	0.9985	0.9934	0.998	0.9934	0.998				chr1	+	523009	532878	3	3.23	2.25	3.13	3.33	2.03	2.74	2.63	3.87	3.36	3.39	3.34	3.39	3.82	2.4	3.83	3.76	3.44	4.03	2.96	1.91	3.03
16657485	2.69	2.72	3.11	0.46	0.56	0.74	1.02	1.34	0.4241	0.3062	0.7079	0.6997	0.5488	0.7877	0.5488	0.7877				chr1	+	557143	566063	4	2.14	3.21	2.76	2.77	2.97	2.6	2.42	2.59	3.83	2.39	2.73	2.87	4.03	2.99	2.74	3.75	3.98	3.08	2.57	2.62	2.66
16657489	4.29	4.29	3.3	0.29	0.79	0.82	1	-1.99	0.8123	0.1358	0.925	0.5427	0.1917	0.5417	0.1917	0.5417				chr1	+	696291	697369	4.73	2.96	5.38	3.66	4.43	4.08	3.43	4.32	4.33	3.85	4.29	4.45	4.44	5.11	3.23	2.88	4.02	4.66	2.98	3.61	4.39	4.18
16657492	4.51	4.64	4.67	0.41	0.58	0.35	1.1	1.12	0.6255	0.6251	0.8303	0.8755	0.847	0.9339	0.847	0.9339	XR_946806; XR_946807; XR_954104; XR_954105; XR_954106; XR_954107; XR_954108	LOC105378580; LOC105378581	uncharacterized LOC105378580; uncharacterized LOC105378581	chr1	+	714162	745440	4.74	4.24	4.31	4.57	4.33	4.38	4.6	3.74	4.89	4.41	3.87	4.72	4.7	5.05	4.82	5.18	4.42	3.96	4.83	4.87	3.34	4.68
16657502	4.85	4.45	4.8	0.27	0.61	0.81	-1.32	-1.04	0.1281	0.2932	0.4275	0.691	0.2865	0.6248	0.2865	0.6248	XR_108279; XR_171142; AK290103	LOC100287934	uncharacterized LOC100287934	chr1	+	721320	722513	4.73	2.96	3.7	4.52	4.93	4.81	4.76	4.81	4.66	5.1	5.16	5.22	4.61	5.27	5.28	3.71	4.3	4.93	4.6	4.9	4.73	3.92
16657506	3.7	3.57	3.76	0.37	0.44	0.32	-1.1	1.04	0.713	0.4191	0.877	0.7718	0.5071	0.7662	0.5071	0.7662	NR_103536; ENST00000326734	FAM87B	family with sequence similarity 87, member B	chr1	+	752751	755214	4.39	3.92	3.14	3.77	4.2	3.62	3.71	3.74	3.77	2.91	3.69	4.23	3.49	3.43	3.73	4.12	3.09	3.8	3.4	3.2	3.72	3.74
16657509	4.53	3.87	4.02	0.81	0.5	0.41	-1.58	-1.42	0.002	0.0164	0.0975	0.2873	0.0052	0.1785	0.0052	0.1785				chr1	+	756056	758975	4.04	4.45	3.12	4.41	4.59	4.68	4.66	4.27	4.37	5.56	4.99	6.54	4.2	3.75	3.55	3.96	3.54	3.86	3.89	4.13	3.51	4.46
16657514	3.71	3.38	3.22	0.62	0.37	0.38	-1.26	-1.4	0.0851	0.0418	0.3612	0.3824	0.0861	0.417	0.0861	0.417	NR_047519; NR_047521; NR_047523; NR_047524; NR_047525; NR_047526; ENST00000415295; ENST00000416570; ENST00000425657; ENST00000441765; ENST00000445118; ENST00000448975; ENST00000449005; ENST00000608189; ENST00000609009; ENST00000610067; ENST00000622921; ENST00000623070; ENST00000623808; ENST00000624927; BC086872; ENST00000609139	LINC01128	long intergenic non-protein coding RNA 1128	chr1	+	762988	789791	2.89	2.99	3.59	3.2	3.72	4.37	3.32	3.36	3.2	3.56	4.21	4.88	3.7	2.94	3.51	3.03	3.23	3.06	3.88	3.52	3.16	3.99
16657527	3.53	3.98	3.93	0.34	0.33	0.66	1.36	1.32	0.4294	0.2367	0.7121	0.6465	0.4726	0.7465	0.4726	0.7465	XR_946809; XR_954265	LOC284600	uncharacterized LOC284600	chr1	+	840487	841186	5.12	3.61	3.57	3.99	3.39	3.49	3.98	4.32	4.1	3.47	3.56	3.45	3.59	4.05	4.4	4.15	4.06	3.21	3.86	4.4	3.77	3.97
16657529	3.73	4.04	3.63	0.43	0.55	0.65	1.24	-1.08	0.2182	0.2784	0.5317	0.6804	0.3921	0.6975	0.3921	0.6975	XR_946809; XR_954265; AK056486	LOC284600	uncharacterized LOC284600	chr1	+	846815	850735	5.06	3.42	3.62	3.74	3	3.11	3.41	3.77	4.12	3.85	3.53	3.67	2.77	4.01	4.08	4.37	3.21	3.88	3.41	4.46	4.18	4.31
16657534	4.04	5.04	4.97	0.56	0.58	0.75	2	1.91	0.0213	0.009	0.212	0.2484	0.0167	0.2457	0.0167	0.2457	NM_152486; ENST00000341065; ENST00000342066; ENST00000420190; ENST00000437963; ENST00000455979; ENST00000464948; ENST00000466827; ENST00000474461; ENST00000478729; ENST00000616016; ENST00000616125; ENST00000617307; ENST00000618181; ENST00000618323; ENST00000618779; ENST00000620200; ENST00000622503; AK054643; BC024295; BC033213; JX093066; JX093067; JX093068; JX093070; JX093071; JX093072; JX093073;…	SAMD11	sterile alpha motif domain containing 11	chr1	+	860260	879961	6.67	4.84	5.22	4.45	4.38	4.01	4.8	4.12	5.07	5.35	3.96	3.9	3.99	5.55	5.33	5.31	4.87	4.61	5.22	6.07	4.65	4.5
16657554	4.53	4.65	4.48	0.21	0.32	0.68	1.09	-1.03	0.3669	0.3249	0.6666	0.7137	0.538	0.7825	0.538	0.7825	NM_198317; XM_005244744; XM_006710600; XM_006710601; XR_426604; XR_426605; ENST00000338591; ENST00000463212; ENST00000466300; ENST00000481067; ENST00000622660; AK293258; AY423763; BC033192; BC045768; BC105742; OTTHUMT00000097875; OTTHUMT00000097877; OTTHUMT00000097878; OTTHUMT00000097931; uc001aca.2; uc001acb.1; uc001acc.2; uc010nyb.1	KLHL17	kelch-like family member 17	chr1	+	895967	901099	4.1	5.04	4.73	4.53	4.48	4.66	4.47	4.82	4.45	4.53	4.25	4.24	4.7	4.99	5.98	5.33	4.7	4.35	4.55	4.33	4.52	4.64
16657572	4.11	4.17	4.14	0.21	0.55	0.2	1.04	1.02	0.2628	0.9075	0.5761	0.9756	0.4103	0.7083	0.4103	0.7083	NM_001160184; NM_032129; XM_006710944; XM_011542248; XM_011542249; XM_011542250; XR_946777; ENST00000379407; ENST00000379409; ENST00000379410; ENST00000480267; ENST00000491024; BC101386; BC101387; OTTHUMT00000097940; OTTHUMT00000097941; OTTHUMT00000097942; OTTHUMT00000473255; OTTHUMT00000473256; uc001acd.3; uc001ace.3; uc001acf.3	PLEKHN1	pleckstrin homology domain containing, family N member 1	chr1	+	901877	911245	4.49	4.03	4.8	4.23	4.08	4.08	3.98	4.65	4	4.08	4.09	4.12	4.3	4.1	4.24	5.59	4.14	4.26	4.01	4.45	3.92	4.2
16657594	4.88	5.05	5.03	0.39	0.78	0.63	1.13	1.11	0.2336	0.1767	0.5469	0.5896	0.3242	0.6521	0.3242	0.6521	NM_005101; ENST00000379389; ENST00000624652; ENST00000624697; AY168648; BC009507; BT007297; M13755; OTTHUMT00000097989; OTTHUMT00000479384; OTTHUMT00000479385; uc001acj.4	ISG15	ISG15 ubiquitin-like modifier	chr1	+	948803	949920	4.81	4.31	4.29	4.79	6.22	4.75	4.86	4.89	3.87	4.36	4.92	4.92	5.05	5.69	5.83	4.39	5.51	5.02	5.95	4.06	4.79	5.45
16657598	4.05	4.66	5.54	0.69	1	1.22	1.52	2.8	0.0485	0.013	0.2913	0.2721	0.0307	0.294	0.0307	0.294	NM_001305275; NM_198576; XM_005244749; XM_006710635; XM_011541429; XM_011541430; XM_011541431; XR_946650; ENST00000379370; ENST00000419249; ENST00000461111; ENST00000466223; ENST00000469403; ENST00000477585; ENST00000478677; ENST00000479707; ENST00000492947; ENST00000620552; AB191264; AJ309206; AK125197; AK128761; OTTHUMT00000097990; OTTHUMT00000097991; OTTHUMT00000097992; OTTHUMT00000097993; OTT…	AGRN	agrin	chr1	+	955503	991499	6.56	5.88	4.51	4.08	4.64	4.15	5.44	5.68	3.81	3.82	3.38	4.53	4.34	7.15	6.91	6.08	4.48	4.02	4.11	4.74	5.24	4.21
16657647	2.97	3.27	3.19	0.21	0.37	0.33	1.23	1.16	0.0229	0.2017	0.2185	0.6159	0.0701	0.386	0.0701	0.386	NR_038869; ENST00000416774; BC028014	LINC01342	long intergenic non-protein coding RNA 1342	chr1	+	1072397	1079436	3.1	3.66	3.36	3.14	3.02	3.28	3.04	2.76	3.1	2.79	2.89	3.1	2.71	3.16	3.18	4.04	3.02	2.74	3.52	3.28	3.3	3.82
16657650	2.33	2.63	2.95	0.28	0.61	0.49	1.23	1.53	0.5016	0.0689	0.7599	0.4455	0.1808	0.5315	0.1808	0.5315	NR_029639; uc001acw.2	MIR200B	microRNA 200b	chr1	+	1102484	1102578	2.27	2.99	1.85	2.35	1.89	2.47	2.54	2.89	2.12	2.33	2.38	2.26	2.89	3.35	2.97	3.27	2.84	3.21	3.65	3.12	2.5	2.14
16657652	2.54	2.48	2.46	0.28	0.38	0.23	-1.04	-1.06	0.4199	0.2421	0.7053	0.6505	0.4768	0.7489	0.4768	0.7489	NR_029834; uc010nye.1	MIR200A	microRNA 200a	chr1	+	1103243	1103332	1.96	2.6	2.55	2.59	2.61	2.58	2.48	2.53	2.32	2.48	2.21	3.1	2.83	2.39	2.49	3.04	2.51	2.43	2.23	1.69	2.26	2.5
16657654	2.62	3.22	2.62	0.17	0.48	0.48	1.51	1	0.002	0.5184	0.0975	0.8261	0.0053	0.1802	0.0053	0.1802	NR_029957; ENST00000362106; uc010nyf.1	MIR429	microRNA 429	chr1	+	1104385	1104467	2.18	2.86	3.13	2.68	3.1	2.72	2.42	2.69	2.66	2.32	2.28	2.49	2.58	3.14	2.36	3.53	3.88	2.89	3.48	2.67	2.62	3.84
16657656	2.82	3.38	3	0.19	0.29	0.33	1.47	1.13	0.0038	0.5068	0.1177	0.8203	0.0104	0.2139	0.0104	0.2139	NM_001130045; NM_153254; XM_005244738; XM_011541168; XM_011541169; XM_011541170; XM_011541171; XM_011541172; XM_011541173; XM_011541174; XM_011541175; XM_011541176; XM_011541177; XM_011541178; XR_946599; ENST00000379288; ENST00000379289; ENST00000379290; ENST00000460998; ENST00000486379; ENST00000506177; ENST00000514695; BC126152; BC126154; OTTHUMT00000002420; OTTHUMT00000002421; OTTHUMT000000024…	TTLL10	tubulin tyrosine ligase-like family member 10	chr1	+	1109264	1133315	2.8	3.31	3.45	2.85	2.97	3.32	2.53	2.71	2.92	2.78	2.8	2.75	2.96	3.34	2.84	3.81	3.7	3.38	3.13	3.04	3.25	3.46
16657680	4.3	4.5	4.56	0.38	0.42	0.55	1.15	1.2	0.4975	0.2714	0.758	0.675	0.5303	0.778	0.5303	0.778	NM_080605; ENST00000379198; BC015549; OTTHUMT00000005071; uc001adk.3	B3GALT6	UDP-Gal:betaGal beta 1,3-galactosyltransferase 6	chr1	+	1167629	1170421	4.51	4.76	4.64	4.22	4.45	4.33	4.67	3.89	4.47	3.97	4.84	4.91	4.13	3.93	5.5	5	4.09	3.82	4.39	5.06	4.63	4.16
16657683	4.67	4.5	4.37	0.37	0.33	0.37	-1.13	-1.23	0.5246	0.7315	0.7732	0.9165	0.8122	0.918	0.8122	0.918	NM_001130413; NR_037668; XM_011541899; XM_011541900; XM_011541901; XM_011541902; XM_011541903; XM_011541904; XM_011541905; XM_011541906; XM_011541907; XM_011541908; XM_011541909; XM_011541910; XM_011541911; XM_011541912; XM_011541913; XM_011541914; XM_011541915; XM_011541916; XM_011541917; XM_011541918; XM_011541919; XM_011541920; XM_011541921; XM_011541922; XM_011541923; XM_011541924; XM_0115419…	SCNN1D	sodium channel, non voltage gated 1 delta subunit	chr1	+	1210339	1227409	4.35	4.41	4.34	5.04	4.86	4.59	5.09	4.27	4.46	5.25	4.85	4.77	4.18	4.37	5.08	4.5	5.02	4.41	4.3	4.1	4.92	4.34
16657713	3.87	4.28	4.6	0.39	0.33	0.15	1.33	1.65	0.0328	0.0013	0.2511	0.143	0.0045	0.173	0.0045	0.173	NM_153339; XM_005244720; XM_006710338; XM_006710339; XR_241027; ENST00000379031; ENST00000463758; ENST00000467712; ENST00000470520; ENST00000493657; AK027721; AK298218; BC034304; OTTHUMT00000009438; OTTHUMT00000009439; OTTHUMT00000009440; OTTHUMT00000009441; OTTHUMT00000009442; uc001aed.3; uc009vjx.3; uc010nyi.2	PUSL1	pseudouridylate synthase-like 1	chr1	+	1243947	1247057	4.59	4.81	4.31	3.46	3.96	3.61	4.35	3.59	3.96	4.16	4.54	4.31	3.69	4.28	4.49	3.93	4.09	4.62	4.63	4.33	4.59	4.9
16657730	3.33	3.5	3.29	0.24	0.33	0.34	1.13	-1.03	0.3677	0.9548	0.667	0.9883	0.5734	0.8017	0.5734	0.8017	NM_001029885; XM_005244801; XM_005244802; XM_011542200; ENST00000343938; ENST00000464957; ENST00000488011; BC072454; BC098429; JN542538; OTTHUMT00000008742; OTTHUMT00000008743; OTTHUMT00000008744	CPTP	ceramide-1-phosphate transfer protein	chr1	+	1260136	1264277	3.08	3.38	3.43	3.13	3.58	3.62	3.37	3.19	3.4	3.32	3.77	3.33	3.07	3.28	2.96	3.58	3.08	3.93	3.34	3.96	3.93	3.18
16657737	3.81	4.02	4.13	0.3	0.23	0.31	1.16	1.25	0.0914	0.0245	0.3709	0.3248	0.0612	0.3696	0.0612	0.3696	NM_152228; XM_011542239; ENST00000339381; OTTHUMT00000008493; uc010nyk.2	TAS1R3	taste receptor, type 1, member 3	chr1	+	1266694	1270686	4.5	4.51	3.62	3.98	3.81	3.97	3.83	3.5	4.04	3.73	3.51	3.23	3.94	3.93	4.22	4.24	4.14	3.84	3.97	3.96	4.34	4.06
16657746	4.44	4.17	4.19	0.48	1.14	0.25	-1.21	-1.19	0.4829	0.7653	0.7482	0.9283	0.6081	0.8207	0.6081	0.8207				chr1	+	1317609	1318166	3.75	4.37	3.97	4.51	4.79	4.69	4.32	4.67	3.81	4.19	3.31	4.38	4.56	4.97	3.99	6.99	3.82	4.1	4.37	4.5	3.63	3.44
16657751	3.92	4.36	4.53	0.33	0.31	0.14	1.36	1.53	0.0105	0.0015	0.1627	0.1472	0.0035	0.1588	0.0035	0.1588	NR_015434; ENST00000418833; ENST00000444362; ENST00000447725; ENST00000448629; ENST00000453521; ENST00000570344; ENST00000572242; ENST00000576232; AK092572; AK297832; uc001afm.3; uc009vkd.3	LOC148413	uncharacterized LOC148413	chr1	+	1334902	1337426	4.46	4.55	4.63	4.19	4.5	3.9	4.39	3.52	4.24	3.86	4.47	3.69	3.66	4.91	4.77	3.91	4.19	4.5	4.63	4.47	4.27	4.17
16657758	3.51	3.56	3.68	0.3	0.26	0.41	1.04	1.12	0.7703	0.0935	0.9047	0.484	0.2053	0.5556	0.2053	0.5556	XR_946814; XR_954724	LOC105378585	uncharacterized LOC105378585	chr1	+	1355625	1358071	3.8	3.61	3.46	3.41	3.19	3.16	3.9	3.92	3.04	3.5	3.48	3.79	3.73	3.88	4.6	3.75	3.62	3.59	3.46	3.52	3.81	3.21
16657761	5.04	4.89	4.62	0.45	0.76	0.42	-1.12	-1.34	0.8427	0.2736	0.9387	0.6762	0.5103	0.7677	0.5103	0.7677	NM_001146685; ENST00000378821; OTTHUMT00000331012; uc010nyp.2	TMEM88B	transmembrane protein 88B	chr1	+	1361508	1363167	4.98	4.39	4.44	4.45	4.86	5.4	5.07	5.36	5	5.02	5.18	5.01	4.08	5.53	4.34	5.87	3.75	4.01	4.86	4.87	5.63	4.11
16657764	3.03	3.24	3.03	0.42	0.22	0.26	1.16	1	0.5855	0.816	0.8083	0.9465	0.739	0.8852	0.739	0.8852				chr1	+	1363502	1365634	2.96	3.22	3.13	3.13	3.2	2.42	3.24	3.77	2.71	2.75	3.32	3.01	3.17	2.88	2.54	3.26	3.25	2.89	3.1	3.33	2.71	3.27
16657767	4.09	4.51	3.98	0.35	0.41	0.3	1.34	-1.08	0.0165	0.8717	0.1936	0.9652	0.022	0.2665	0.022	0.2665	NM_022834; NM_199121; XM_006710451; XM_011541008; XM_011541009; ENST00000338660; ENST00000471398; ENST00000476993; AK291557; BC059409; OTTHUMT00000008291; OTTHUMT00000008292; OTTHUMT00000008294; uc001afr.3; uc001afs.3; ENST00000495558; OTTHUMT00000008293	VWA1; ATAD3C	von Willebrand factor A domain containing 1; ATPase family, AAA domain containing 3C	chr1	+	1370241	1378262	4.63	3.91	4.38	4.33	4.58	3.75	4.07	4.1	3.98	4.19	4.14	4.01	4.92	4.96	4.4	5.21	5.2	3.9	3.96	4.29	4.25	4.37
16657777	2.47	3.05	3.04	0.4	0.5	0.35	1.49	1.48	0.0835	0.3462	0.3592	0.7292	0.215	0.5646	0.215	0.5646	NM_001039211; XM_006710451; XM_011541008; XM_011541009; ENST00000378785; ENST00000475091; ENST00000484537; AK074653; BC101211; BC101212; OTTHUMT00000001279; OTTHUMT00000099686; OTTHUMT00000100304; uc001aft.2	ATAD3C	ATPase family, AAA domain containing 3C	chr1	+	1385069	1405538	3.05	2.8	2.52	2.42	3.05	3.24	2.29	2.28	2.57	3.22	2.44	2.4	3.05	2.82	3.31	2.98	3.94	3.03	3.05	3.43	2.48	3.43
16657793	3.42	3.89	3.68	0.4	0.5	0.89	1.38	1.19	0.0966	0.4589	0.3791	0.7948	0.2441	0.5897	0.2441	0.5897	NM_031921; XM_005244806; XM_011542240; XM_011542241; XM_011542242; XM_011542243; XM_011542244; XR_241045; XR_946776; ENST00000308647; ENST00000472194; ENST00000474481; ENST00000485748; AB033099; AK097309; AK127857; AK128357; AK290586; BC002542; BC018701; OTTHUMT00000001369; OTTHUMT00000001370; OTTHUMT00000001371; OTTHUMT00000001372; uc001afv.3; uc001afw.2; XM_005244808	ATAD3B	ATPase family, AAA domain containing 3B	chr1	+	1407143	1433228	2.43	4.77	4.67	4.01	3.41	3.27	3.21	3.88	3.48	3.62	3.08	2.83	3.31	3.81	3.12	4.49	3.86	4.1	4.35	3.32	3.56	4.24
16657821	4.58	4.32	4.57	0.46	0.68	0.57	-1.2	-1	0.3151	0.3519	0.6247	0.7334	0.5213	0.7739	0.5213	0.7739	NM_001170535; NM_001170536; NM_018188; ENST00000339113; ENST00000378755; ENST00000378756; ENST00000400830; ENST00000429957; ENST00000536055; AF343078; AK092833; BC007803; BC011814; BC014101; BC033109; BC063607; GU189416; OTTHUMT00000001363; OTTHUMT00000001364; OTTHUMT00000001365; OTTHUMT00000100309; OTTHUMT00000100388; uc001afz.2; uc001aga.2; uc001agb.2	ATAD3A; ATAD3B	ATPase family, AAA domain containing 3A; ATPase family, AAA domain containing 3B	chr1	+	1447523	1470067	3.36	4.48	5.38	5.03	4.65	4.87	4.59	4.23	3.99	4.15	4.96	5.1	4.27	4.73	3.86	3.27	4.11	4.84	4.64	4.69	3.75	3.8
16657845	3.28	3.37	3.4	0.36	0.28	0.31	1.07	1.09	0.5352	0.4629	0.7797	0.7972	0.7226	0.8779	0.7226	0.8779				chr1	+	1510355	1511373	3.12	3.52	3.13	3.15	3.58	3.7	3.39	3.58	2.61	3.02	3.63	3.19	3.27	3.67	3.9	3.76	3.22	3.05	3.45	2.99	3.48	3.18
16657848	3.54	3.9	3.99	0.39	0.52	0.5	1.29	1.36	0.0169	0.1072	0.1957	0.5034	0.0485	0.3405	0.0485	0.3405	XR_946817; XR_946818; XR_946819; XR_954811; XR_954812; XR_954813; AK094692	LOC105378586; LOC284628	uncharacterized LOC105378586; uncharacterized LOC284628	chr1	+	1533413	1545864	4.22	3.4	3.88	3.77	3.83	3.26	3.73	3.15	4.03	3.66	3.36	3.2	4.18	4.07	4.59	5.26	4.01	3.53	4.44	4.61	3.82	3.8
16657856	4.53	4.64	5.16	0.27	0.47	0.47	1.08	1.55	0.1679	0.0171	0.4776	0.2898	0.0534	0.3522	0.0534	0.3522	NM_001170686; NM_001170687; NM_001170688; NM_001170689; NM_080875; NR_033183; XM_006710371; XM_006710372; XM_006710373; XM_006710374; XM_006710375; XM_011540731; XM_011540732; XM_011540733; XM_011540734; XM_011540735; XM_011540736; XM_011540737; XM_011540738; XM_011540739; XM_011540740; XM_011540741; XM_011540742; XM_011540743; XM_011540744; XM_011540745; XM_011540746; ENST00000355826; ENST000003…	MIB2	mindbomb E3 ubiquitin protein ligase 2	chr1	+	1550795	1565990	4.39	5.23	4.71	4.38	4.23	4.07	5.15	4.87	4.4	4.42	4.87	4.59	4.65	4.68	5.8	5.48	4.64	5.22	4.79	5.6	4.74	4.5
16657895	3.04	3.01	3.91	0.31	0.52	0.44	-1.02	1.82	0.7173	0.0258	0.8791	0.3304	0.0273	0.2835	0.0273	0.2835	NM_006983; ENST00000356026; ENST00000378675; ENST00000412810; ENST00000472264; ENST00000503792; ENST00000512731; ENST00000618459; AB010961; AB010962; AF056200; AF057061; AK297700; BC025719; OTTHUMT00000001391; OTTHUMT00000158488; OTTHUMT00000158492; OTTHUMT00000158493; OTTHUMT00000366026; OTTHUMT00000366027; uc001agp.3; uc001agq.3	MMP23B; MMP23A	matrix metallopeptidase 23B; matrix metallopeptidase 23A (pseudogene)	chr1	+	1567474	1570639	3.85	4.09	2.72	3.16	2.43	3.4	3.06	3.05	3.05	2.88	2.87	3.67	2.7	3.51	3.88	3.78	3.39	3.12	3.84	2.87	2.37	3.09
16657910	4.4	4.68	4.86	0.31	0.73	0.46	1.21	1.38	0.1409	0.0565	0.4436	0.4186	0.1289	0.4741	0.1289	0.4741	NR_002946; ENST00000435358; ENST00000479814; ENST00000486400; ENST00000489782; ENST00000490017; ENST00000503792; AF057061; AF057062; AF086353; OTTHUMT00000001391; OTTHUMT00000158487; OTTHUMT00000158489; OTTHUMT00000158490; OTTHUMT00000158491; OTTHUMT00000158494; OTTHUMT00000366027; uc001agr.3; uc001ahi.1; uc009vki.3; uc009vko.1	MMP23A; MMP23B	matrix metallopeptidase 23A (pseudogene); matrix metallopeptidase 23B	chr1	+	1631378	1633247	4.57	4.96	4.49	4.4	4.19	4.33	4.44	4.74	4.41	3.95	4.53	3.97	4.79	6.23	5.75	5.03	5.12	4.95	4.98	4.99	4.2	3.98
16657917	3.65	3.89	3.75	0.19	0.51	0.26	1.19	1.08	0.2514	0.6656	0.5656	0.8923	0.5076	0.7663	0.5076	0.7663				chr1	+	1656054	1663343	4.11	3.77	4.13	3.54	3.94	3.54	3.44	3.81	3.69	3.97	3.49	3.84	3.44	3.83	3.78	3.4	4.1	3.48	3.92	3.84	3.05	4.75
16657920	5.46	5.52	5.93	0.39	0.49	0.72	1.04	1.38	0.8678	0.0904	0.9485	0.4785	0.1357	0.4823	0.1357	0.4823				chr1	+	1663993	1667414	6.91	5.41	5.87	5.47	6.23	5.37	5.61	5.44	6.41	5.69	5.72	5.18	5.24	5.99	6.94	4.82	5.35	5.36	6.06	5.57	4.95	5.4
16657923	3.84	3.78	4.01	0.32	0.35	0.36	-1.04	1.13	0.8887	0.5683	0.9577	0.8492	0.7628	0.8966	0.7628	0.8966	XM_011542540; XM_011549110	LOC105378949	basic salivary proline-rich protein 2-like	chr1	+	1822910	1824097	3.84	4.26	3.8	3.9	3.63	4.14	4.2	3.29	4.28	3.79	3.52	3.71	3.92	3.86	3.32	4.46	3.77	3.79	4.18	3.2	3.95	3.69
16657926	3.85	4	3.85	0.22	0.38	0.48	1.11	1	0.2333	0.6556	0.5466	0.8881	0.4807	0.7511	0.4807	0.7511	NM_138705; XM_005244729; XM_011540841; ENST00000307786; ENST00000378604; ENST00000462293; ENST00000482402; AF490905; AY566229; OTTHUMT00000002778; OTTHUMT00000002779; OTTHUMT00000002780; OTTHUMT00000276929; uc001aih.1	CALML6	calmodulin-like 6	chr1	+	1846266	1848735	4.01	4.2	4.18	3.9	4.12	3.81	4.4	3.72	3.88	3.43	3.36	3.87	3.86	4.51	3.06	3.97	3.94	3.63	3.61	3.83	3.91	3.19
16657938	3.51	3.68	4.22	0.22	0.41	0.68	1.12	1.64	0.3862	0.0023	0.6808	0.1627	0.0071	0.1916	0.0071	0.1916	NM_000815; XM_011541194; ENST00000378585; AF016917; AK290861; BC033801; OTTHUMT00000098493; uc001aip.2	GABRD	gamma-aminobutyric acid (GABA) A receptor, delta	chr1	+	1950768	1962192	4.02	3.72	3.43	3.58	3.05	3.78	5.46	3.29	3.75	3.35	3.2	3.47	3.64	3.73	4.72	4.51	3.76	4.32	3.67	3.86	3.73	3.54
16657948	3.29	3.61	3.74	0.52	0.49	0.39	1.25	1.37	0.6144	0.2793	0.8241	0.6812	0.5504	0.7887	0.5504	0.7887	NM_001033581; NM_001033582; NM_001242874; NM_002744; XM_011541773; XM_011541774; XM_011541775; XM_011541776; XM_011541777; XM_011541778; XM_011541779; XM_011541780; XR_946707; XR_946708; ENST00000378567; ENST00000400920; ENST00000400921; ENST00000419838; ENST00000461106; ENST00000461465; ENST00000466352; ENST00000466651; ENST00000468310; ENST00000470511; ENST00000470596; ENST00000470986; ENST0000…	PRKCZ	protein kinase C, zeta	chr1	+	1981909	2116834	3.8	3.76	4.19	4.21	3.62	3.39	3.73	3.15	4.32	2.82	3.21	3.48	3.35	3.09	4.44	3.95	3.58	3.2	3.66	4.24	2.96	3.23
16657993	5.93	5.78	6.05	0.32	0.41	0.47	-1.11	1.08	0.2858	0.55	0.5989	0.8394	0.2702	0.6114	0.2702	0.6114	NM_003036; XM_005244775; XM_005244776; ENST00000378536; ENST00000478223; ENST00000507179; ENST00000508416; OTTHUMT00000004070; OTTHUMT00000100293; OTTHUMT00000366271; OTTHUMT00000366272; uc001aja.4	SKI	SKI proto-oncogene	chr1	+	2160134	2241652	6.76	5.98	6.12	5.69	5.18	5.45	6.46	5.94	6.2	6.11	5.91	6.48	5.82	5.82	6.04	5.15	5.89	5.77	5.45	6.27	5.87	5.54
16658005	4.71	4.22	4.53	0.63	0.59	0.74	-1.4	-1.13	0.0556	0.4437	0.3055	0.7871	0.1522	0.5008	0.1522	0.5008	NM_007033; XM_005244713; XM_006710306; XM_011540542; XM_011540543; ENST00000306256; ENST00000378512; ENST00000378513; ENST00000378518; ENST00000443438; ENST00000462129; ENST00000488353; ENST00000493207; ENST00000605895; ENST00000630837; AF091071; AF157324; AJ001421; AK095750; AK289658; BC004965; BT007224; CR456806; OTTHUMT00000004061; OTTHUMT00000004062; OTTHUMT00000004063; OTTHUMT00000100284; OT…	RER1	retention in endoplasmic reticulum sorting receptor 1	chr1	+	2323214	2336883	4.34	4.6	4.46	4.09	4.19	3.96	5.18	4.98	4.93	4.59	5.62	5.38	4.09	3.55	5.17	3.04	4.41	4.25	3.18	4.59	4.76	3.82
16658020	4.03	4.07	4.07	0.23	0.34	0.27	1.03	1.03	0.8098	0.8294	0.9238	0.9506	0.9061	0.9605	0.9061	0.9605	ENST00000609981; OTTHUMT00000472710; XM_011542449; XM_011542450; XM_011542454; XM_011542455; XM_011542456; XM_011542457; XM_011542459; XM_011542460; XR_946803; AK122591	PLCH2	phospholipase C, eta 2	chr1	+	2357419	2362089	4.2	3.51	4.44	4.13	4.02	4.03	4.03	3.98	3.68	3.8	4.03	4.45	4.19	4.15	4	4.12	3.54	3.97	4.29	3.94	3.79	4.6
16658023	3.47	3.57	3.46	0.32	0.41	0.34	1.07	-1.01	0.4722	0.3222	0.7416	0.7123	0.5815	0.8067	0.5815	0.8067	NM_001303012; NM_001303013; NM_014638; XM_011542449; XM_011542450; XM_011542451; XM_011542452; XM_011542453; XM_011542454; XM_011542455; XM_011542456; XM_011542457; XM_011542458; XM_011542459; XM_011542460; XM_011546412; XM_011546413; XM_011546414; XM_011546415; XM_011546416; XM_011546417; XM_011546418; XM_011546419; XM_011546420; XR_946803; XR_951574; ENST00000278878; ENST00000343889; ENST000003…	PLCH2	phospholipase C, eta 2	chr1	+	2398898	2436969	3.44	3.42	3.38	3.73	3.05	3.61	3.35	3.92	3.42	3.55	3.31	2.92	3.13	3.38	4	4.08	4.18	3.56	4.15	3.73	3.73	3.14
16658058	3.83	3.79	3.96	0.33	0.3	0.43	-1.02	1.09	0.7449	0.9726	0.8927	0.9929	0.9267	0.9699	0.9267	0.9699				chr1	+	2482415	2486841	4.37	4.13	3.54	3.51	4.07	4.06	3.69	3.52	3.63	3.91	4.35	3.65	4.26	3.88	4.08	4.31	3.35	3.8	3.14	3.77	3.63	3.85
16658064	4.59	4.64	4.17	0.7	0.41	0.92	1.03	-1.34	0.9693	0.4524	0.9884	0.7915	0.7051	0.8694	0.7051	0.8694	NM_001297605; NM_003820; XM_006711019; XM_006711020; XM_006724947; XM_006724948; XM_011542383; XM_011546411; XR_426638; XR_430632; ENST00000355716; ENST00000409119; ENST00000426449; ENST00000434817; ENST00000435221; ENST00000442392; ENST00000451778; ENST00000463471; ENST00000463835; ENST00000466750; ENST00000471768; ENST00000475523; ENST00000482074; ENST00000482602; ENST00000496064; ENST000006179…	TNFRSF14	tumor necrosis factor receptor superfamily, member 14	chr1	+	2487078	2497061	4.06	6.31	4.62	4.4	4.51	4.52	4.21	4	5.27	5.05	6.26	4.48	4.61	4.8	4.83	5.18	4.47	3.81	4.17	4.55	4.71	5.65
16658097	3.95	3.5	3.59	0.36	0.39	0.29	-1.36	-1.29	0.0109	0.0432	0.1649	0.3844	0.0258	0.278	0.0258	0.278	XR_946834; XR_951575; XR_955094	LOC105378596	uncharacterized LOC105378596	chr1	+	2497849	2508811	3.17	3.49	3.39	4.15	4.14	3.77	3.78	3.5	4.48	3.92	3.96	4.55	3.77	3.69	3.68	3.39	3.11	3.41	4.01	2.93	3.61	3.78
16658102	2.53	2.6	2.44	0.2	0.18	0.29	1.04	-1.07	0.5106	0.4681	0.7651	0.8003	0.7154	0.8744	0.7154	0.8744	NR_121638	LOC100996583	uncharacterized LOC100996583	chr1	+	2512999	2515972	2.46	2.4	2.86	2.51	2.62	2.69	2.43	2.47	2.68	2.48	2.66	2.44	2.09	2.48	2.82	2.78	2.47	2.45	3.1	2.63	2.31	2.6
16658106	3.96	3.78	3.73	0.34	0.46	0.43	-1.13	-1.17	0.3558	0.8883	0.6576	0.9706	0.6139	0.8238	0.6139	0.8238	NM_001195736; NM_001195737; NM_001195738; NM_001195740; NM_001195741; NM_152371; NR_036637; NR_036638; XM_006710354; XM_006724944; XM_011540664; XM_011540665; XM_011540666; XM_011546394; XM_011546395; XM_011546396; ENST00000378424; ENST00000378425; ENST00000378427; ENST00000419916; ENST00000444521; ENST00000464043; ENST00000465233; ENST00000474659; ENST00000476686; ENST00000477045; ENST0000048168…	FAM213B	family with sequence similarity 213, member B	chr1	+	2517899	2522908	3.71	4.64	4.24	3.55	3.2	4.33	3.59	3.52	3.77	3.88	4.43	4.2	4.01	3.97	4.27	3.63	3.36	3.8	3.58	4.23	3.28	4.25
16658119	2.77	2.44	3.16	0.28	0.27	0.44	-1.25	1.32	0.281	0.2226	0.5935	0.6353	0.096	0.4309	0.096	0.4309	XR_946835; XR_946836; XR_946837; XR_946838; XR_946839; XR_946840; XR_951607; XR_951608; XR_951609; XR_951610; XR_951611; XR_951612; XR_955646; XR_955647; XR_955650; XR_955696; XR_955703; XR_955704	LOC105378597	uncharacterized LOC105378597	chr1	+	2564007	2568059	3.27	2.92	2.35	3.08	2.52	3.04	2.13	2.82	2.68	2.42	2.71	2.33	2.96	2.29	3.17	3	2.96	3.33	3.11	2.41	2.39	2.6
16658122	3.36	3.41	3.04	0.33	0.39	0.5	1.03	-1.25	0.9209	0.4272	0.9709	0.7765	0.6922	0.8625	0.6922	0.8625	XR_946841; XR_946842; XR_946843; XR_946844; XR_946845; XR_946846; XR_946847; XR_946848; XR_946849; XR_946850; XR_946851; XR_946852; XR_946853; XR_946854; XR_946855; XR_946856; XR_946857; XR_946858; XR_946859; XR_946860; XR_946861; XR_946862; XR_951576; XR_951577; XR_951578; XR_951579; XR_951580; XR_951581; XR_951582; XR_951583; XR_951584; XR_951585; XR_951586; XR_951587; XR_951588; XR_951589; XR_…	LOC105378598	uncharacterized LOC105378598	chr1	+	2693739	2695364	3.06	2.79	3.36	3.12	3.25	3.94	3.32	3.24	3.27	3.46	2.97	3.48	3.78	3.85	3.01	3.72	3.75	3.03	4.18	2.8	3.47	2.9
16658125	3.08	2.96	2.99	0.25	0.36	0.35	-1.09	-1.07	0.7395	0.8393	0.8898	0.9533	0.8707	0.9444	0.8707	0.9444				chr1	+	2730632	2734321	3.1	3.62	2.52	3.14	2.96	2.55	2.75	3.37	2.9	3.29	3.05	3.03	3.04	3.63	3.37	2.56	3.3	2.83	2.84	2.94	3.09	2.91
16658129	2.72	2.79	2.56	0.18	0.34	0.57	1.05	-1.11	0.7753	0.9248	0.9072	0.9803	0.9584	0.9842	0.9584	0.9842	NM_080431; ENST00000378404; AB057364; AF440740; BC029499; OTTHUMT00000001331; uc001ajz.3	ACTRT2	actin-related protein T2	chr1	+	2938046	2939467	2.08	2.46	3.08	2.82	2.85	2.94	2.71	2.38	2.66	2.75	2.85	2.51	2.69	2.53	2.5	3.12	2.6	2.82	3.75	2.1	3.02	2.74
16658135	3.74	4.01	4.29	0.43	0.56	0.92	1.21	1.47	0.2888	0.0632	0.6018	0.4328	0.1687	0.5196	0.1687	0.5196	NM_022114; NM_199454; XM_005244772; XM_005244773; XM_005244774; XM_006710814; XM_011541944; XM_011541945; ENST00000270722; ENST00000378389; ENST00000378391; ENST00000463591; ENST00000509860; ENST00000511072; ENST00000512462; ENST00000514189; ENST00000606170; ENST00000607632; AB078876; AF294278; BC161614; OTTHUMT00000001382; OTTHUMT00000001383; OTTHUMT00000001384; OTTHUMT00000001508; OTTHUMT000000…	PRDM16	PR domain containing 16	chr1	+	2985732	3355185	6.18	4.4	3.9	4.47	4.26	4.67	3.47	3.87	3.93	3.71	3.59	3.62	3.47	4.85	4.81	5.3	4.03	4.39	4	3.81	3.66	4.1
16658157	2.17	2.47	2.35	0.2	0.57	0.68	1.24	1.13	0.1319	0.3359	0.4317	0.7216	0.3021	0.6373	0.3021	0.6373	NR_036215; uc021oez.1	MIR4251	microRNA 4251	chr1	+	3044539	3044599	3.57	2.2	1.83	2.2	2.24	2.5	2.42	2.3	1.99	2.29	2.1	2.13	1.84	2.98	1.78	2.83	2.68	2.81	1.8	2.12	2.15	3.56
16658159	3.2	3.37	3.21	0.24	0.3	0.2	1.12	1.01	0.2098	0.7097	0.5236	0.9078	0.4355	0.7246	0.4355	0.7246	NM_014448; XM_011541251; XM_011541252; XM_011541253; XM_011541254; XR_946608; ENST00000378371; ENST00000378373; ENST00000378378; ENST00000418137; ENST00000445297; ENST00000464620; ENST00000485984; AK091910; AK296150; BC002681; BC051838; BT007270; D89016; OTTHUMT00000001515; OTTHUMT00000001516; OTTHUMT00000001517; OTTHUMT00000001518; OTTHUMT00000001519; OTTHUMT00000324123; OTTHUMT00000324124; uc00…	ARHGEF16	Rho guanine nucleotide exchange factor 16	chr1	+	3370990	3397677	3.03	3.17	3.35	3.46	3.01	3.25	3.21	3.01	3.24	2.98	3.47	3.28	2.79	3.32	3.43	3.79	3.77	3.09	3.55	2.95	3.46	3.35
16658184	4.33	4.33	4.58	0.55	0.58	0.68	-1	1.19	0.5332	0.1676	0.7782	0.5802	0.3783	0.6886	0.3783	0.6886	NM_182752; ENST00000344579; ENST00000378344; AK289919; AK298343; BC019034; OTTHUMT00000001466; OTTHUMT00000001467; uc001akm.3; uc009vlj.3	TPRG1L	tumor protein p63 regulated 1-like	chr1	+	3541556	3546695	5.12	4.58	4.37	3.85	4.14	4.06	3.83	3.01	4.51	4.57	4.29	4.75	4.28	4.11	5.58	3.72	4.98	4.54	3.93	4.75	5.15	3.52
16658192	3.11	3.06	3.52	0.6	0.48	0.56	-1.03	1.33	0.9234	0.241	0.9717	0.6494	0.4371	0.7253	0.4371	0.7253	NM_001126240; NM_001126241; NM_001126242; NM_001204184; NM_001204185; NM_001204186; NM_001204187; NM_001204188; NM_001204189; NM_001204190; NM_001204191; NM_001204192; NM_005427; XM_011542064; ENST00000346387; ENST00000354437; ENST00000357733; ENST00000378280; ENST00000378285; ENST00000378288; ENST00000378290; ENST00000378295; ENST00000603362; ENST00000603364; ENST00000604074; ENST00000604194; EN…	TP73	tumor protein p73	chr1	+	3569084	3652765	4.47	3.81	3.67	3.2	2.89	2.69	3.65	3.43	3.02	4.41	2.57	2.84	3.64	3.19	3.44	2.9	2.75	2.98	3.02	3.72	2.88	3.99
16658210	2.71	2.79	2.74	0.34	0.28	0.24	1.06	1.02	0.6955	0.913	0.8678	0.9772	0.8758	0.9463	0.8758	0.9463	NM_152492; XM_011540780; XM_011540781; XM_011540782; XM_011540783; XR_946553; XR_946554; ENST00000294600; ENST00000462521; AK057387; BC112108; BC112112; OTTHUMT00000009740; OTTHUMT00000009741; uc001akv.2	CCDC27	coiled-coil domain containing 27	chr1	+	3668962	3688209	2.56	2.87	2.99	3.33	2.54	3.1	2.86	2.62	2.57	2.69	2.43	2.35	2.94	2.59	2.63	3.35	2.86	2.4	3.07	2.53	2.97	2.73
16658226	2.33	2.66	2.79	0.31	0.57	0.41	1.26	1.37	0.1007	0.1311	0.3854	0.5369	0.1809	0.5315	0.1809	0.5315	NM_001163724; NM_001288583; ENST00000444870; ENST00000452264; ENST00000561886; BC042129; KC152644; OTTHUMT00000009742; OTTHUMT00000009743; OTTHUMT00000431890; uc001akw.4	SMIM1	small integral membrane protein 1 (Vel blood group)	chr1	+	3689352	3692546	2.34	3.46	2.58	2.32	2.31	2.26	2.64	2.37	2.38	2.84	2.23	3.08	2.39	2.76	2.63	2.89	2.48	2.83	3.21	4.1	2.57	3.16
16658231	3.95	3.46	3.53	0.39	0.41	0.27	-1.4	-1.33	0.0178	0.1352	0.1989	0.5421	0.0533	0.3522	0.0533	0.3522	NM_001282669; NM_004402; NR_104222; XM_011540863; XM_011540864; XM_011540865; XR_946563; XR_946564; XR_946565; ENST00000338895; ENST00000339350; ENST00000341385; ENST00000378206; ENST00000378209; ENST00000461150; ENST00000468793; ENST00000475969; ENST00000477548; ENST00000481945; ENST00000491998; ENST00000625756; AB013918; AB028911; AB028912; AB028913; AF039210; AF064019; AF409060; AF409061; AF40…	DFFB	DNA fragmentation factor, 40kDa, beta polypeptide (caspase-activated DNase)	chr1	+	3773845	3801993	3.66	3.44	3.95	4.5	3.44	3.93	4.11	3.5	3.81	4.1	3.97	3.36	4.34	2.94	3.44	3.91	3.43	3.69	3.4	2.88	3.78	3.33
16658248	3.41	3.24	3.19	0.34	0.4	0.23	-1.12	-1.16	0.5134	0.3369	0.7669	0.7222	0.608	0.8207	0.608	0.8207	NR_024455; ENST00000413332; ENST00000439488; ENST00000442673; AK130173; BC017122	LINC01134	long intergenic non-protein coding RNA 1134	chr1	+	3816936	3833789	2.98	3.38	3.18	3.26	3.8	3.65	3.21	3.89	3.24	3.63	3.21	3.51	2.82	3.1	3.01	3.73	2.64	3.57	3.13	3.63	3.1	3.08
16658254	4.27	4.17	4.22	0.27	0.33	0.33	-1.07	-1.03	0.695	0.3584	0.8678	0.7374	0.4289	0.7199	0.4289	0.7199	NR_040065; AK124708	LINC01346	long intergenic non-protein coding RNA 1346	chr1	+	4000672	4015322	4.26	4.21	4.14	4.4	4.7	4.16	4.27	4.28	3.76	4.31	4.1	4.28	4.71	4.37	4.1	3.96	4.93	3.41	4.23	4.13	4.09	4.21
16658259	2.62	2.72	2.62	0.22	0.18	0.16	1.07	-1	0.8691	0.4888	0.9492	0.8105	0.6741	0.8546	0.6741	0.8546	XR_931291; XR_931300; XR_931309; XR_931312; XR_931319; XR_931321; XR_931324; XR_931327; XR_931328; XR_931331; XR_946892; XR_946893	LOC105376673	uncharacterized LOC105376673	chr1	+	4036189	4069751	2.8	2.66	2.82	2.52	2.58	2.61	2.49	3.2	2.57	2.74	2.53	2.79	2.62	2.84	2.35	2.52	2.98	2.7	2.59	2.66	2.49	2.87
16658265	3.18	3.39	3.01	0.23	0.55	0.46	1.16	-1.13	0.8489	0.07	0.9409	0.4466	0.1008	0.4379	0.1008	0.4379				chr1	+	4192617	4194185	2.68	2.92	3.12	3.69	4.14	3.2	3.48	3.13	3.19	3.54	3.19	3.63	3.17	3.87	2.14	3.78	3.07	3.08	3.15	2.95	3.63	2.53
16658268	2.42	2.51	2.48	0.26	0.52	0.6	1.07	1.05	0.3921	0.677	0.6852	0.8971	0.688	0.8604	0.688	0.8604	NR_027088; ENST00000423197; ENST00000633821; AK093498; uc001alj.2	LOC284661	uncharacterized LOC284661	chr1	+	4472111	4484747	2.02	1.91	2.26	2.53	2.83	2.29	2.71	2.38	2.89	2.45	1.98	2.56	2.32	2.61	2.16	2.29	3.61	3.45	2.92	2.4	1.96	3.03
16658278	3.13	3.55	3.17	0.19	0.25	0.06	1.34	1.03	0.0059	0.9917	0.1342	0.9973	0.0089	0.2034	0.0089	0.2034				chr1	+	4611795	4612205	3.07	3.22	3.23	3.15	3.92	2.94	3.18	3.42	3.44	3.04	3.01	3.06	3.25	3.22	3.23	3.76	3.7	3.11	3.17	3.45	3.59	3.52
16658281	2.36	2.62	2.6	0.21	0.24	0.25	1.2	1.18	0.113	0.7982	0.4048	0.941	0.2403	0.5865	0.2403	0.5865	XR_931523; XR_931524; XR_931525; XR_931528; XR_946896; XR_946897; XR_946898; XR_946899	LOC105376679; LOC105378611	uncharacterized LOC105376679; uncharacterized LOC105378611	chr1	+	4631587	4653707	2.54	2.7	2.49	2.36	2.42	2.35	2.61	2.17	2.53	2.43	2.38	2.21	2.83	2.36	2.57	2.95	2.94	2.13	2.12	2.68	2.46	2.79
16658289	2.96	3.24	2.92	0.27	0.53	0.94	1.22	-1.02	0.2794	0.1966	0.5918	0.6106	0.3703	0.6839	0.3703	0.6839	NM_001042478; NM_018836; XM_011541786; XM_011541787; XM_011541788; ENST00000378190; ENST00000378191; ENST00000466761; AF175409; AY282806; BC041648; OTTHUMT00000001542; OTTHUMT00000001543; OTTHUMT00000001645; uc001alm.1; uc001aln.3	AJAP1	adherens junctions associated protein 1	chr1	+	4714792	4843851	5.11	2.67	2.74	2.82	3.12	3.36	2.87	2.5	3.04	2.95	2.63	3.04	2.98	2.69	3.61	4.04	3.5	2.65	3.03	3.55	2.56	3.63
16658300	2.78	2.78	2.45	0.24	0.17	0.41	-1	-1.26	0.4055	0.0451	0.6952	0.3909	0.1278	0.4732	0.1278	0.4732	XR_426643; XR_431110; XR_931612; XR_931614; XR_946903; XR_946904	LOC102724429	uncharacterized LOC102724429	chr1	+	5058062	5080898	1.98	2.4	2.71	3.22	2.76	3.25	2.84	2.77	2.58	2.73	2.84	2.92	2.74	2.98	3.16	2.89	2.8	2.42	2.37	2.84	2.45	2.57
16658309	2.83	2.66	2.69	0.34	0.51	0.13	-1.12	-1.11	0.5873	0.7891	0.8092	0.9381	0.7244	0.8786	0.7244	0.8786				chr1	+	5550602	5551645	2.62	2.39	2.69	3	2.69	3.02	2.69	2.68	2.88	2.89	2.2	2.15	2.74	2.29	2.66	2.87	2.68	2.72	2.74	2.26	3.03	3.9
16658312	3.27	3.21	3.5	0.17	0.24	0.49	-1.04	1.17	0.5822	0.2614	0.8062	0.6673	0.2617	0.6044	0.2617	0.6044	NM_001199860; NM_001199861; NM_001199862; NM_001199863; NM_003636; NM_172130; XM_005263513; XM_005263514; XM_011542320; XM_011542321; XM_011542322; XM_011542323; XM_011542324; ENST00000164247; ENST00000341524; ENST00000352527; ENST00000378083; ENST00000378092; ENST00000378097; ENST00000378111; ENST00000389632; ENST00000428161; ENST00000435937; ENST00000445501; ENST00000458166; ENST00000459822; EN…	KCNAB2	potassium channel, voltage gated subfamily A regulatory beta subunit 2	chr1	+	6051526	6161253	2.87	3.78	2.87	3.16	3.19	3.12	3.15	3.38	3.23	3.26	3.22	3.52	3.58	3.31	4.25	3.04	3.31	3.66	3.38	3.04	3.31	3.66
16658350	4.05	4.03	4.38	0.33	0.67	0.36	-1.01	1.26	0.5708	0.0932	0.7999	0.4839	0.2303	0.5775	0.2303	0.5775	NM_207396; XM_011541438; XM_011541439; XM_011541440; XR_946651; XR_946652; ENST00000377939; ENST00000463453; ENST00000466994; ENST00000483336; ENST00000484435; ENST00000485539; ENST00000492476; ENST00000496329; ENST00000496676; AK056658; AK128246; AK128450; AK294223; BC119780; OTTHUMT00000003215; OTTHUMT00000003216; OTTHUMT00000003217; OTTHUMT00000003669; OTTHUMT00000003670; OTTHUMT00000003680; O…	RNF207	ring finger protein 207	chr1	+	6265535	6281359	4.08	4.77	4.19	3.38	3.15	3.89	4.69	4.08	4.13	4.05	4.02	3.56	4.39	3.87	4.67	5.43	4.04	3.97	4.11	4.29	4.1	3.51
16658379	2.98	3.21	3.22	0.26	0.58	0.5	1.17	1.18	0.0277	0.4806	0.2345	0.8061	0.0786	0.4035	0.0786	0.4035	NR_103534; BC030279	LINC00337	long intergenic non-protein coding RNA 337	chr1	+	6296300	6299504	2.5	3.52	3.06	2.82	3.35	2.95	3.97	3.61	3.15	3.06	2.79	2.97	3.05	4.36	2.94	4.29	3.23	3.17	3.27	3.08	3.12	4.17
16658385	2.93	3.32	2.97	0.37	0.36	0.19	1.31	1.03	0.1857	0.7495	0.4968	0.9226	0.3869	0.6944	0.3869	0.6944	NM_001024598; XM_011541449; ENST00000377898; OTTHUMT00000003716; uc009vly.2	HES3	hes family bHLH transcription factor 3	chr1	+	6304252	6305638	2.83	2.88	3.01	3.23	3.2	3.15	3.01	2.52	2.54	3.49	2.55	3.11	2.83	3.46	2.78	3.42	2.48	3.26	3.17	3.43	2.85	3.44
16658390	3.61	3.74	4.44	0.5	0.54	0.43	1.09	1.78	0.7244	0.0035	0.8823	0.1845	0.0073	0.1938	0.0073	0.1938	NM_031475; XM_005263501; XM_011542231; XM_011542232; XM_011542235; XM_011542237; XM_011542238; XR_946774; XR_946775; ENST00000377828; ENST00000416731; ENST00000434576; ENST00000461727; ENST00000468561; ENST00000475228; ENST00000477679; OTTHUMT00000001887; OTTHUMT00000001930; OTTHUMT00000001933; OTTHUMT00000002257; OTTHUMT00000002258; OTTHUMT00000099350; uc001amy.3; uc001amz.3; ENST00000633239; OT…	ESPN	espin	chr1	+	6484848	6521430	5.02	4.24	3.97	3.07	3.79	3.76	3.73	4.14	3.58	2.74	4.12	3.88	3.29	4.44	4.62	2.77	3.58	4.51	4.34	3.03	4.02	3.66
16658412	3.46	3.96	3.74	0.58	0.69	0.7	1.41	1.21	0.0584	0.2335	0.3107	0.6433	0.153	0.502	0.153	0.502				chr1	+	6600914	6601024	4.31	3.83	4.64	4.1	3.35	3.27	3.51	3.1	2.33	3.51	3.71	4.06	3.21	5.18	2.99	4.32	3.79	3.32	4.9	3.11	4.06	3.65
16658414	3.17	3.23	3.18	0.13	0.16	0.27	1.05	1.01	0.4377	0.6066	0.7184	0.867	0.7243	0.8785	0.7243	0.8785	NM_138697; NM_177540; XM_011542202; XM_011542203; XM_011542204; XM_011542205; XM_011542206; ENST00000328191; ENST00000333172; ENST00000351136; ENST00000411823; ENST00000415267; AF387617; AF387618; AK292014; AK293499; BC136515; BC136516; uc001ant.3; uc001anu.3; uc021ofp.1	TAS1R1	taste receptor, type 1, member 1	chr1	+	6615241	6639817	3.03	3.25	3.22	3.07	3.09	3.02	3.32	3.24	3.29	3.22	2.98	3.14	3.32	3.38	3.16	3.21	3.2	2.93	3.69	3.09	3.58	3.31
16658428	4.46	4.51	4.63	0.26	0.46	0.3	1.04	1.13	0.727	0.2684	0.8836	0.6723	0.3389	0.662	0.3389	0.662	NM_001278647; NM_001278648; NM_005341; XM_011541310; XM_011541311; XM_011541312; XR_946621; XR_946622; XR_946623; ENST00000319084; ENST00000377674; ENST00000435905; ENST00000466813; ENST00000466941; ENST00000482360; ENST00000488936; ENST00000498342; ENST00000619514; AK290156; BC013573; BX648395; L16896; OTTHUMT00000004193; OTTHUMT00000004194; OTTHUMT00000004195; OTTHUMT00000004196; OTTHUMT0000000…	ZBTB48	zinc finger and BTB domain containing 48	chr1	+	6640061	6649340	4.24	4.66	4.75	4.71	4.38	4.3	4.63	4.41	4.74	4.18	4.54	4.01	4.61	4.39	5.15	4.71	3.41	4.53	4.77	4.74	4.56	4.04
16658449	5.05	5.02	4.83	0.51	0.56	0.66	-1.02	-1.17	0.9189	0.4449	0.97	0.7874	0.7127	0.8729	0.7127	0.8729	NM_153812; XM_011540762; ENST00000377648; ENST00000495385; AY069975; BC038516; OTTHUMT00000004201; OTTHUMT00000004202; uc001aob.4	PHF13	PHD finger protein 13	chr1	+	6673745	6684093	5.36	4.09	5.76	5.24	5.38	4.46	5.16	4.86	5.03	5.44	5.77	5.1	4.19	5.16	4.65	4.42	4.56	5.49	3.96	5.02	4.14	5.41
16658457	4.03	3.97	4.45	0.36	0.26	0.45	-1.05	1.34	0.8213	0.2545	0.9292	0.661	0.4862	0.7542	0.4862	0.7542	NM_001195752; NM_001195753; NM_138350; XM_005263532; XM_011542400; XM_011542401; ENST00000054650; ENST00000307896; ENST00000377627; ENST00000472925; ENST00000480647; ENST00000484669; ENST00000484676; ENST00000487819; AF086370; BC092427; OTTHUMT00000004203; OTTHUMT00000004204; OTTHUMT00000004205; OTTHUMT00000004206; OTTHUMT00000004207; OTTHUMT00000004208; OTTHUMT00000004209; OTTHUMT00000004210; uc…	THAP3	THAP domain containing, apoptosis associated protein 3	chr1	+	6684925	6695646	3.61	4.31	4.14	3.33	4.41	4.08	4.45	3.84	4.03	4.26	4.22	3.47	4.26	3.82	4.46	3.73	4.16	4.61	3.58	4.06	3.87	3.63
16658471	2.72	2.82	2.57	0.18	0.38	0.24	1.07	-1.11	0.5291	0.3249	0.7757	0.7137	0.2961	0.6328	0.2961	0.6328	NR_104620; NR_104621; ENST00000414210; ENST00000421469; ENST00000432429	LOC100505887	uncharacterized LOC100505887	chr1	+	6784697	6790072	2.6	2.86	3.53	3.03	2.89	2.76	2.52	2.54	2.68	2.75	2.53	2.68	2.96	3.1	2.33	2.78	2.76	2.28	2.82	2.59	2.87	2.22
16658477	2.1	2.38	2.15	0.11	0.59	0.64	1.21	1.03	0.2038	0.3287	0.5177	0.7167	0.4005	0.7021	0.4005	0.7021				chr1	+	6812779	6812881	2	3.56	1.99	2.16	2.66	2.35	2.38	2.16	2.06	2.04	2.09	2	2.14	1.91	2.55	3.2	3.23	1.89	1.89	2.67	1.76	2.03
16658479	3.94	4.08	3.67	0.28	0.43	0.26	1.1	-1.21	0.9601	0.5071	0.9854	0.8204	0.7656	0.8978	0.7656	0.8978	NM_001195563; NM_001242701; NM_015215; NR_038934; XM_011541083; XM_011541084; XM_011541085; XM_011541086; XM_011541087; XM_011541088; XM_011541089; XM_011541090; XM_011541091; XM_011541092; ENST00000303635; ENST00000461311; ENST00000461580; ENST00000467267; ENST00000467404; ENST00000470648; ENST00000472283; ENST00000473578; ENST00000476163; ENST00000476864; ENST00000482934; ENST00000486138; ENST0…	CAMTA1	calmodulin binding transcription activator 1	chr1	+	6845384	7829766	3.7	3.67	4.29	4.06	4.18	3.58	3.66	4.31	3.58	4.02	4.25	3.94	3.75	3.99	4.28	3.46	3.86	3.92	3.59	4.16	3.12	4.34
16658523	2.87	3.1	2.87	0.54	0.51	0.41	1.17	1	0.481	0.8923	0.7472	0.9719	0.6776	0.8562	0.6776	0.8562				chr1	+	7279420	7279584	3.41	2.73	3.49	2.53	2.7	3.74	2.26	3.18	2.98	2.38	2.33	3.57	2.65	2.6	2.85	2.91	3.5	3.28	2.78	2.4	3.32	3.8
16658525	3.02	3.11	3.07	0.3	0.22	0.22	1.06	1.03	0.4626	0.8229	0.7345	0.9489	0.7526	0.8915	0.7526	0.8915	XR_931849; XR_946933	CAMTA1-IT1	CAMTA1 intronic transcript 1	chr1	+	7429003	7430331	2.71	3.04	3.2	2.9	2.84	3.2	3.06	3.37	3.13	2.73	2.72	3.46	2.74	3.16	3.33	3.61	3.1	2.99	3.28	3.08	3.08	3.06
16658528	6.43	5.8	5.86	0.58	0.55	0.34	-1.56	-1.49	0.0029	0.0551	0.1089	0.415	0.0098	0.2106	0.0098	0.2106	NM_004781; ENST00000054666; ENST00000470357; ENST00000487194; BC003570; BC005941; BC007050; BT007327; CR542145; CR542154; OTTHUMT00000003625; OTTHUMT00000003626; OTTHUMT00000099330; U64520; uc001aol.3	VAMP3	vesicle associated membrane protein 3	chr1	+	7831329	7841492	5.42	5.81	5.87	5.79	5.75	6.52	6.32	6.5	5.43	6.57	7.17	6.96	6.1	5.31	5.51	4.3	5.89	6	6.03	5.77	5.72	5.92
16658536	4.76	4.07	5.06	0.64	0.68	1.33	-1.61	1.23	0.3274	0.3764	0.6344	0.7483	0.2067	0.5574	0.2067	0.5574	NM_001289861; NM_001289862; NM_001289863; NM_001289864; NM_016831; XM_005263521; XM_005263522; XM_005263523; XM_005263524; XM_005263529; XM_011542384; XM_011542385; XM_011542386; XM_011542387; XM_011542388; XM_011542389; XM_011542390; ENST00000361923; ENST00000377532; ENST00000377541; ENST00000463106; ENST00000473653; ENST00000494684; ENST00000602883; ENST00000613533; ENST00000614998; AK299123; A…	PER3	period circadian clock 3	chr1	+	7844380	7905237	5.85	3.87	5.15	5.14	4.01	3.9	4.01	4.23	5.6	4.88	5.46	4.73	4.05	4.13	6.92	3.72	3.77	6.15	4.03	5.59	4.43	3.97
16658568	5.75	5.48	5.68	0.46	0.39	0.4	-1.21	-1.05	0.2417	0.9091	0.5561	0.976	0.4426	0.7285	0.4426	0.7285	NM_001123377; NM_007262; XM_005263424; ENST00000338639; ENST00000377488; ENST00000377491; ENST00000377493; ENST00000460192; ENST00000465354; ENST00000469225; ENST00000493373; ENST00000493678; ENST00000497113; AB073864; AF021819; AK091679; BC008188; D61380; EU794641; OTTHUMT00000003577; OTTHUMT00000003578; OTTHUMT00000003579; OTTHUMT00000003580; OTTHUMT00000003581; OTTHUMT00000003582; OTTHUMT00000…	PARK7	parkinson protein 7	chr1	+	8014351	8045565	5.7	5.57	5.95	6.04	5.84	5.22	6.23	5.84	5.79	5.15	6.28	6.25	5.32	5.63	5.36	5.19	4.91	6.13	5.27	5.89	5.24	5.25
16658584	3.12	3.01	3.17	0.18	0.2	0.27	-1.08	1.04	0.8961	0.5132	0.9608	0.8233	0.7887	0.9078	0.7887	0.9078				chr1	+	8086798	8185235	3.15	2.88	3.02	3.22	3.03	3.1	3.56	2.69	3.23	3.05	3.06	3.25	3.03	3.03	3.2	3.45	3.02	3.37	2.88	2.97	2.9	3.36
16658589	2.78	2.93	2.88	0.25	0.3	0.31	1.11	1.07	0.5578	0.5212	0.7923	0.8275	0.7683	0.8991	0.7683	0.8991	NR_125998; ENST00000452982	LOC102724539	uncharacterized LOC102724539	chr1	+	8268732	8275270	2.73	3.18	3.22	3.33	2.85	3.22	2.92	2.92	2.74	2.71	2.87	2.71	2.7	3.23	2.87	3.52	2.63	2.8	3.56	2.78	2.93	2.78
16658594	3.37	3.54	3.16	0.74	0.44	0.37	1.13	-1.16	0.5753	0.2333	0.8023	0.6432	0.4844	0.7529	0.4844	0.7529	NM_001080397; XM_011541530; XM_011541531; ENST00000289877; ENST00000471889; ENST00000481265; ENST00000497660; AF118274; OTTHUMT00000001245; OTTHUMT00000004896; OTTHUMT00000004899; uc001apb.3; uc001apc.3	SLC45A1	solute carrier family 45, member 1	chr1	+	8377886	8404227	3.14	2.69	2.43	3.46	2.95	2.77	3.26	3.34	5.21	3.48	3	3.22	3.49	3.62	2.79	3.76	3.43	3.33	3.69	3.55	3.4	3.64
16658607	4.44	3.55	3.6	0.57	0.51	0.41	-1.85	-1.78	0.0043	0.0065	0.1216	0.2233	0.0057	0.1811	0.0057	0.1811				chr1	+	8388127	8388239	3.6	3.53	3.32	4.58	3.45	4.93	4.34	4.57	5.56	4.37	3.82	3.95	4.02	3.77	3.53	4.86	3.73	3.17	3.96	3.82	3.41	3.28
16658609	3.96	3.34	3.63	0.53	0.38	0.24	-1.53	-1.25	0.0031	0.1233	0.1103	0.5267	0.0115	0.2208	0.0115	0.2208	NR_125999	LOC102724552	uncharacterized LOC102724552	chr1	+	8484705	8494898	3.32	3.99	3.68	4.78	3.44	3.17	3.65	3.55	3.75	4.6	4	4.14	3.9	2.95	3.76	2.71	3.65	3.65	3.41	3.7	2.99	3.34
16658616	3.95	3.82	3.98	0.44	0.49	0.49	-1.1	1.02	0.815	0.7651	0.9264	0.9282	0.8737	0.9457	0.8737	0.9457				chr1	+	8865919	8867110	3.97	3.51	4.38	3.86	3.36	3.07	4.45	3.96	4.15	4.32	4.41	3.91	3.52	4.53	4	3.66	4.25	4.57	3.34	3.65	3.17	3.77
16658619	2.25	2.55	2.54	0.29	0.36	0.13	1.23	1.23	0.0835	0.1751	0.3592	0.5879	0.182	0.5322	0.182	0.5322	NR_038351; ENST00000442636; uc021oft.1	ENO1-AS1	ENO1 antisense RNA 1	chr1	+	8938894	8939953	2.39	2.74	2.15	2.52	2.98	2.86	2.56	2.21	2.07	2.44	1.98	2.07	2.27	2.58	2.57	3.02	2.99	2.57	2.42	2.39	2.28	2.34
16658622	2.74	2.77	2.71	0.21	0.43	0.16	1.02	-1.02	0.963	0.9933	0.9863	0.998	0.9988	0.9995	0.9988	0.9995	NM_001215; NM_001270500; NM_001270501; NM_001270502; XM_011542083; XM_011542084; ENST00000377436; ENST00000377442; ENST00000377443; ENST00000476083; ENST00000480186; ENST00000549778; AB102863; AB103090; AB103091; AK300652; BC034350; M57892; OTTHUMT00000004911; OTTHUMT00000004912; OTTHUMT00000004913; OTTHUMT00000407378; OTTHUMT00000407379; OTTHUMT00000407380	CA6	carbonic anhydrase VI	chr1	+	9005922	9035151	2.65	2.68	2.28	2.97	3.09	2.94	2.59	2.66	2.57	2.47	2.66	3.07	2.71	2.42	2.86	3.36	2.78	2.73	3.03	3.17	2.2	2.8
16658639	2.35	2.47	2.72	0.25	0.51	0.43	1.08	1.29	0.2634	0.1121	0.5766	0.5107	0.2538	0.5985	0.2538	0.5985				chr1	+	9142755	9142938	3.03	2.8	2.49	2.07	2.24	2.14	2.13	2.57	2.24	2.07	2.54	2.5	2.7	2.83	2.35	3.34	2.18	2.68	3.31	2.01	2.31	3.29
16658641	2.85	3.33	3.35	0.42	0.4	0.37	1.4	1.42	0.193	0.1236	0.5053	0.527	0.2428	0.5887	0.2428	0.5887	NR_132738; XR_931920; XR_931926; XR_931929; XR_931941; XR_931943; XR_931946; XR_931949; XR_931952; XR_946941; XR_946942; XR_946943; XR_946944; XR_946945; XR_946946; XR_946947; XR_946948	LOC102724571	uncharacterized LOC102724571	chr1	+	9242271	9243855	2.92	3.7	2.54	2.58	3.63	3.8	3.18	3.3	2.92	2.74	3.2	2.66	2.7	3.29	3.61	3.36	3.18	2.92	3.69	2.85	3.77	3.45
16658644	4.11	4.11	4.2	0.56	0.29	0.33	-1	1.07	0.9603	0.6894	0.9854	0.901	0.8895	0.9531	0.8895	0.9531	NM_001282587; NM_004285; XM_005263539; XM_005263540; XM_006711052; XM_011542446; ENST00000377403; ENST00000495451; ENST00000602477; BC081559; OTTHUMT00000004928; OTTHUMT00000004929; OTTHUMT00000467543; uc001apt.3	H6PD	hexose-6-phosphate dehydrogenase (glucose 1-dehydrogenase)	chr1	+	9294863	9331396	4.6	4.22	4.13	3.75	4.17	3.37	4.52	3.5	4.73	4.32	4.04	4.94	4.24	3.75	4.04	4.38	3.75	4.14	3.69	4.54	3.85	4.24
16658653	2.51	2.03	2.38	0.55	0.39	0.61	-1.39	-1.09	0.0595	0.2611	0.3133	0.6669	0.1584	0.5073	0.1584	0.5073				chr1	+	9338450	9338592	2.76	1.75	1.93	2.37	3.11	2.23	3.14	2.76	2.45	3.92	2.92	2.56	2.35	2.04	1.93	1.96	2.09	1.85	2.91	2.04	2.41	2.09
16658655	4.72	4.76	4.54	0.39	0.53	0.36	1.02	-1.13	0.7115	0.5092	0.876	0.8215	0.7986	0.9125	0.7986	0.9125	NM_025106; ENST00000328089; ENST00000357898; ENST00000377399; ENST00000450402; AF403026; BC015711; OTTHUMT00000003727; OTTHUMT00000003728; OTTHUMT00000303969; OTTHUMT00000303970; uc001apv.3; uc010oae.2	SPSB1	splA/ryanodine receptor domain and SOCS box containing 1	chr1	+	9352939	9429591	5.22	4.48	5.18	4.39	4.73	4.64	4.78	4.8	5.52	4.71	4.8	4.29	5.06	4.86	4.46	4.47	3.74	4.17	4.62	4.27	4.9	5.44
16658664	3.87	3.96	3.9	0.65	0.39	0.38	1.06	1.02	0.7578	0.4952	0.8994	0.814	0.616	0.8252	0.616	0.8252	NM_032315; XM_005263503; XM_011542296; ENST00000302692; AF495714; BC004991; BC073135; OTTHUMT00000003851; uc001apw.3	SLC25A33	solute carrier family 25 (pyrimidine nucleotide carrier), member 33	chr1	+	9599528	9642831	3.12	3.9	4.68	4.13	3.86	3.92	3.94	3.6	4.4	3.84	5.2	3.73	2.95	3.87	3.64	3.51	3.89	4.27	3.88	4.43	3.79	4.33
16658674	3.67	3.81	4.05	0.44	0.29	0.33	1.1	1.3	0.1979	0.0702	0.5108	0.4469	0.1682	0.519	0.1682	0.519	NM_001010866; NM_001130924; XM_006710417; XM_006710418; XM_011540908; XM_011540909; XM_011540910; XR_244785; ENST00000340305; ENST00000340381; ENST00000416541; ENST00000508400; ENST00000510900; BC121187; BC137291; BX648377; OTTHUMT00000127671; OTTHUMT00000127672; OTTHUMT00000127673; OTTHUMT00000367639; OTTHUMT00000367640; uc001apy.3; uc021ofy.1; uc021ofz.1	TMEM201	transmembrane protein 201	chr1	+	9648932	9675300	3.8	4.4	3.78	3.52	3.76	3.34	3.95	4.35	4.02	3.81	3.38	4.01	3	3.86	4.49	4.55	3.74	4.08	3.65	3.93	3.66	4.12
16658690	4.26	4.6	4.28	0.35	0.48	0.64	1.27	1.02	0.0497	0.2489	0.2938	0.6565	0.1363	0.4832	0.1363	0.4832	NM_005026; XM_005263473; XM_006710686; XM_006710687; XM_006710688; XM_006710689; XM_006710690; XM_011541581; XM_011541582; XM_011541583; XR_946667; ENST00000361110; ENST00000377346; ENST00000479223; ENST00000481137; ENST00000484851; ENST00000536656; ENST00000543390; ENST00000628140; AK303425; BC132919; BC132921; BC144264; BC150297; DQ263594; DQ263595; DQ263596; JN190435; OTTHUMT00000004235; OTTHU…	PIK3CD	phosphatidylinositol-4,5-bisphosphate 3-kinase, catalytic subunit delta	chr1	+	9711790	9789172	4.29	5.72	4.86	4.33	4.14	4.78	3.89	4.36	3.63	3.88	4.09	4.21	4.39	4.26	4.39	4.43	4.68	4.13	4.63	5.39	4.43	5.37
16658726	4.88	5.39	6.05	0.59	0.42	0.5	1.42	2.24	0.1193	0.0009	0.4148	0.1361	0.0036	0.1592	0.0036	0.1592				chr1	+	9908376	9910212	6.46	5.85	5.47	4.59	5.25	4.65	5.81	5.76	5.84	5.2	4.98	4.39	4.35	6.18	6.36	5.47	5.46	6.16	5.1	4.92	4.81	5.32
16658730	4.84	4.59	5.13	0.47	0.53	0.66	-1.19	1.22	0.0983	0.6808	0.3817	0.8981	0.1106	0.4513	0.1106	0.4513				chr1	+	9961518	9962174	5.15	4.36	4.48	4.64	4.3	4.52	5.9	5.83	5.59	4.78	5.11	4.85	4.76	5.44	5.82	3.67	4.81	5.11	4.42	4.22	4.72	4.88
16658733	2.66	2.91	3.03	0.25	0.37	0.38	1.19	1.29	0.2871	0.2536	0.6001	0.6602	0.4299	0.7207	0.4299	0.7207	NM_001297778	NMNAT1	nicotinamide nucleotide adenylyltransferase 1	chr1	+	10002981	10010032	3.45	3.15	2.3	2.96	2.85	2.49	2.41	2.78	3.24	2.7	2.59	2.65	2.56	2.79	3.01	2.93	3.06	2.64	3.17	3.49	3.36	2.74
16658736	4.25	3.95	3.85	0.41	0.4	0.57	-1.23	-1.32	0.0481	0.0517	0.2905	0.4058	0.0734	0.3933	0.0734	0.3933	NM_001297778; NM_001297779; NM_022787; XM_011541971; ENST00000377205; ENST00000403197; ENST00000462686; ENST00000492735; ENST00000496751; AF314163; AF459819; AK222920; BC014943; OTTHUMT00000005029; OTTHUMT00000005030; OTTHUMT00000005031; OTTHUMT00000005032; OTTHUMT00000092155; uc001aqp.3; AF088049; AF312734	NMNAT1	nicotinamide nucleotide adenylyltransferase 1	chr1	+	10003486	10045559	4.23	3.32	3.7	3.99	4.12	4.11	3.96	4.02	4.89	4.63	4.85	4.26	3.86	4.07	4.61	4.44	3.9	3.83	3.06	3.33	4.06	3.28
16658750	2.42	2.35	2.45	0.37	0.4	0.18	-1.05	1.02	0.9452	0.8021	0.98	0.9419	0.9473	0.9788	0.9473	0.9788				chr1	+	10007376	10007694	2.35	2.6	2.19	2.25	2.45	2.12	2.5	2.1	2.53	2.07	2.89	2.63	3.01	2.32	2.48	3.04	1.87	2.09	2.4	3.03	2.44	2.36
16658752	4	3.18	3.04	0.7	0.36	1.16	-1.77	-1.95	0.0877	0.368	0.365	0.7429	0.2248	0.5719	0.2248	0.5719	NM_052960; ENST00000294435; ENST00000315901; AF399927; AY145438; BC033883; BC063013; OTTHUMT00000005027; OTTHUMT00000005028; uc001aqq.3; uc009vms.3	RBP7	retinol binding protein 7, cellular	chr1	+	10057255	10076078	3.42	2.96	2.67	4.09	3.33	2.95	3.51	2.81	4.64	4.42	4.18	4.15	3.26	3.75	5.7	3.55	3.06	2.53	2.68	3.13	2.85	3.2
16658758	5.97	5.83	5.72	0.67	0.61	0.55	-1.11	-1.19	0.9012	0.4865	0.9628	0.8093	0.7615	0.8959	0.7615	0.8959	NM_001105562; NM_006048; XM_005263422; XM_011540488; XM_011540489; XM_011540490; XR_946516; ENST00000253251; ENST00000343090; ENST00000377153; ENST00000462658; ENST00000465408; ENST00000466379; ENST00000470736; ENST00000475795; ENST00000487244; ENST00000488228; AB028839; AF043117; AF091093; AF331520; AK023654; AK292444; AK304484; BC093696; JF289274; OTTHUMT00000005016; OTTHUMT00000005017; OTTHUMT…	UBE4B	ubiquitination factor E4B	chr1	+	10092890	10241335	5.73	5.7	5.97	5.67	5.69	4.35	5.79	6.08	6.56	6.3	6.04	5.81	5.49	5.47	6.07	4.58	5.42	5.62	4.48	6.58	6.03	6.26
16658800	4.3	4.82	4.34	0.53	0.75	0.28	1.43	1.03	0.0462	0.7425	0.2855	0.9201	0.1058	0.4453	0.1058	0.4453				chr1	+	10223326	10223432	4.4	4.29	4.96	4.24	4.76	4.08	4.32	4.33	5.02	4.38	4.57	3.84	3.22	5.41	3.82	3.99	5.11	4.35	4.67	3.63	4.44	5.93
16658802	5.81	5.52	5.46	0.64	0.82	0.52	-1.22	-1.28	0.547	0.1927	0.7859	0.6057	0.4206	0.7147	0.4206	0.7147	NM_015074; NM_183416; ENST00000263934; ENST00000377081; ENST00000377083; ENST00000377086; ENST00000377093; ENST00000465635; ENST00000470616; ENST00000483340; ENST00000497835; ENST00000620295; ENST00000622724; AB011163; AB017133; AB040881; AB088210; AB088211; AB088212; AB088213; AF257176; AK074279; AK297439; AY043362; AY139835; BC001415; BC115395; BT007174; OTTHUMT00000005102; OTTHUMT00000005103; …	KIF1B	kinesin family member 1B	chr1	+	10270764	10441661	5.87	4.86	6.33	5.57	5.4	4.68	5.55	5.87	6.74	6.38	5.72	6.01	5.31	6.15	5.45	4.35	4.95	5.69	4.54	6.9	5.3	5.36
16658864	4.68	4.49	4.66	0.72	0.8	0.62	-1.14	-1.02	0.5823	0.8901	0.8063	0.9712	0.8494	0.9352	0.8494	0.9352	NM_001304451; NM_001304452; NM_002631; ENST00000270776; ENST00000460189; ENST00000465632; ENST00000477958; ENST00000483936; ENST00000487775; ENST00000491493; ENST00000493288; ENST00000496718; ENST00000498356; AK290404; AK296889; AK298830; AK300952; AK303898; AK304423; BC000368; OTTHUMT00000005398; OTTHUMT00000005399; OTTHUMT00000005401; OTTHUMT00000005402; OTTHUMT00000005403; OTTHUMT00000005404; …	PGD	phosphogluconate dehydrogenase	chr1	+	10458649	10480233	4.9	4.48	5.83	4.5	3.83	4.27	5.15	5.34	5.7	3.75	5.33	4.78	3.87	4.84	5.41	3.76	3.49	4.12	3.78	5.21	4.76	4.32
16658889	4.23	4.19	3.9	0.22	0.34	0.38	-1.03	-1.26	0.8538	0.0728	0.9429	0.4512	0.1498	0.4982	0.1498	0.4982	NM_001243768; NM_001270517; NM_001302; NM_198544; NM_199006; NM_199294; NR_036462; NR_037187; ENST00000309048; ENST00000377049; ENST00000400900; ENST00000462462; ENST00000464507; ENST00000465026; ENST00000470413; ENST00000477755; ENST00000602296; ENST00000602446; ENST00000602486; ENST00000602787; AF013252; AF086433; BC029430; BC119724; OTTHUMT00000005410; OTTHUMT00000130794; OTTHUMT00000130797; O…	APITD1-CORT; CORT; APITD1	APITD1-CORT readthrough; cortistatin; apoptosis-inducing, TAF9-like domain 1	chr1	+	10490159	10512210	3.8	4.06	4.49	4.29	3.88	4.19	3.54	4.08	3.83	4.08	4.41	4.55	4.34	4.43	4.29	4.69	3.68	4.24	3.36	4.2	3.98	4.18
16658904	4.51	4.07	4.17	0.87	0.68	0.45	-1.36	-1.26	0.575	0.7563	0.8022	0.9254	0.8504	0.9356	0.8504	0.9356				chr1	+	10516603	10520093	4.24	4.03	5.44	4.86	3.63	2.88	4.91	3.58	5.28	4.39	4.98	5.27	3.94	4.79	3.93	3.41	3.86	4.75	3.85	4.65	3.95	3.97
16658909	4.42	5.09	4.98	0.52	0.64	0.29	1.59	1.48	0.0451	0.021	0.2827	0.3088	0.0412	0.323	0.0412	0.323	NM_004565; XM_005263470; XM_011541577; XM_011541578; XM_011541579; XM_011541580; ENST00000356607; ENST00000472851; ENST00000491661; ENST00000492696; AB017546; AF045186; AK002194; AK293684; AK298136; BC006327; BC017848; BC054017; CR450321; CR542083; OTTHUMT00000005414; OTTHUMT00000005415; OTTHUMT00000005416; OTTHUMT00000005417; uc001arl.3; uc001arm.1; uc001arn.3; uc009vmu.1; uc009vmv.3; uc009vmw.3…	PEX14	peroxisomal biogenesis factor 14	chr1	+	10532345	10690815	4.7	5.39	5.52	4.58	3.5	3.76	4.71	4.4	4.82	4.4	4.97	4.34	3.43	5.09	4.88	5.26	4.39	5.02	5.29	5.24	4.98	4.91
16658926	6.02	5.85	6.1	0.23	0.71	0.52	-1.13	1.05	0.1826	0.7129	0.4936	0.9092	0.3878	0.6948	0.3878	0.6948	NM_007375; XR_946596; XR_946597; ENST00000240185; ENST00000315091; ENST00000439080; ENST00000472476; ENST00000473118; ENST00000473869; ENST00000476201; ENST00000477447; ENST00000480464; ENST00000496840; ENST00000610369; ENST00000611008; ENST00000611963; ENST00000613177; ENST00000613864; ENST00000614494; ENST00000616545; ENST00000617172; ENST00000618606; ENST00000619555; ENST00000620505; ENST00000…	TARDBP	TAR DNA binding protein	chr1	+	11072414	11085796	6.25	5.95	6.26	6.04	5.74	6.04	5.98	5.89	6.36	6.09	6.02	5.99	5.53	6.16	6.17	4.11	5.23	6.15	4.86	6.2	5.82	5.68
16658947	3.63	3.62	3.89	0.39	0.55	0.22	-1	1.2	0.9298	0.5022	0.9742	0.818	0.7179	0.8755	0.7179	0.8755				chr1	+	11128528	11133154	3.46	4	4.15	3.54	3.27	3.63	3.94	3.72	4.41	3.04	3.36	3.64	3.72	3.71	3.56	2.9	4.2	3.86	3.89	4.19	3.56	2.93
16658950	3.6	3.87	3.62	0.2	0.24	0.24	1.2	1.01	0.0366	0.4271	0.2615	0.7764	0.1051	0.4445	0.1051	0.4445	XR_932786; XR_932788; XR_946955; XR_946956; ENST00000435388; ENST00000447600	LOC105376736	uncharacterized LOC105376736	chr1	+	11159732	11162157	3.61	3.8	4.12	3.74	4.13	3.86	3.53	3.52	3.56	3.19	3.6	3.69	3.48	3.68	3.49	3.64	3.98	4.12	3.65	3.68	3.67	4.17
16658954	3.39	3.15	3.24	0.28	0.25	0.55	-1.18	-1.11	0.0793	0.0753	0.3519	0.4552	0.119	0.462	0.119	0.462	NR_046600; ENST00000420480; ENST00000445982	MTOR-AS1	MTOR antisense RNA 1	chr1	+	11203955	11209594	3.34	2.17	3	3.5	3.18	3.11	3.35	3.98	3.35	3.44	3.78	3.25	3.39	3.51	3.1	3.01	2.68	2.85	3.8	3.16	3.37	3.15
16658960	2.62	2.56	2.43	0.65	0.54	0.39	-1.04	-1.14	0.4408	0.3175	0.7198	0.7087	0.5662	0.7973	0.5662	0.7973				chr1	+	11212407	11212509	2.23	2.52	1.87	2.56	2.15	4.01	2.93	2.99	3.22	1.96	2.56	2.16	2.5	3.12	1.99	1.83	3.09	2.89	2.19	3.08	2.61	2.58
16658962	3.71	3.7	3.92	0.71	0.41	0.36	-1.01	1.15	0.3198	0.9751	0.6285	0.9935	0.5369	0.7816	0.5369	0.7816	NM_021146; ENST00000376819; ENST00000476934; AB593026; AB593027; AY358301; BC001881; BT009802; OTTHUMT00000005564; OTTHUMT00000099300	ANGPTL7	angiopoietin like 7	chr1	+	11249398	11256038	3.83	3.31	3.71	3.74	3.67	3.78	4.1	3.13	3.68	5.49	4.08	3.8	3.39	3.68	4.34	3	3.66	3.66	4.03	4.03	4.2	3.09
16658971	2.13	2.6	2.19	0.52	0.59	0.39	1.39	1.04	0.0694	0.7199	0.3324	0.9121	0.1606	0.5099	0.1606	0.5099				chr1	+	11286311	11286417	2.6	2.75	2.03	1.65	3.05	1.53	1.68	2.91	2.47	2.49	2	1.55	2.38	2.27	2.12	1.74	3.15	2.01	2.16	2.96	3.31	2.22
16658973	4.14	4.04	4.08	0.47	0.35	0.57	-1.07	-1.04	0.5584	0.5164	0.7927	0.8251	0.7658	0.8979	0.7658	0.8979	NM_013319; XM_006710590; XM_011541304; XR_946616; ENST00000376804; ENST00000376810; ENST00000483738; ENST00000486588; AF117064; BC004468; BT006832; OTTHUMT00000005773; OTTHUMT00000005774; OTTHUMT00000005775; OTTHUMT00000005776; uc001asg.3	UBIAD1	UbiA prenyltransferase domain containing 1	chr1	+	11333255	11356106	4.13	3.8	3.92	4.16	3.58	3.66	4.76	3.6	5.07	4.51	4.14	4.37	4.01	3.89	3.97	4.4	4.03	4.41	3.1	4.55	4.36	3.71
16658982	3.48	3.3	3.24	0.56	0.63	0.55	-1.14	-1.18	0.7389	0.9318	0.8893	0.9829	0.9104	0.9625	0.9104	0.9625	XR_932823; XR_946958	LOC105376739	uncharacterized LOC105376739	chr1	+	11418037	11424587	3.11	4.1	3.94	3.66	3.27	4.22	3.27	3.59	3.79	2.88	2.79	3.65	2.68	3.14	2.79	4.8	3.64	3	4.03	3.01	2.85	3.35
16658987	3.07	3.14	2.89	0.22	0.32	0.3	1.05	-1.14	0.3315	0.8256	0.6377	0.9496	0.5974	0.8148	0.5974	0.8148	XR_932829; XR_946959	LOC105376740	uncharacterized LOC105376740	chr1	+	11432762	11438744	2.82	2.9	2.98	3.28	3.3	3.1	2.97	3.16	2.53	3.06	3.06	3.06	3.04	3.33	2.84	3.83	3.22	3.47	3.43	3.16	2.82	2.89
16658991	2.38	2.62	2.57	0.26	0.38	0.27	1.18	1.14	0.0353	0.4965	0.2576	0.8149	0.098	0.434	0.098	0.434	NM_020780; XM_011541828; XM_011541829; XM_011541830; XM_011541831; XM_011541832; XM_011541833; XM_011541834; XM_011541835; XR_946717; ENST00000294484; ENST00000304391; ENST00000423056; AB593117; AL117235; OTTHUMT00000005770; OTTHUMT00000005771; OTTHUMT00000005772; uc001ash.4; uc001asi.1; uc009vmz.1	PTCHD2	patched domain containing 2	chr1	+	11539223	11597641	2.75	2.3	2.7	2.58	2.53	2.03	2.75	2.53	2.22	2.49	2.81	2.29	2.16	2.47	2.62	2.6	2.32	2.09	2.57	3.4	3.26	2.81
16659017	2.69	2.91	2.64	0.37	0.38	0.28	1.16	-1.03	0.4203	0.4839	0.7056	0.8076	0.3512	0.671	0.3512	0.671	NR_104624; ENST00000453135	LOC101929181	uncharacterized LOC101929181	chr1	+	11669588	11673412	2.66	2.86	2.95	2.88	3.13	2.62	2.32	2.28	2.93	2.23	2.7	2.7	3.37	2.43	2.78	3.45	2.98	2.67	2.15	3	2.3	2.66
16659021	3.24	4.01	3.66	0.54	0.47	0.46	1.7	1.34	0.0077	0.4946	0.1461	0.8134	0.022	0.2666	0.022	0.2666	NM_001014765; NM_001304790; NM_001304791; NM_033182; NM_183412; NM_183413; NR_130909; XM_005263535; XM_005263536; XM_005263537; XM_006711043; XM_006711045; XM_011542435; XM_011542436; ENST00000251546; ENST00000251547; ENST00000376760; ENST00000376762; ENST00000376768; ENST00000376770; ENST00000425796; ENST00000471895; ENST00000475435; AK293721; AK294053; AK301418; AK316284; AK316347; AY007380; AY…	FBXO44	F-box protein 44	chr1	+	11714432	11723384	3.47	3.53	4.04	3.26	3.57	3.06	2.8	3.24	3.92	4.44	3.07	2.75	3.58	4.09	4.05	4.17	4.4	4	3.7	5.05	3.64	3.91
16659036	3.52	3.6	3.53	0.41	0.32	0.41	1.05	1	0.5207	0.5793	0.7709	0.8543	0.7766	0.9027	0.7766	0.9027	NM_018438; XM_005263448; XM_005263449; XM_005263451; XM_006710571; XM_011541232; ENST00000376753; ENST00000449067; ENST00000474239; AF233223; BC020880; OTTHUMT00000006332; OTTHUMT00000006333; OTTHUMT00000006334; uc001aso.3	FBXO6	F-box protein 6	chr1	+	11724150	11734411	3.55	2.94	3.58	2.53	3.78	3.44	3.99	3.14	3.59	3.54	3.83	3.4	3.74	2.79	3.55	3.6	3.6	3.92	3.16	3.5	3.83	3.53
16659046	2.97	3.47	3.06	0.74	0.7	0.29	1.42	1.06	0.0987	0.6185	0.3824	0.8731	0.0989	0.4352	0.0989	0.4352	NM_198545; XM_011541405; XM_011541406; ENST00000294485; AB301919; AK075558; AK092318; AY358750; BC021286; BC111064; OTTHUMT00000006325; uc001asr.1	DRAXIN	dorsal inhibitory axon guidance protein	chr1	+	11751781	11785914	3.37	2.9	3.32	2.61	3.77	2.84	2.49	4.28	3.53	4.13	2.94	2.35	2.56	3.26	2.99	3.95	3.73	3.09	3.12	3.24	5.17	2.87
16659054	4.41	4.57	4.35	0.36	0.36	0.41	1.12	-1.04	0.8639	0.3293	0.9467	0.7169	0.4824	0.7518	0.4824	0.7518	NM_001040194; NM_001040195; NM_001040196; NM_001040197; NM_020350; XM_011541799; XM_011541800; XM_011541801; XM_011541802; XM_011541803; ENST00000314340; ENST00000376627; ENST00000376629; ENST00000376637; ENST00000400895; ENST00000452018; ENST00000471765; ENST00000476309; ENST00000476512; ENST00000491346; ENST00000494437; ENST00000510878; ENST00000513739; ENST00000514733; AF165187; AF312374; AK29…	AGTRAP	angiotensin II receptor-associated protein	chr1	+	11796141	11814859	4.18	4.84	4.74	4.26	5.25	4.84	4.69	4.44	5.1	4.16	4.33	4.94	4.3	4.57	4.48	4.14	4.1	4.13	3.72	4.54	4.7	4.59
16659070	3.19	3.26	3.48	0.35	0.22	0.38	1.05	1.22	0.7189	0.1546	0.8799	0.5653	0.3355	0.6595	0.3355	0.6595	NM_001010881; XM_006711078; XM_011541267; XM_011541268; XM_011541269; XM_011541270; XM_011541271; XM_011541272; XM_011541273; XM_011541274; XM_011541275; XM_011541276; XM_011541277; XM_011541278; XM_011541279; XM_011541280; XM_011541281; AF398935; BC128091; BC128092; OTTHUMT00000006326; OTTHUMT00000006327; OTTHUMT00000006328; OTTHUMT00000006329; OTTHUMT00000006330; OTTHUMT00000006331; uc001asy.1;…	C1orf167	chromosome 1 open reading frame 167	chr1	+	11821844	11849642	4.11	3.08	3.39	3.72	3	3.24	3.24	3.15	3.79	2.92	3.05	2.83	3.25	3.2	3.7	3.64	3.27	3.28	3.69	3.14	3.6	3.22
16659102	4.75	4.75	4.92	0.69	0.55	0.33	1	1.13	0.3929	0.5431	0.686	0.8369	0.6698	0.8524	0.6698	0.8524	NM_001256959; NM_001286; NR_046428; ENST00000312413; ENST00000346436; ENST00000376490; ENST00000376491; ENST00000376492; ENST00000376496; ENST00000376497; ENST00000494028; AK289999; AK294764; BC117420; BC117424; OTTHUMT00000006639; OTTHUMT00000006640; OTTHUMT00000006641; OTTHUMT00000006642; OTTHUMT00000006643; OTTHUMT00000006809; OTTHUMT00000006810	CLCN6	chloride channel, voltage-sensitive 6	chr1	+	11866207	11903201	5.01	4.92	5.26	4.33	4.74	4.58	4.93	5.06	6.48	5.26	4.8	4.8	4.38	4.85	4.91	3.88	4.14	4.82	4.12	5.58	4.77	4.64
16659133	2.99	3.07	3.23	0.23	0.45	0.38	1.05	1.17	0.5292	0.2171	0.7757	0.6298	0.4589	0.7377	0.4589	0.7377	NR_037806; FJ706070; FJ706073; FJ706078; FJ706079; uc010oav.1; uc010oaw.1; uc010oax.1; uc010oay.1; uc010oaz.1; uc010oba.1	NPPA-AS1	NPPA antisense RNA 1	chr1	+	11900376	11908136	3.26	3.25	3.49	3.33	2.96	3.09	3.02	3	2.77	3.1	3.11	2.75	2.64	2.61	3.35	2.92	3.37	3.82	2.68	3.07	2.49	3.82
16659138	10.56	11.21	10.81	0.36	0.39	0.56	1.57	1.19	0.0053	0.0793	0.1287	0.4596	0.0176	0.2492	0.0176	0.2492	ENST00000362477; NR_002754; M77839	RNU5E-1	RNA, U5E small nuclear 1	chr1	+	11968209	11968329	10.69	11.72	11.16	10.34	10.95	10.24	10.34	10.65	11.12	10.46	10.76	10.91	10.04	11.72	10.67	11.24	11	10.87	11.62	11.72	10.59	11.35
16659140	6.12	5.86	5.84	0.63	0.54	0.82	-1.2	-1.22	0.076	0.6583	0.346	0.8892	0.1827	0.533	0.1827	0.533	NM_000302; NM_001316320; XM_011541594; ENST00000196061; ENST00000358133; ENST00000429000; ENST00000449038; ENST00000465920; ENST00000470133; ENST00000481933; ENST00000485046; ENST00000491536; AK124035; AK294688; AK295254; AK299150; AK316285; BC016657; OTTHUMT00000006865; OTTHUMT00000006866; OTTHUMT00000006867; OTTHUMT00000006868; OTTHUMT00000006869; OTTHUMT00000006870; OTTHUMT00000006871; OTTHUMT…	PLOD1	procollagen-lysine, 2-oxoglutarate 5-dioxygenase 1	chr1	+	11994262	12035599	5.75	6.04	6.19	5.95	6.27	6.01	7.67	7.48	6.16	5.97	6.28	7.42	6.31	5.43	5.62	5.21	5.65	6.92	5.8	6.07	6.79	5.46
16659171	5.37	5.33	5.74	0.68	0.73	0.6	-1.03	1.28	0.424	0.8886	0.7079	0.9706	0.6118	0.8226	0.6118	0.8226	NM_001127660; NM_014874; XM_005263543; XM_005263545; XM_005263547; XM_005263548; ENST00000235329; ENST00000412236; ENST00000444836; ENST00000484391; ENST00000490079; ENST00000497302; AF036536; AK289828; AK295890; AY028429; BC017061; OTTHUMT00000006859; OTTHUMT00000006861; OTTHUMT00000006862; OTTHUMT00000006863; OTTHUMT00000006864; uc001atn.4; uc009vni.3	MFN2	mitofusin 2	chr1	+	12040238	12073572	5.71	5.87	5.88	4.73	5.18	5.08	5.41	4.87	6.48	5.67	6.38	5.6	4.95	5.11	5.65	3.86	4.49	6.09	4.38	5.51	5.84	5.86
16659200	3.4	3.37	3.43	0.32	0.53	0.46	-1.02	1.02	0.7308	0.9816	0.8852	0.9949	0.9301	0.9715	0.9301	0.9715	NM_021933; XM_005263487; XM_011541895; XM_011541896; ENST00000235332; ENST00000460823; ENST00000466860; ENST00000478299; ENST00000478749; ENST00000492256; ENST00000498685; AK095928; BC008068; FJ618905; OTTHUMT00000006941; OTTHUMT00000006942; OTTHUMT00000006943; OTTHUMT00000006944; OTTHUMT00000006945; OTTHUMT00000006946; OTTHUMT00000006947; uc001ato.2	MIIP	migration and invasion inhibitory protein	chr1	+	12079299	12092106	3.06	3.2	4.1	3.38	3.26	3.38	4.37	3.57	4.1	3.98	3.5	3.33	3.18	3.7	3.56	2.7	3.29	3.65	3.43	3.34	4.29	3.11
16659217	3.69	3.72	3.39	0.23	0.18	0.74	1.02	-1.23	0.7245	0.9955	0.8823	0.9987	0.9236	0.9684	0.9236	0.9684	NM_001243; NM_001281430; XM_011542441; XM_011542442; XM_011542443; XM_011542444; ENST00000263932; ENST00000413146; ENST00000417814; ENST00000479933; ENST00000514649; BC063482; BC073839; BC136400; D86042; M83554; uc001atq.3; uc001atr.3; uc001ats.3; uc010obc.2	TNFRSF8	tumor necrosis factor receptor superfamily, member 8	chr1	+	12123434	12204264	3.18	3.35	3.69	3.85	3.69	3.94	5.11	3.61	3.84	3.86	3.47	3.45	3.36	3.84	3.14	4.09	3.59	3.54	3.72	3.68	3.88	3.53
16659238	4.63	4.46	4.6	0.67	0.3	0.44	-1.12	-1.02	0.6413	0.711	0.8387	0.9084	0.8814	0.949	0.8814	0.949	NM_001066; NR_039775; XM_011542060; XM_011542061; XM_011542062; XM_011542063; ENST00000376259; ENST00000489921; ENST00000492361; ENST00000536782; ENST00000584158; AY148473; BC052977; BT019927; EU826615; M32315; M55994; OTTHUMT00000005133; OTTHUMT00000005134; OTTHUMT00000005135; uc001att.3; uc001atu.3; uc009vnk.3; uc021ogi.1	TNFRSF1B; MIR4632	tumor necrosis factor receptor superfamily, member 1B; microRNA 4632	chr1	+	12227060	12269285	4.49	4.7	4.22	3.94	4.52	5	4.84	4.63	3.46	4	4.86	5.16	5.33	4.04	4.51	4.63	4.83	3.6	4.58	4.05	4.69	4.51
16659251	5.03	4.33	4.98	0.51	0.43	0.64	-1.62	-1.03	0.015	0.296	0.1866	0.6933	0.0485	0.3405	0.0485	0.3405	NM_015378; NM_018156; ENST00000011700; ENST00000460333; ENST00000466732; ENST00000469054; ENST00000473099; ENST00000476045; ENST00000476169; ENST00000481484; ENST00000487188; ENST00000489961; ENST00000543710; ENST00000543766; ENST00000613099; ENST00000620676; AK001481; AK026719; AK125118; AK295882; AK304850; OTTHUMT00000036897; OTTHUMT00000036898; OTTHUMT00000036899; OTTHUMT00000036900; OTTHUMT00…	VPS13D	vacuolar protein sorting 13 homolog D (S. cerevisiae)	chr1	+	12290113	12572099	5.14	4.84	4.97	4.85	4.95	4.63	4.99	4.59	6.08	5.3	5.41	5.23	4.69	4.14	5.53	4.34	4.05	4.72	3.63	4.2	4.93	3.98
16659338	5.58	6.34	6.08	0.45	0.8	0.63	1.69	1.42	0.0227	0.1374	0.2177	0.5444	0.0649	0.3773	0.0649	0.3773	NR_003022; NR_003025; ENST00000458926; ENST00000459326; uc001atz.1; uc002gvz.1	SNORA59B; SNORA59A	small nucleolar RNA, H/ACA box 59B; small nucleolar RNA, H/ACA box 59A	chr1	+	12567300	12567451	6.23	6.79	7.12	5.98	5.66	4.91	5.33	5.33	5.75	6.18	5.44	5.85	5.06	5.73	6.63	4.96	7.32	6.06	5.31	6.53	6.34	6.65
16659340	3.32	3.09	3.24	0.33	0.19	0.32	-1.17	-1.05	0.1138	0.343	0.406	0.727	0.2724	0.6126	0.2724	0.6126	XR_932908; XR_932916; XR_946965; XR_946966	LOC105376744	uncharacterized LOC105376744	chr1	+	12587486	12588702	2.62	3.44	3.08	3.7	3.13	3.07	3.38	3.22	3.42	3.29	3.33	3.83	2.78	3.15	3.12	3.14	2.97	3.02	3.41	2.75	2.94	3.4
16659343	2.22	2.76	2.27	0.17	0.49	0.28	1.46	1.04	0.0061	0.4344	0.1357	0.7815	0.0184	0.2522	0.0184	0.2522	NM_001013630; XM_011541357; XM_011541358; XM_011541359; XM_011541360; ENST00000376221; OTTHUMT00000005328; uc001auf.3	AADACL4	arylacetamide deacetylase-like 4	chr1	+	12704566	12727097	2.72	2.12	2.51	2.18	2.43	2.07	2.19	2.31	2.09	2.34	2.08	2.27	2.58	2.88	2.31	3.29	2.14	2.25	2.77	2.33	3.34	3.33
16659349	2.85	3.02	2.84	0.3	0.41	0.37	1.13	-1	0.4477	0.7796	0.7244	0.9342	0.5792	0.805	0.5792	0.805	NM_001103170; NR_111984; ENST00000359318; ENST00000620146; OTTHUMT00000005323; OTTHUMT00000005324; uc001aug.1; uc009vnn.1	AADACL3	arylacetamide deacetylase-like 3	chr1	+	12776118	12788726	3.05	2.68	2.59	2.69	2.63	3.29	3.22	2.94	2.49	2.68	2.72	3.03	3.32	2.95	2.41	3.09	3.73	3.22	2.44	3.38	3.29	2.66
16659355	2.34	2.46	2.5	0.31	0.4	0.42	1.09	1.12	0.362	0.4546	0.6623	0.7929	0.6122	0.8228	0.6122	0.8228				chr1	+	12799693	12799796	2.67	2.07	3.01	2.67	2.53	2.21	2.29	2.43	2.79	2.19	2.14	1.86	2.51	3.17	2.1	2.66	2.18	3.06	2.86	2.37	2.23	2.09
16659357	2.59	2.97	2.52	0.25	0.71	0.29	1.3	-1.05	0.0815	0.9688	0.3557	0.9919	0.1491	0.4976	0.1491	0.4976	NM_152290; XM_011542434; ENST00000376210; ENST00000474179; ENST00000614859; AK026705; AK298760; BC029894; BX647383; OTTHUMT00000005325; OTTHUMT00000005326; OTTHUMT00000005327; uc001auh.3; uc010obe.1	C1orf158	chromosome 1 open reading frame 158	chr1	+	12806163	12823847	2.35	2.66	3.09	2.43	2.15	2.36	2.36	2.23	2.68	2.88	2.45	2.84	2.85	3.14	3.13	3.48	2.25	2.63	2.47	2.6	4.35	3.04
16659366	2.92	2.46	2.5	0.44	0.5	0.63	-1.38	-1.34	0.3536	0.6122	0.6558	0.8697	0.6423	0.8393	0.6423	0.8393	NM_001080830; XM_011541450; ENST00000357726; OTTHUMT00000005457; uc001aui.3	PRAMEF12	PRAME family member 12	chr1	+	12834984	12838049	2.5	2.16	2.41	3.47	2.68	2.05	3.95	3.09	2.98	2.85	2.71	2.47	3.2	3.79	2.34	2.27	2.54	2.65	2.7	2.57	2.24	2.45
16659371	2.11	2	2.25	0.22	0.29	0.29	-1.08	1.1	0.9522	0.3818	0.9826	0.7511	0.5901	0.8107	0.5901	0.8107	NM_001294139; XM_006711081; XM_006724954; BC040902; OTTHUMT00000005459	PRAMEF1; PRAMEF28; PRAMEF13	PRAME family member 1; PRAME family member 28; PRAME family member 13	chr1	+	12851546	12856777	2.21	1.86	1.67	2.15	2.05	2.11	2.51	2.07	2.37	1.61	2.22	2	2.02	1.92	1.88	2.5	2.16	2.37	2.46	1.89	2.45	1.83
16659380	2.88	2.92	3.13	0.44	0.38	0.49	1.03	1.19	0.5793	0.6015	0.8046	0.8641	0.8169	0.9202	0.8169	0.9202	NM_023014; XM_011542004; ENST00000240189; ENST00000632257; BC075008; BC075009; OTTHUMT00000005517; uc001aum.1	PRAMEF2	PRAME family member 2	chr1	+	12916941	12921764	2.38	2.78	3	2.62	3.84	2.73	3.49	2.56	3	3.2	2.94	3.93	2.95	3.44	3.73	2.85	3.26	3.21	3.07	2.86	2.77	2.85
16659387	2.73	2.9	2.75	0.43	0.2	0.42	1.13	1.01	0.496	0.9306	0.757	0.9824	0.7633	0.8969	0.7633	0.8969	NM_001012276; ENST00000355096; ENST00000357367; ENST00000611408; ENST00000614831; ENST00000616484; ENST00000616979; ENST00000621519; ENST00000631760; ENST00000632222; ENST00000632952; BC140755; BC144565; OTTHUMT00000022043; OTTHUMT00000480134; NM_001012277; ENST00000330881; ENST00000633146; OTTHUMT00000005513	PRAMEF8; PRAMEF7	PRAME family member 8; PRAME family member 7	chr1	+	12976450	12980569	2.47	3.31	3.11	3.28	2.47	3.35	3.01	2.25	2.75	2.99	2.42	2.68	2.26	2.82	2.37	2.96	3.09	3.06	2.35	2.92	2.79	2.83
16659393	2.81	3.81	3.33	0.16	0.4	0.42	2	1.43	9.61e-05	0.0828	0.0338	0.4655	0.0004	0.0788	0.0004	0.0788				chr1	+	12982374	12982480	3.4	2.88	3.86	2.75	3.09	2.78	2.51	2.78	3.02	3.05	2.76	2.62	3.01	3.75	3.35	3.67	3.88	3.69	3.33	3.84	3.07	4.23
16659395	3.07	3.42	3.52	0.5	0.53	0.5	1.27	1.36	0.2932	0.1371	0.6062	0.544	0.3	0.6355	0.3	0.6355	NM_001099850; NM_001100631; ENST00000624297; ENST00000632307; uc009vnq.1	PRAMEF18; PRAMEF22	PRAME family member 18; PRAME family member 22	chr1	+	13035543	13038381	3.7	3.2	3.32	3.25	4.11	2.67	3.23	2.82	3.52	4.16	2.92	3.27	2.7	2.91	4.29	2.66	3.43	3.97	3.02	3.11	3.92	3.95
16659399	3.57	3.66	3.73	0.22	0.31	0.33	1.07	1.12	0.6	0.3042	0.8164	0.6987	0.5827	0.8072	0.5827	0.8072				chr1	+	13140450	13145000	4.28	3.62	3.43	3.7	3.84	3.87	3.65	3.32	3.51	3.46	3.57	3.88	3.35	3.81	3.29	4.08	3.33	3.87	3.85	4.01	3.34	3.48
16659404	2.38	2.08	2.83	0.51	0.3	0.79	-1.24	1.36	0.4711	0.1324	0.7407	0.5389	0.0983	0.4342	0.0983	0.4342				chr1	+	13146777	13147256	2.08	2.9	2.29	1.66	2.02	2.66	1.72	2.97	1.82	1.98	2.89	2.24	2.69	1.95	2.9	2.84	2.11	3.26	3.91	2.05	1.91	2.21
16659407	2.43	2.44	2.72	0.25	0.34	0.24	1	1.23	0.6784	0.1347	0.8587	0.5414	0.3035	0.6384	0.3035	0.6384	NM_001013407; ENST00000618079; ENST00000621481; ENST00000622421; ENST00000633074; OTTHUMT00000468934; OTTHUMT00000480132; uc001aus.1; BC130274; BC130276	PRAMEF5	PRAME family member 5	chr1	+	13359819	13369057	2.78	2.54	2.33	2.43	2.36	2.34	3.12	2.16	2.59	3.02	2.42	2.48	2.43	2.53	2.49	3.33	2.27	2.63	2.9	2.66	2.48	2.43
16659413	2.74	2.64	2.61	0.26	0.44	0.32	-1.07	-1.09	0.8209	0.8716	0.929	0.9652	0.9721	0.99	0.9721	0.99	NM_001098376; ENST00000376152; ENST00000613530; OTTHUMT00000022041; uc001auw.1; uc001ava.1; ENST00000622351	PRAMEF15; PRAMEF9; PRAMEF27	PRAME family member 15; PRAME family member 9; PRAME family member 27	chr1	+	13421176	13428191	3.39	2.54	2.74	2.69	2.92	2.5	2.56	2.45	2.8	3.2	2.73	2.74	3.09	2.92	2.58	3.62	2.28	2.69	2.7	2.27	2.61	2.5
16659419	2.35	2.32	2.33	0.22	0.46	0.29	-1.02	-1.02	0.4019	0.9474	0.6929	0.9868	0.613	0.8232	0.613	0.8232				chr1	+	13429634	13430107	2.32	2.46	2.93	2.42	2.44	2.48	2.78	2.32	2.7	1.94	2.26	2.25	2.36	2.07	2.36	3.37	2.15	2.11	1.92	2.21	2.64	2.14
16659422	3.97	3.84	3.74	0.37	0.42	0.4	-1.1	-1.18	0.9622	0.9673	0.9861	0.9913	0.9963	0.9987	0.9963	0.9987	NM_001045480; uc001aux.3	PRAMEF16	PRAME family member 16	chr1	+	13495254	13498260	3.8	4.59	4.15	4.21	3.85	4.24	3.5	3.48	3.41	4.24	3.9	4.15	3.54	3.96	4.08	4.72	3.69	3.63	3.7	3.27	3.89	3.7
16659428	2.69	2.6	2.43	0.36	0.32	0.13	-1.07	-1.2	0.5301	0.0521	0.7761	0.4069	0.1387	0.486	0.1387	0.486				chr1	+	13516066	13526943	2.52	2.37	2.44	3.44	2.35	2.79	2.43	2.5	2.44	2.34	2.73	3.05	2.67	2.76	2.15	3.18	2.97	2.45	2.4	2.27	2.68	2.48
16659434	2.74	2.64	2.61	0.26	0.44	0.32	-1.07	-1.09	0.8209	0.8716	0.929	0.9652	0.9721	0.99	0.9721	0.99	NM_001098376; ENST00000376152; ENST00000613530; OTTHUMT00000022041; uc001auw.1; uc001ava.1; ENST00000615797; ENST00000618988; ENST00000622351; ENST00000634064	PRAMEF15; PRAMEF9; PRAMEF25; PRAMEF27	PRAME family member 15; PRAME family member 9; PRAME family member 25; PRAME family member 27	chr1	+	13641973	13648988	3.39	2.54	2.74	2.69	2.92	2.5	2.56	2.45	2.8	3.2	2.73	2.74	3.09	2.92	2.58	3.62	2.28	2.69	2.7	2.27	2.61	2.5
16659440	2.29	2.16	2.23	0.21	0.48	0.27	-1.1	-1.05	0.7036	0.8156	0.8721	0.9463	0.8338	0.9282	0.8338	0.9282				chr1	+	13650431	13650910	2.29	2.36	2.74	2.29	2.27	2.39	2.61	2.26	2.58	1.86	2.38	2.12	2.25	1.91	2.21	3.27	1.98	2.01	1.85	1.97	2.51	2.04
16659443	2.52	2.57	2.62	0.16	0.14	0.18	1.03	1.07	0.5824	0.4726	0.8063	0.8023	0.7458	0.8885	0.7458	0.8885	NM_001099851; BC144662; BC146858; OTTHUMT00000021780; uc009vnz.1	PRAMEF17	PRAME family member 17	chr1	+	13716088	13719064	2.79	2.67	2.41	2.66	2.58	2.8	2.55	2.64	2.52	2.42	2.27	2.49	2.47	2.56	2.39	2.54	2.64	2.87	2.5	2.5	2.7	2.86
16659449	2.61	2.66	2.34	0.34	0.36	0.14	1.03	-1.21	0.8091	0.1151	0.9234	0.515	0.2425	0.5885	0.2425	0.5885	NM_001099852; XM_011541954; ENST00000316412; ENST00000602960; OTTHUMT00000021782; uc009vnv.1; uc009voa.1	PRAMEF20	PRAME family member 20	chr1	+	13736907	13747803	2.67	2.28	2.3	3.4	2.24	2.51	2.44	2.71	2.26	2.45	2.6	2.87	2.74	2.86	2.31	2.87	3.1	2.38	2.3	2.27	3.03	2.53
16659455	2.31	2.4	2.45	0.31	0.34	0.35	1.06	1.1	0.7196	0.1239	0.88	0.5276	0.2758	0.6157	0.2758	0.6157				chr1	+	13839715	13842765	3.09	2.43	2.81	2.42	1.94	2.02	2.45	3	2.22	2.51	2.29	2.04	2.47	2.41	3.17	3.02	2.21	2.43	2.49	2.47	2.2	2.42
16659459	3.41	3.74	3.68	0.29	0.61	0.67	1.26	1.21	0.0274	0.3516	0.2338	0.7331	0.0827	0.4113	0.0827	0.4113	NM_001006624; NM_001006625; NM_006474; NM_198389; XM_006710295; ENST00000294489; ENST00000376057; ENST00000376061; ENST00000475043; ENST00000487038; ENST00000488631; ENST00000506205; ENST00000509009; ENST00000510906; ENST00000513143; ENST00000617617; ENST00000621990; AB127958; AF030428; AF390106; AY194238; BC014668; BC022812; OTTHUMT00000021783; OTTHUMT00000021784; OTTHUMT00000021785; OTTHUMT0000…	PDPN	podoplanin	chr1	+	13909960	13944452	4.37	3.79	3.9	3.83	3.49	3.15	4.44	3.09	3.14	3.46	3.38	3.46	3.82	3.83	2.98	3.83	3.84	2.86	3.63	3.32	4.95	4.92
16659475	2.8	2.81	2.62	0.23	0.27	0.37	1	-1.13	0.9665	0.3628	0.9874	0.7393	0.572	0.8007	0.572	0.8007	XR_946968	LOC105378612	uncharacterized LOC105378612	chr1	+	13997965	14001403	3.06	2.45	2.35	3.05	3.11	2.46	3.07	3.07	2.55	2.78	2.81	2.98	2.68	2.63	2.38	2.83	3.15	2.18	2.69	2.74	2.65	2.98
16659478	3.98	3.63	4.18	0.36	0.31	0.65	-1.28	1.14	0.1039	0.977	0.3917	0.9936	0.1886	0.5387	0.1886	0.5387	NM_001007257; NM_001135610; NM_012231; NM_015866; XM_005245998; XM_011542092; XM_011542093; ENST00000235372; ENST00000311066; ENST00000343137; ENST00000376048; ENST00000407521; ENST00000413440; ENST00000484063; ENST00000487453; ENST00000491134; ENST00000491815; ENST00000502724; ENST00000502727; ENST00000503842; ENST00000505823; AK123605; BC140012; D45132; OTTHUMT00000021792; OTTHUMT00000021939; O…	PRDM2	PR domain containing 2, with ZNF domain	chr1	+	14026693	14151574	3.92	3.77	3.99	3.99	4.1	3.47	4.43	4.06	4.75	4.08	3.87	3.8	4.14	3.75	4.37	3.28	3.41	4.7	2.89	3.45	3.37	3.85
16659501	3.58	4.16	4.04	0.31	0.82	1.22	1.49	1.38	0.0718	0.0095	0.3376	0.2524	0.0276	0.2842	0.0276	0.2842	XM_005245795; XM_011541074; XM_011541078; XM_011541079; XM_011541080	KAZN	kazrin, periplakin interacting protein	chr1	+	14219052	14507087	3.73	3.9	4.34	4.19	3.66	3.63	6.39	3.54	3.54	4	3.2	3.73	3.49	3.61	6.29	4.17	4.56	4.44	4.05	4.03	6.21	4.37
16659505	2.18	2.56	2.76	0.46	1.09	0.73	1.3	1.49	0.0221	0.0707	0.2155	0.4478	0.0517	0.3477	0.0517	0.3477				chr1	+	14531974	14532868	2.28	2.54	2.66	2.44	2.35	1.76	3.82	1.71	2.37	2.54	1.92	3.04	1.99	2.33	3.95	2.3	3.84	2.88	2.38	5.39	3.55	2.58
16659508	2.99	3.26	3.66	0.2	0.28	0.22	1.21	1.6	0.034	0.0004	0.2536	0.1047	0.0018	0.1254	0.0018	0.1254	NM_001017999; NM_001018000; NM_001018001; NM_015209; NM_201628; XM_005245795; XM_011541074; XM_011541075; XM_011541076; XM_011541077; XM_011541078; XM_011541079; XM_011541080; XM_011541081; XM_011541082; ENST00000361144; ENST00000376028; ENST00000376030; ENST00000400797; ENST00000400798; ENST00000491547; ENST00000503743; AK293806; AY505119; AY505120; AY505121; AY505122; BC035501; BC101637; BC1136…	KAZN	kazrin, periplakin interacting protein	chr1	+	14925200	15444544	3.91	3.68	3.72	2.76	3.21	2.86	3.53	3.09	3.01	2.79	3.12	3.38	3	3.33	3.63	3.33	2.98	3.71	3.26	3.14	3.11	3.73
16659537	3.46	3.8	3.42	0.29	0.7	0.6	1.27	-1.03	0.1473	0.5517	0.4521	0.8404	0.341	0.6635	0.341	0.6635	NM_001136216; NM_001136217; NM_001136218; NM_018022; XM_005245919; XM_011541676; ENST00000376008; ENST00000376014; ENST00000400796; ENST00000428417; ENST00000434578; ENST00000451326; AK292184; BC000202; BC000593; BC005177; OTTHUMT00000005698; OTTHUMT00000005699; OTTHUMT00000145238; OTTHUMT00000145239; OTTHUMT00000467178; uc001avw.4; uc001avx.3; uc001avy.3; uc001avz.3; uc010obk.2; AK129922	TMEM51	transmembrane protein 51	chr1	+	15479028	15546974	3.41	3.3	4.34	3.57	4.68	3.43	3.47	3.42	3.08	3.22	3.84	3.46	3.95	3.82	3.06	3.4	3.51	4.66	4.11	2.87	3.56	4.93
16659545	3.57	3.37	3.95	0.43	0.37	0.68	-1.15	1.3	0.201	0.1313	0.5146	0.5375	0.0349	0.3079	0.0349	0.3079	NM_052929; XM_011540575; XM_011540576; XM_011540577; XM_011540578; XM_011540579; XM_011540580; XM_011540581; XM_011540582; XM_011540583; XM_011540584; XM_011540585; XM_011540586; XM_011540587; XM_011540588; XM_011540589; XM_011540590; XM_011540591; XM_011540592; XM_011540593; XM_011540594; XM_011540595; XM_011540596; XM_011540597; XM_011540598; XR_946534; XR_946535; XR_946536; XR_946537; XR_94653…	FHAD1	forkhead-associated (FHA) phosphopeptide binding domain 1	chr1	+	15573768	15726858	3.4	4.55	3.37	3.86	3.43	4.67	4.15	3.44	3.57	3.41	3.34	3.64	3.7	3.4	3.66	4.1	2.98	5.19	3.65	3.1	3.07	3.72
16659605	5.69	5.27	5.79	0.72	0.41	0.53	-1.34	1.08	0.0399	0.8145	0.2697	0.9461	0.085	0.4153	0.085	0.4153	NM_024329; XM_005246000; XM_011542114; ENST00000375980; ENST00000445566; BC007233; BC014923; BC023611; BC068473; OTTHUMT00000006433; OTTHUMT00000006434; uc001awh.2	EFHD2	EF-hand domain family member D2	chr1	+	15736391	15757210	5.45	5.57	5.43	5.48	5.31	5.77	6.46	6.07	5.53	4.85	6.15	7.32	5.62	5.89	6.15	4.57	5.18	6.01	5.03	4.98	5.14	5.64
16659612	3.98	4.42	4.17	0.36	0.19	0.43	1.36	1.14	0.0357	0.776	0.2591	0.9328	0.0791	0.4041	0.0791	0.4041	NM_007272; XM_011540550; ENST00000375943; ENST00000375949; ENST00000476813; ENST00000483406; AK289447; BC015118; OTTHUMT00000006435; OTTHUMT00000006436; OTTHUMT00000006437; S82198; uc001awi.1; uc001awj.1	CTRC	chymotrypsin C (caldecrin)	chr1	+	15764935	15775737	3.27	4.47	4.55	4.56	4.33	4.08	3.89	3.48	4.37	3.9	3.62	3.92	4.02	4.61	4.24	4.47	4.33	4.07	4.35	3.99	4.45	4.34
16659623	3.03	3.1	3.1	0.46	0.45	0.22	1.05	1.05	0.9117	0.7904	0.9675	0.9383	0.931	0.9717	0.931	0.9717	NM_033440; ENST00000359621; ENST00000459653; ENST00000494280; ENST00000497590; BC007031; BC069331; BC069432; D00236; M16631; M16652; OTTHUMT00000006445; OTTHUMT00000006446; OTTHUMT00000006447; OTTHUMT00000006451; uc001awk.3; CR450291	CELA2A; CELA2B	chymotrypsin-like elastase family, member 2A; chymotrypsin-like elastase family, member 2B	chr1	+	15783223	15798934	2.95	3.26	3.73	3.57	3.11	3.04	3.03	2.9	3.86	2.97	2.8	3.28	2.38	3.73	3.18	2.68	2.65	2.66	3.16	2.66	3.38	3.04
16659637	2.65	2.82	2.58	0.54	0.33	0.68	1.12	-1.05	0.46	0.5585	0.7327	0.8435	0.729	0.8805	0.729	0.8805	NM_015849; ENST00000375910; ENST00000422901; ENST00000488764; ENST00000494280; BC069412; BC069455; BC113540; BC113542; BC171735; M16653; OTTHUMT00000006448; OTTHUMT00000006449; OTTHUMT00000006450; OTTHUMT00000006451; uc001awl.3	CELA2B	chymotrypsin-like elastase family, member 2B	chr1	+	15802596	15817895	2.95	2.7	2.77	3.19	2.79	2.1	2.29	1.96	2.96	2.82	2.66	2	3.3	3.08	4.03	2.28	2.82	2.6	2.13	2.97	3.33	2.45
16659650	3.9	3.73	3.68	0.49	0.23	0.31	-1.13	-1.16	0.2043	0.1842	0.5182	0.5974	0.3123	0.6443	0.3123	0.6443	NM_001287811; NM_015291; NR_109898; ENST00000375838; ENST00000375847; ENST00000375849; ENST00000472665; ENST00000475133; ENST00000479655; ENST00000483270; ENST00000490811; ENST00000495523; ENST00000616884; AK091848; AK292479; BC047363; BX648982; OTTHUMT00000006764; OTTHUMT00000006765; OTTHUMT00000006766; OTTHUMT00000006767; OTTHUMT00000006768; OTTHUMT00000006769; OTTHUMT00000006770; OTTHUMT000000…	DNAJC16	DnaJ (Hsp40) homolog, subfamily C, member 16	chr1	+	15853308	15918874	3.51	3.41	3.49	3.59	3.75	3.69	4.06	3.27	4.71	3.73	4.58	4.08	4.07	3.78	3.81	3.68	3.71	3.99	3.35	3.88	4.11	3.35
16659684	4.04	4.04	3.75	0.31	0.32	0.45	1	-1.22	0.5356	0.1378	0.7797	0.545	0.3238	0.6518	0.3238	0.6518				chr1	+	15868660	15868799	3.34	4.13	4.12	4.6	4.32	4.15	4.32	3.67	3.83	4.13	3.94	4.36	3.84	3.83	3.39	4.18	3.87	3.36	4.03	4.12	3.9	3.28
16659686	4.97	5.02	4.65	0.47	0.5	0.44	1.04	-1.25	0.3161	0.187	0.6257	0.6	0.3752	0.6869	0.3752	0.6869	NM_006511; NM_032341; ENST00000320153; ENST00000345034; ENST00000480945; ENST00000483899; ENST00000486680; ENST00000546927; ENST00000548451; AK057374; AK293006; BC006011; OTTHUMT00000006826; OTTHUMT00000006827; OTTHUMT00000006828; OTTHUMT00000006829; OTTHUMT00000145500; OTTHUMT00000404333; OTTHUMT00000404334; uc001aww.3; uc001awx.2; uc009voj.2; uc010obn.2	RSC1A1; DDI2	regulatory solute carrier protein, family 1, member 1; DNA-damage inducible 1 homolog 2	chr1	+	15943953	15995539	4.69	4.56	5.26	4.87	4.79	4.5	5.36	4.44	5.92	4.99	5.33	5.2	4.96	5.12	4.48	3.85	4.2	4.97	4.07	5.17	5	4.93
16659704	5.81	5.65	6.12	0.54	0.71	0.49	-1.11	1.24	0.9006	0.6726	0.9626	0.8951	0.8544	0.9373	0.8544	0.9373	NM_015164; XM_005245790; XM_005245791; XR_946590; ENST00000375793; ENST00000375799; ENST00000462455; ENST00000477849; AK304875; BC040441; OTTHUMT00000008463; OTTHUMT00000008464; OTTHUMT00000008465; OTTHUMT00000008466; uc010obo.2	PLEKHM2	pleckstrin homology domain containing, family M (with RUN domain) member 2	chr1	+	16010827	16061264	5.83	6.32	5.68	5.17	5.32	5.17	5.97	5.78	6.71	5.4	6.07	6.15	5.97	5.17	6.21	4.94	5.41	6.25	5.01	6.17	6.96	6.5
16659727	3.66	3.33	3.53	0.29	0.49	0.37	-1.25	-1.1	0.5219	0.2921	0.7716	0.6902	0.5598	0.7939	0.5598	0.7939	NM_207348; XM_005245856; XM_011541291; XM_011541292; XM_011541293; ENST00000294454; ENST00000465495; ENST00000489568; AK024244; BC027998; OTTHUMT00000008467; OTTHUMT00000008468; OTTHUMT00000008469; uc001axb.1	SLC25A34	solute carrier family 25, member 34	chr1	+	16062809	16067891	3.03	3.5	3.12	3.63	3.32	3.89	3.51	3.66	3.55	3.74	3.5	2.93	3.73	4.27	3.76	3.4	2.85	3.52	2.78	3.1	4.05	3.5
16659737	3.13	3.37	3.16	0.31	0.32	0.21	1.18	1.02	0.5724	0.4183	0.8006	0.7714	0.4129	0.71	0.4129	0.71	NM_001013641; ENST00000375782; ENST00000465575; BC127706; BC127707; BC137239; BC137240; OTTHUMT00000008471; OTTHUMT00000008472	TMEM82	transmembrane protein 82	chr1	+	16068917	16074477	2.79	3.2	3.51	3.91	3.38	3.03	3.13	3.25	3.1	3.56	3.16	3.05	3.15	3.19	3.26	3.42	3.9	3	3.41	2.99	3.6	2.95
16659746	3.89	3.75	3.83	0.47	0.2	0.36	-1.1	-1.04	0.5711	0.7252	0.8	0.9142	0.8447	0.9331	0.8447	0.9331	NM_001024215; NM_001024216; NM_017556; XM_005245900; XM_005245901; XM_005245902; XM_005245903; XM_005245909; XM_006710704; XM_006710705; XM_011541616; XM_011541617; XM_011541618; XM_011541619; XR_946670; ENST00000332305; ENST00000375766; ENST00000375771; ENST00000430076; ENST00000431771; ENST00000441801; ENST00000483633; ENST00000496928; ENST00000502638; ENST00000502739; ENST00000508310; ENST0000…	FBLIM1	filamin binding LIM protein 1	chr1	+	16083102	16113089	3.78	3.15	3.71	3.53	3.61	2.98	3.54	4.15	4.45	3.49	3.96	3.89	4.16	3.56	4.17	3.87	3.94	3.93	3.96	3.84	3.35	3.87
16659765	5.87	5.43	5.85	0.35	0.75	0.41	-1.36	-1.01	0.0127	0.2296	0.1751	0.6402	0.042	0.3248	0.042	0.3248	NM_015001; ENST00000375759; ENST00000438066; ENST00000442985; ENST00000471538; ENST00000487496; AF085964; AF356524; OTTHUMT00000025993; OTTHUMT00000025994; OTTHUMT00000025995; OTTHUMT00000025996; OTTHUMT00000025997; uc001axk.1	SPEN	spen family transcriptional repressor	chr1	+	16174359	16266955	6.1	5.82	5.65	5.77	5.87	5.62	5.85	6.12	6.64	6.41	5.79	5.84	5.88	5.19	5.38	3.86	4.89	5.87	4.97	6.13	5.94	4.97
16659786	2.47	2.84	2.3	0.37	0.62	0.23	1.29	-1.13	0.2263	0.1542	0.5399	0.565	0.0486	0.3408	0.0486	0.3408				chr1	+	16237392	16237492	1.77	2.36	2.6	2.66	3.01	3.3	2.37	2.4	2.23	2.4	2.14	2.53	2.8	2.97	2.33	3.51	3.73	2.16	2.26	2.72	1.86	2.26
16659788	2.69	2.83	2.81	0.45	0.26	0.29	1.1	1.09	0.4165	0.6512	0.7027	0.8862	0.7115	0.8724	0.7115	0.8724	NM_178840; ENST00000329454; AK127425; BC017946; OTTHUMT00000026317; uc001axn.3	C1orf64	chromosome 1 open reading frame 64	chr1	+	16330731	16335302	2.73	3.1	2.51	3.36	2.77	2.93	3.06	2.42	2.21	3	2.38	2.2	3.15	3.28	2.61	2.83	3.02	2.91	2.36	3.1	2.7	2.64
16659794	3.16	2.81	2.94	0.36	1.05	0.45	-1.27	-1.16	0.9848	0.9889	0.9943	0.9967	0.9998	0.9999	0.9998	0.9999	NM_001042704; NM_001257139; NM_004070; ENST00000331433; ENST00000375692; ENST00000439316; ENST00000464764; ENST00000477360; ENST00000491433; ENST00000495784; BC035373; BC048282; BC053869; uc001axt.3; uc001axu.3; uc001axv.3; uc010obw.2; uc010obx.1; uc010oby.1; AK290814; AK293476; AK293586; AK298285	CLCNKA	chloride channel, voltage-sensitive Ka	chr1	+	16345330	16360545	2.91	3.74	2.7	3.14	1.99	3.18	2.59	2.91	3.27	2.38	3.37	2.54	3.19	3.41	2.91	2.23	2.76	3.29	2.58	4.97	1.99	3.96
16659825	3.12	3.12	3.13	0.55	0.93	0.36	-1	1.01	0.7917	0.628	0.9155	0.8769	0.7613	0.8958	0.7613	0.8958	NM_000085; NM_001165945; XM_011540619; XM_011540620; XM_011540621; ENST00000375667; ENST00000375679; ENST00000431772; ENST00000619181; AK292335; BC020873; OTTHUMT00000026331; OTTHUMT00000026332; OTTHUMT00000099351	CLCNKB	chloride channel, voltage-sensitive Kb	chr1	+	16370247	16383803	3.63	3.11	2.77	3.36	2.44	4.01	3.02	3.31	2.97	4.24	2.96	2.81	2.81	3.75	2.58	3.34	3.44	3.07	3.45	5.45	3.13	2.81
16659853	3.26	3.28	3.35	0.27	0.23	0.29	1.01	1.06	0.8041	0.2615	0.9212	0.6673	0.501	0.7626	0.501	0.7626	XR_241209; XR_250696; XR_933493; XR_933500; XR_933555; XR_933608; XR_946987; XR_946988; XR_946989; XR_946990	LOC101927479	uncharacterized LOC101927479	chr1	+	16481706	16483824	3.19	3.58	3	3.64	3.27	3.3	3.24	3.25	3.12	3.52	2.82	3.36	3.02	3.39	3.22	3.65	3.1	3.46	3.93	3.53	3.3	3.09
16659856	2.68	2.57	2.65	0.13	0.29	0.33	-1.08	-1.02	0.308	0.6522	0.6197	0.8865	0.5882	0.8096	0.5882	0.8096	XR_933500; XR_933555; XR_946988; XR_946989	LOC101927479	uncharacterized LOC101927479	chr1	+	16485761	16488378	2.31	2.94	2.29	2.66	2.55	2.75	2.76	2.74	3.03	2.63	2.69	2.62	2.66	2.49	2.57	3.15	2.61	3.08	2.25	2.67	2.18	2.62
16659859	2.68	2.79	2.57	0.25	0.45	0.24	1.07	-1.09	0.2084	0.6587	0.5223	0.8892	0.2366	0.5837	0.2366	0.5837				chr1	+	16510023	16510657	2.52	2.56	2.75	2.96	2.5	2.67	2.74	2.79	2.38	2.84	2.35	2.85	2.33	3.13	2.18	3.07	2.8	2.48	2.88	2.61	2.37	3.78
16659862	2.54	2.76	2.44	0.24	0.42	0.38	1.16	-1.07	0.1704	0.9279	0.4807	0.9818	0.3187	0.6485	0.3187	0.6485				chr1	+	16524349	16524852	2.04	2.66	2.56	2.7	2.21	2.57	2.54	2.76	2.4	2.5	2.38	2.68	2.01	2.26	2.31	2.98	2.52	2.39	3.15	3.27	3.22	3.02
16659865	3.54	3.53	3.78	0.28	0.23	0.19	-1.01	1.18	0.7265	0.4608	0.8835	0.7961	0.5603	0.7939	0.5603	0.7939	NM_001114600; NM_001271869; NR_073500; NR_073501; NR_073502; NR_073503; ENST00000401088; ENST00000401089; ENST00000471507; ENST00000472351; ENST00000472461; ENST00000475078; ENST00000475554; ENST00000476423; ENST00000486763; ENST00000492354; AB097042; AB097043; AB097044; AB097045; AB097046; AK297926; AK298576; AK316205; BC023988; BC065538; OTTHUMT00000006283; OTTHUMT00000100296; OTTHUMT0000010029…	SZRD1	SUZ RNA binding domain containing 1	chr1	+	16679040	16724640	3.93	3.8	3.3	3.35	3.43	3.45	3.8	3.44	3.57	3.7	3.91	4.1	3.33	3.99	3.39	3.55	3.28	3.75	3.65	3.71	3.64	3.53
16659881	5.28	4.99	5.05	0.4	0.41	0.33	-1.22	-1.17	0.1875	0.2631	0.4988	0.668	0.352	0.6717	0.352	0.6717	NM_001145277; NM_001145278; NM_018090; XM_011541767; ENST00000337132; ENST00000443980; ENST00000457722; ENST00000459640; ENST00000486390; ENST00000492095; ENST00000496239; ENST00000504551; ENST00000504858; ENST00000508680; ENST00000509727; ENST00000513161; AK024468; AK300764; AK302227; BC017014; BC018914; OTTHUMT00000006680; OTTHUMT00000006681; OTTHUMT00000006682; OTTHUMT00000006683; OTTHUMT00000…	NECAP2	NECAP endocytosis associated 2	chr1	+	16767167	16786585	4.69	5.12	4.95	5.2	5.13	4.9	5.44	5.27	5.82	4.76	5.59	5.8	5.04	4.84	5.42	4.65	4.49	4.71	4.95	5.29	5.8	5.11
16659904	4.64	3.56	4.12	0.55	0.49	0.22	-2.12	-1.44	0.0009	0.2472	0.074	0.6552	0.003	0.1521	0.003	0.1521				chr1	+	16787443	16794976	4.01	3.83	3.37	4.83	3.93	3.3	4.46	4.69	4.83	4.87	4.41	3.9	4.52	3.61	4.28	3.54	3.25	4.2	4.02	4.42	3.62	2.76
16659907	4.48	4.39	3.93	0.37	0.27	0.52	-1.07	-1.46	0.3905	0.4574	0.6841	0.7942	0.3074	0.6411	0.3074	0.6411				chr1	+	16847189	16848303	3.79	4.25	4.38	4.47	4.86	4.53	3.96	4.46	3.92	4.48	3.55	4.58	4.4	4.41	3.75	4.85	4.44	3.94	5.14	4.08	4.39	4.32
16659911	2.44	2.63	2.79	0.3	0.52	0.53	1.14	1.28	0.3429	0.1645	0.647	0.5772	0.3534	0.6727	0.3534	0.6727	XM_006711085; XM_006726329; AK093202	LOC102724970; LOC100133616	putative uncharacterized protein FLJ35883; uncharacterized LOC100133616	chr1	+	16862255	16864669	2.72	2.67	2.02	2.6	2.86	2.33	1.83	2.43	2.27	2.48	1.82	2.87	2.43	1.94	2.85	2.52	2.56	3.48	2.94	3.61	2.72	2.74
16659916	1.85	2.35	2.24	0.12	0.35	0.3	1.41	1.31	0.0043	0.0347	0.1218	0.3652	0.012	0.2242	0.012	0.2242	uc021ogu.1; uc021ogy.1	MIR3675	microRNA 3675	chr1	+	16875409	16875482	1.96	2.64	2	1.87	1.95	1.83	1.94	1.85	1.82	1.9	1.74	1.9	2.15	2.13	2.12	2.26	2.41	2.56	2.32	2.85	2.49	2.86
16659918	3.51	3.94	3.96	0.31	0.27	0.51	1.35	1.36	0.093	0.0994	0.3727	0.4937	0.1506	0.4992	0.1506	0.4992				chr1	+	16946910	16951432	3.31	4.48	3.73	4.22	3.63	3.25	3.43	3.57	3.51	3.3	3.61	3.47	3.77	3.51	4.35	3.93	4.3	4.33	3.7	4.05	4.05	4.13
16659921	4.42	4.63	4.64	0.33	0.32	0.18	1.15	1.16	0.1165	0.6947	0.4101	0.9033	0.2645	0.6067	0.2645	0.6067	NR_027504; AK293358; AK298457; OTTHUMT00000127743; uc001azk.2; uc001azm.4; uc009vow.2; uc010ocg.1; uc010och.2; uc010oci.1; AK125231; BC044862	MST1P2; MST1	macrophage stimulating 1 (hepatocyte growth factor-like) pseudogene 2; macrophage stimulating 1	chr1	+	16972069	16977383	4.72	4.56	4.6	4.33	4.7	4.87	4.45	4.42	4.25	4.42	4.38	4.67	5.22	4.57	4.46	5.19	5.2	4.8	4.86	4.64	4.52	5.24
16659936	2.49	2.61	2.99	0.48	0.66	0.61	1.09	1.42	0.6864	0.2609	0.8633	0.6668	0.5197	0.7731	0.5197	0.7731	NM_001282321; NM_001310138; OTTHUMT00000479158	FAM231A; FAM231C	family with sequence similarity 231, member A; family with sequence similarity 231, member C	chr1	+	16999498	17000007	2.7	3.95	2.85	2.53	2.06	2.26	3.3	3.13	3.61	2.5	2.16	2.59	2.55	2.53	3.04	4.23	2.92	2.96	2.11	2.3	2.43	2.93
16659938	1.85	2.35	2.24	0.12	0.35	0.3	1.41	1.31	0.0043	0.0347	0.1218	0.3652	0.012	0.2242	0.012	0.2242	uc021ogu.1; uc021ogy.1	MIR3675	microRNA 3675	chr1	+	17007750	17007823	1.96	2.64	2	1.87	1.95	1.83	1.94	1.85	1.82	1.9	1.74	1.9	2.15	2.13	2.12	2.26	2.41	2.56	2.32	2.85	2.49	2.86
16659940	3.63	3.54	3.43	0.4	0.93	0.58	-1.06	-1.14	0.7051	0.988	0.8728	0.9966	0.9142	0.9644	0.9142	0.9644				chr1	+	17181902	17185779	3.55	3.35	3.97	4.03	2.85	3.32	3.34	3.99	3.75	3.19	3.01	3.56	4.02	4.36	4.61	4.01	3.3	3.86	2.91	4.73	2.65	2.02
16659944	2.73	2.63	2.56	0.36	0.35	0.5	-1.08	-1.13	0.5735	0.409	0.8013	0.766	0.692	0.8624	0.692	0.8624	XR_947000; XR_250707; XR_430574; AK125737	LOC101927806; LOC440570	uncharacterized LOC101927806; uncharacterized LOC440570	chr1	+	17197440	17200587	3.09	2.13	2.51	2.19	2.63	2.95	2.8	3.12	2.69	2.45	3.28	2.73	2.56	2.06	2.24	2.93	3.03	1.99	3.13	2.33	2.54	3.03
16659951	3.89	4.26	4.28	0.3	0.28	0.37	1.29	1.31	0.0294	0.0432	0.2411	0.3844	0.05	0.3446	0.05	0.3446	NM_014675; XM_006711058; XM_011542468; XM_011542469; XM_011542470; XM_011542471; XM_011542472; ENST00000375541; ENST00000445545; ENST00000465021; ENST00000465291; ENST00000466256; ENST00000467938; ENST00000492631; ENST00000498688; AK026910; BC126911; BC126912; DQ139275; OTTHUMT00000006249; OTTHUMT00000006250; OTTHUMT00000006578; OTTHUMT00000006579; OTTHUMT00000006580; OTTHUMT00000006587; OTTHUMT0…	CROCC	ciliary rootlet coiled-coil, rootletin	chr1	+	17222232	17299474	4.55	4.38	4.34	4.34	3.99	3.86	4.18	3.43	4.09	3.66	3.93	3.66	4.13	4.18	3.75	4.88	4.29	4.01	4.77	3.96	4.28	4.28
16660003	3.75	3.55	3.77	0.27	0.39	0.17	-1.15	1.02	0.2833	0.9856	0.5963	0.9961	0.4704	0.7451	0.4704	0.7451				chr1	+	17305421	17331586	3.82	3.94	3.36	3.65	3.59	3.26	3.76	3.53	3.66	3.81	4.03	4.07	3.85	3.46	3.83	3.62	2.85	3.54	3.52	4.14	3.92	3.48
16660006	1.81	2	2.19	0.4	0.38	0.41	1.14	1.3	0.5845	0.2618	0.8074	0.6677	0.5258	0.7757	0.5258	0.7757				chr1	+	17484692	17484779	1.71	2.01	1.74	1.81	2.54	2.8	2.4	1.91	1.58	1.72	1.88	1.6	2.16	1.67	1.76	1.81	2.28	2.62	2.58	1.65	2.08	2.57
16660008	3.12	3.05	3.21	0.4	0.49	0.33	-1.05	1.06	0.9676	0.3307	0.9878	0.7181	0.5299	0.7778	0.5299	0.7778	AK127830	LOC400743	uncharacterized LOC400743	chr1	+	17516278	17524112	3.07	3.96	3.65	3.65	2.65	3.33	3.34	3.28	3.03	2.89	2.55	2.65	3.49	3.11	3.36	3.88	3.37	3.18	3.08	2.52	2.72	2.88
16660014	2.52	2.92	2.77	0.25	0.35	0.25	1.32	1.2	0.0654	0.2557	0.326	0.662	0.1699	0.5205	0.1699	0.5205	NM_013358; XM_011541305; XM_011541306; XM_011541307; XM_011548845; XM_011548846; XM_011548847; XR_946617; XR_946618; XR_946619; XR_946620; XR_953235; XR_953236; XR_953237; XR_953238; ENST00000375471; ENST00000460293; ENST00000483501; ENST00000627929; ENST00000629222; ENST00000631074; AB033768; AK026652; AK127515; AK293275; AK298538; AK298892; BC130574; BC136402; OTTHUMT00000006621; OTTHUMT0000000…	PADI1	peptidyl arginine deiminase, type I	chr1	+	17531621	17572501	2.48	2.76	2.71	2.94	2.93	2.92	2.81	2.48	2.37	2.9	2.49	2.5	2.37	2.88	2.93	3.41	3.12	2.72	3.23	2.47	2.56	3.35
16660038	3.45	3.35	3.14	0.12	0.45	0.49	-1.07	-1.24	0.809	0.4596	0.9234	0.7952	0.7514	0.8911	0.7514	0.8911	NM_016233; XM_006710684; XM_011541571; XM_011541572; XM_011548848; XM_011548849; XM_011548850; ENST00000375460; ENST00000625769; AB026831; BC041592; BC109091; BC109092; OTTHUMT00000006805; uc001bai.3	PADI3	peptidyl arginine deiminase, type III	chr1	+	17575593	17610728	2.99	3.27	2.87	3.56	2.99	3.49	2.66	3.5	3.39	3.39	3.2	3.27	3.49	3.43	3.37	3.8	3.32	3.14	4.11	2.91	3.46	4.15
16660057	4.16	4.04	3.69	0.66	0.67	0.71	-1.09	-1.38	0.4501	0.1026	0.7257	0.4977	0.2568	0.6006	0.2568	0.6006	NR_039768; ENST00000582732; ENST00000630380	MIR3972	microRNA 3972	chr1	+	17604384	17604470	2.96	2.45	4.04	4.07	4.27	3.01	4.16	4.26	3.69	4.96	4.89	3.7	4.43	4.72	3.65	2.4	4.01	3.86	4.23	3.7	3.86	4.1
16660059	3.23	3.28	3.41	0.21	0.27	0.22	1.04	1.14	0.4494	0.3525	0.7252	0.7339	0.6018	0.8176	0.6018	0.8176	NM_012387; XM_011541150; XM_011541151; XM_011541152; XM_011541153; XM_011541154; XM_011541155; XM_011541156; XM_011541157; XM_011548837; XM_011548838; XM_011548839; XM_011548840; XM_011548841; XM_011548842; XM_011548843; XM_011548844; ENST00000375448; ENST00000375453; ENST00000467001; ENST00000468945; ENST00000487048; ENST00000626048; ENST00000627140; ENST00000627887; ENST00000628035; ENST0000062…	PADI4	peptidyl arginine deiminase, type IV	chr1	+	17634690	17690499	3.45	3.22	3.19	3.34	3.23	3.49	3.75	3.62	3.17	3.07	3.24	3.02	3.14	3.56	3.13	3.75	3.2	3.44	3.45	3.03	3.28	3.73
16660081	3.1	3.15	3.15	0.29	0.28	0.42	1.04	1.03	0.2421	0.2227	0.5564	0.6354	0.373	0.6856	0.373	0.6856	NM_207421; ENST00000619609; ENST00000625380; AY422079; AY443100; OTTHUMT00000006804; uc001bak.1	PADI6	peptidyl arginine deiminase, type VI	chr1	+	17698691	17728195	2.84	2.63	2.89	3.1	2.8	2.68	2.94	3.16	2.43	3.04	3.17	2.66	3.15	3.29	3.53	3.27	3.49	3.71	3.3	2.77	3.4	3.16
16660098	6.24	6.33	5.97	0.46	0.9	0.98	1.06	-1.21	0.9523	0.9411	0.9826	0.9855	0.9968	0.9988	0.9968	0.9988				chr1	+	17733256	17733878	6.01	7.9	7.19	6.8	5.99	6.57	6.62	6.47	6.15	5.87	6.52	5.55	5.65	6.34	5.86	5.2	4.6	5.39	5.23	6.34	7.06	6.7
16660101	3.37	3.43	3.36	0.3	0.23	0.43	1.05	-1	0.3383	0.5406	0.6437	0.836	0.6155	0.8248	0.6155	0.8248				chr1	+	17776259	17776359	3.55	3.28	3.26	2.95	3.67	3.62	3.51	3.42	3.42	3.36	3.14	2.7	3.45	3.49	2.88	3.68	3.13	2.96	4.06	3.13	3.4	3.65
16660103	4.22	3.82	4.05	0.38	0.35	0.63	-1.33	-1.13	0.5225	0.4303	0.7721	0.7785	0.3883	0.6951	0.3883	0.6951	NM_001011722; NM_018125; XM_005245923; XM_005245925; XM_005245927; XM_005245929; XM_006710728; XM_006710729; XM_006710731; XM_011541691; XM_011541692; XM_011541693; XM_011541694; XM_011541695; XM_011541696; XR_946686; XR_946687; XR_946688; XR_946689; XR_946690; XR_946691; ENST00000167825; ENST00000361221; ENST00000375408; ENST00000375415; ENST00000466782; ENST00000469726; ENST00000482359; ENST000…	ARHGEF10L	Rho guanine nucleotide exchange factor 10 like	chr1	+	17866330	18024370	3.73	3.81	3.86	4.21	4	3.25	4.35	4.28	4.27	3.93	4.31	4.02	4.44	3.78	4.1	3.7	4.23	5.49	4.19	3.61	3.71	4.66
16660145	2.82	3.11	3.32	0.24	0.67	0.37	1.22	1.41	0.023	0.0762	0.2187	0.4561	0.0547	0.3547	0.0547	0.3547	XM_011542207; XM_011542208; XM_011542209; XM_011542210; XM_011542211	ACTL8	actin-like 8	chr1	+	18044182	18076473	3.13	3.1	2.92	2.95	3.06	2.71	2.86	2.83	2.73	2.98	2.6	3.37	2.86	3.27	3.76	4.66	3.48	3.74	3.43	2.93	2.9	4.25
16660151	2.82	2.91	2.95	0.31	0.21	0.4	1.06	1.09	0.7167	0.8427	0.8788	0.9544	0.9345	0.9731	0.9345	0.9731	NM_030812; XM_011542207; XM_011542208; XM_011542209; XM_011542210; XM_011542211; XM_011542212; XM_011542213; XM_011542214; ENST00000375406; ENST00000617065; BC028909; OTTHUMT00000007143; uc001bat.3	ACTL8	actin-like 8	chr1	+	18081808	18153558	2.84	3.1	2.85	2.81	2.81	3.51	2.53	2.92	2.54	2.85	3.25	2.85	2.66	3.37	3.14	3.14	2.78	3.58	2.57	2.85	2.95	3.14
16660156	3.62	3.84	4.12	0.91	0.24	1.59	1.17	1.42	0.8252	0.0834	0.9309	0.4669	0.1172	0.4601	0.1172	0.4601	NM_032880; XM_011542318; XM_011542319; ENST00000251296; ENST00000412684; ENST00000473951; ENST00000497331; AK092618; AK123172; AK294121; BC007618; OTTHUMT00000006924; OTTHUMT00000006925; OTTHUMT00000006926; OTTHUMT00000006927; uc001bau.2; uc001bav.2	IGSF21	immunoglobin superfamily, member 21	chr1	+	18434240	18704977	6.81	3.57	3.89	3.89	3.42	3.78	3.67	3.68	3.43	6.14	3.38	3.51	3.64	3.89	4.68	3.83	3.64	6.74	3.37	4.21	4.06	3.72
16660172	2.86	3.11	2.91	0.27	0.53	0.57	1.19	1.04	0.1798	0.5303	0.4908	0.8321	0.3993	0.7013	0.3993	0.7013				chr1	+	18712323	18715008	2.43	3.29	2.63	3.14	3.2	2.8	2.7	2.9	2.95	2.48	2.7	2.32	2.96	3.95	2.29	3.45	3.1	3.12	3.8	3.41	2.7	2.32
16660175	2.84	3.04	2.94	0.29	0.14	0.31	1.15	1.07	0.7971	0.7896	0.918	0.9381	0.9532	0.9816	0.9532	0.9816	NM_152375; ENST00000400664; OTTHUMT00000006923; uc001bax.3; uc009vpg.3	KLHDC7A	kelch domain containing 7A	chr1	+	18807424	18812534	2.62	3.04	3.07	2.85	2.71	3.57	2.95	2.7	2.76	2.84	2.78	3.15	2.98	2.91	2.94	2.91	3.04	2.88	3.55	3.12	3.11	3.06
16660182	3.64	3.95	3.73	0.15	0.55	0.21	1.24	1.06	0.0147	0.8407	0.1846	0.9538	0.0183	0.2518	0.0183	0.2518	NM_001135254; NM_002584; NM_013945; ENST00000375375; ENST00000400661; ENST00000420770; BC121165; BC121166; DQ322591; OTTHUMT00000006928; OTTHUMT00000372482; OTTHUMT00000372483; uc001bay.3; uc001baz.3; uc010oct.2; X96743	PAX7	paired box 7	chr1	+	18957500	19075360	3.45	3.81	3.58	3.54	3.77	3.81	3.7	3.98	3.61	3.67	3.71	3.63	3.53	5	3.32	3.74	4.64	3.83	3.75	4.81	3.94	3.91
16660196	3.42	3.15	3.64	0.49	0.4	0.32	-1.2	1.16	0.0922	0.7641	0.3716	0.928	0.1188	0.4617	0.1188	0.4617	XR_241220; XR_250709; AK096098	LOC101927895; LOC284513	uncharacterized LOC101927895; uncharacterized LOC284513	chr1	+	19536907	19567198	3.84	3.09	3.43	3.44	2.97	3.29	3.42	2.93	4.58	3.42	3.8	3.52	3.32	3.21	3.65	2.6	2.81	4	3.63	3.73	3.64	3
16660199	5.02	5.02	5.14	0.5	0.49	0.38	1	1.09	0.6236	0.7238	0.8295	0.9138	0.7129	0.873	0.7129	0.873	NM_016183; XM_006710675; ENST00000330263; ENST00000479559; ENST00000493700; AF173378; AK027569; AK295328; AY303790; BC003013; BC006504; OTTHUMT00000007075; OTTHUMT00000007160; OTTHUMT00000007161; uc001bbs.3	MRTO4	MRT4 homolog, ribosome maturation factor	chr1	+	19578033	19586622	4.89	5.58	5.52	5.03	4.29	5.04	5.72	5.07	4.96	4.27	5.54	6.03	5	5.65	4.84	4.47	4.66	5.29	4.91	5.03	5.13	5.28
16660212	4.28	4.59	4.38	0.51	0.45	0.31	1.24	1.07	0.1803	0.8091	0.4914	0.9443	0.3652	0.6814	0.3652	0.6814	NM_001040125; NM_001040126; NM_001287531; NM_017765; NR_109848; XM_005245916; XM_006710710; XM_006710711; XM_011541634; XR_946677; XR_946678; ENST00000375153; ENST00000375155; ENST00000400548; ENST00000432465; ENST00000469076; ENST00000497827; AK172745; BC015324; OTTHUMT00000007164; OTTHUMT00000007255; OTTHUMT00000289784; OTTHUMT00000289785; OTTHUMT00000289786; OTTHUMT00000289787; uc001bby.3; uc0…	PQLC2	PQ loop repeat containing 2	chr1	+	19638740	19655794	4.52	4.7	4.56	3.99	4.74	4.42	4.15	4.05	4.51	3.51	5.13	4.83	4.12	4.14	4.24	3.98	4.55	4.71	3.95	4.67	5.45	4.89
16660228	2.7	2.78	2.81	0.42	0.33	0.4	1.05	1.08	0.8709	0.7445	0.95	0.9205	0.9472	0.9788	0.9472	0.9788	NR_109848; XR_946677; uc021ohq.1	PQLC2	PQ loop repeat containing 2	chr1	+	19658090	19660931	2.73	2.88	2.75	2.64	3.38	2.49	2.53	2.36	3.43	2.76	2.29	3.35	2.8	2.81	2.34	2.61	2.34	3.09	3.44	2.49	2.94	3.07
16660231	2.63	2.38	2.82	0.45	0.51	0.52	-1.19	1.14	0.6873	0.7091	0.864	0.9075	0.7531	0.8918	0.7531	0.8918				chr1	+	19837087	19837227	3.03	3.23	2.22	2.39	2.55	2.18	1.95	2.67	3.07	2.99	2.5	2.09	3.35	2.35	2.35	2.5	3.78	2.72	3.22	2.27	2.44	2.35
16660233	3.17	2.67	2.73	0.44	0.38	0.31	-1.42	-1.36	0.0398	0.0453	0.2697	0.3912	0.0614	0.3699	0.0614	0.3699	XR_934455; XR_934456; XR_947019; XR_947020	LOC105376819	uncharacterized LOC105376819	chr1	+	19852670	19858268	3.08	2.8	2.8	2.71	2.83	3.81	2.27	3.16	2.46	3.22	3.39	2.94	3.51	3.51	2.41	2.73	2.79	2.95	2.73	2.33	2.34	2.48
16660236	4.03	4.09	4.18	0.29	0.24	0.17	1.04	1.11	0.7762	0.3181	0.9076	0.7088	0.5889	0.81	0.5889	0.81	NM_001032363; NM_001204082; NM_001204083; NM_001204084; NM_001204085; NM_001204086; NM_001204088; NM_001204089; NM_001278164; NM_001278165; NM_001278166; NM_005380; NM_182744; NR_033757; NR_033758; ENST00000289749; ENST00000322753; ENST00000375136; ENST00000425400; ENST00000427894; ENST00000428975; ENST00000439278; ENST00000439664; ENST00000451758; ENST00000467029; ENST00000479642; ENST0000048146…	MINOS1; NBL1; MINOS1-NBL1	mitochondrial inner membrane organizing system 1; neuroblastoma 1, DAN family BMP antagonist; MINOS1-NBL1 readthrough	chr1	+	19923471	19984949	4.51	4.04	4.26	4.28	4.43	3.67	4.28	3.99	4.57	4.18	3.81	3.87	4.08	3.97	4.08	4.38	4.07	4.22	4.15	3.8	3.81	4.05
16660260	2.86	3.02	2.87	0.35	0.18	0.26	1.11	1.01	0.2919	0.9348	0.6049	0.9839	0.4628	0.7401	0.4628	0.7401	NM_000871; ENST00000289753; AB209129; AY429105; BC074995; BC074996; L41147; OTTHUMT00000007704; uc001bcl.3	HTR6	5-hydroxytryptamine (serotonin) receptor 6, G protein-coupled	chr1	+	19991780	20006055	2.63	2.69	2.94	3.02	3.43	2.55	3.03	3.57	2.85	3.21	2.53	2.84	2.75	2.9	2.95	3.02	3.22	3.33	2.78	2.96	3	3.18
16660266	2.37	2.62	2.66	0.29	0.36	0.61	1.19	1.23	0.3122	0.137	0.6229	0.5439	0.3049	0.6393	0.3049	0.6393				chr1	+	20140860	20145995	2.85	2.97	2.61	2.28	2.53	2.37	2.39	2.73	2.31	3.12	2.54	2.38	2.32	2.19	2.29	2.64	3.07	3.99	2.63	2.75	2.59	3.4
16660269	4.8	4.64	4.35	0.21	0.37	0.42	-1.12	-1.36	0.5153	0.2336	0.7678	0.6433	0.4822	0.7517	0.4822	0.7517	NM_015207; XM_005245792; XM_005245793; XM_005245794; XM_011541071; XM_011541072; XM_011541073; ENST00000375120; ENST00000466697; ENST00000481686; BC119636; BC134416; OTTHUMT00000007655; OTTHUMT00000007656; OTTHUMT00000007657; uc001bcs.4	OTUD3	OTU deubiquitinase 3	chr1	+	20208888	20239438	4.4	4.26	5.2	4.95	4.84	4.49	4.54	4.46	4.82	4.96	4.95	4.82	4.59	4.97	4.27	4.58	4.22	5.36	4.31	4.59	4.08	4.63
16660282	3.46	2.6	3.11	0.37	0.25	0.3	-1.83	-1.28	1.97e-05	0.0352	0.0239	0.3671	9.16e-05	0.0432	9.16e-05	0.0432	NM_000929; XM_005245891; XM_005245892; XM_005245893; XM_006710696; XM_011541584; XM_011541585; XM_011541586; XM_011541587; XM_011541588; XM_011541589; XM_011541590; XM_011541591; XM_011541592; ENST00000375108; ENST00000460175; ENST00000465698; ENST00000469069; ENST00000478803; ENST00000486277; ENST00000489871; ENST00000498348; BC036792; BX648966; OTTHUMT00000007668; OTTHUMT00000007669; OTTHUMT000…	PLA2G5	phospholipase A2, group V	chr1	+	20354672	20418394	3.3	2.82	2.58	3.49	2.93	4.22	3.5	3.74	3.61	3.49	3.03	3.27	3.18	2.62	3.14	2.54	2.92	3.14	2.69	2.12	2.59	2.64
16660299	2.9	2.76	2.9	0.23	0.28	0.33	-1.1	1	0.6263	0.3546	0.8308	0.7348	0.384	0.6923	0.384	0.6923	NM_022819; XM_006710817; XM_011541955; XM_011541956; ENST00000375102; ENST00000465062; AF306566; BX647458; OTTHUMT00000007687; OTTHUMT00000007688; uc009vpp.1	PLA2G2F	phospholipase A2, group IIF	chr1	+	20465819	20476879	3.05	2.78	2.9	2.99	2.59	3.02	2.68	2.64	2.43	2.95	2.81	3.14	2.83	2.72	2.91	3.25	2.62	3.62	3.01	2.97	2.81	2.33
16660309	4.03	3.63	3.55	0.47	0.5	0.5	-1.32	-1.4	0.0766	0.0539	0.347	0.4111	0.0963	0.4317	0.0963	0.4317				chr1	+	20480831	20487061	3.1	3.58	3.05	4.01	3.82	3.72	4.28	4.23	3.32	4.04	4.19	4.03	4.98	3.13	3.86	4.45	3.12	2.9	3.56	3.64	4.06	3.74
16660313	3.58	3.88	3.57	0.19	0.28	0.3	1.24	-1.01	0.0312	0.8904	0.2458	0.9715	0.0606	0.3681	0.0606	0.3681	NM_152376; XM_005245742; XM_011540699; ENST00000375099; BC047428; OTTHUMT00000007693; uc001bdb.3	UBXN10	UBX domain protein 10	chr1	+	20512578	20522541	3.87	3.24	3.9	3.66	3.42	3.56	3.41	3.76	3.61	3.18	3.46	3.42	3.71	3.8	3.7	4.35	3.87	3.29	3.91	3.97	3.64	4.14
16660317	3.46	3.75	3.5	0.35	0.32	0.18	1.22	1.03	0.0748	0.6578	0.3436	0.8891	0.1802	0.5307	0.1802	0.5307	XR_934533; XR_934537; XR_947030; XR_947031	LOC105376825	uncharacterized LOC105376825	chr1	+	20525484	20529294	3.43	3.56	3.66	3.44	4.09	3.98	3.81	3.75	3.53	3.03	2.95	3.28	3.59	3.69	3.33	4.13	4.02	3.38	3.63	3.49	3.2	3.7
16660321	2.54	2.88	2.52	0.2	0.32	0.37	1.26	-1.02	0.0129	0.9901	0.1761	0.997	0.0201	0.2587	0.0201	0.2587	XR_934541; XR_947033	LOC105376827	uncharacterized LOC105376827	chr1	+	20569588	20571148	3.09	2.74	2.57	2.8	3.55	2.34	2.76	2.46	2.58	2.74	2.4	2.75	2.3	2.92	2.26	3.36	2.82	2.15	2.27	2.77	2.86	3.06
16660324	2.89	3.1	2.81	0.35	0.19	0.46	1.16	-1.06	0.3978	0.5908	0.6898	0.8597	0.6852	0.8595	0.6852	0.8595	NM_001039500; XM_006710360; XM_011540683; XM_011540684; XM_011540685; XM_011540686; XM_011540687; XM_011540688; XM_011540689; XM_011540690; XM_011540691; XM_011540692; XM_011540693; XM_011540694; XM_011540695; XM_011540696; XM_011540697; XM_011540698; ENST00000289815; ENST00000375079; ENST00000467486; ENST00000473325; ENST00000485375; ENST00000525343; ENST00000530722; ENST00000534075; AK057346; A…	VWA5B1	von Willebrand factor A domain containing 5B1	chr1	+	20617412	20681387	2.53	2.75	3.14	3.38	3.33	2.83	2.89	3.04	2.73	2.86	2.27	2.81	3.34	3	2.76	3	2.66	3.39	3.75	3.07	3.19	3.11
16660356	3.84	4.01	3.94	0.37	0.51	0.22	1.12	1.07	0.2812	0.4426	0.5938	0.7864	0.529	0.7774	0.529	0.7774	NM_207334; ENST00000332947; BC142610; BC142686; OTTHUMT00000127759; uc001bdj.3	FAM43B	family with sequence similarity 43, member B	chr1	+	20878932	20881513	3.74	4.04	5.03	3.86	3.91	4.23	4.35	4.15	3.74	3.09	3.53	3.77	4.06	3.38	3.92	4.06	4.17	3.79	3.98	3.99	3.45	4.21
16660360	3.27	3.48	3.49	0.52	0.17	0.21	1.15	1.16	0.9224	0.8961	0.9714	0.9727	0.9754	0.9916	0.9754	0.9916	NM_001785; ENST00000375071; ENST00000461985; BC048284; BC054036; L27943; OTTHUMT00000007965; OTTHUMT00000007966; uc001bdk.3; uc001bdl.3; uc009vpv.3; AY634312	CDA	cytidine deaminase	chr1	+	20915441	20945401	3.32	3.19	3.55	3.17	3.21	4.68	3.65	3.06	3.44	3.24	3.15	3.34	3.58	3.56	3.42	3.56	3.39	3.71	3.59	3.19	3.63	3.42
16660367	5.18	4.96	5.47	0.42	0.48	0.5	-1.17	1.22	0.4253	0.7146	0.709	0.91	0.5149	0.7704	0.5149	0.7704	NM_032409; ENST00000321556; ENST00000400490; ENST00000492302; AB053323; AF316873; AK075225; AK130746; BC028215; OTTHUMT00000007954; OTTHUMT00000007955; OTTHUMT00000007956; uc001bdm.3; uc001bdn.3	PINK1	PTEN induced putative kinase 1	chr1	+	20959948	20978004	5.7	5.3	5.58	5.8	4.78	4.96	5.39	4.77	5.74	5.07	5.27	5.36	4.66	4.98	5.67	4.52	4.7	5.38	4.33	5.3	5.79	4.52
16660381	3.64	3.52	3.33	0.31	0.41	0.38	-1.09	-1.24	0.9643	0.2583	0.9868	0.6651	0.451	0.7332	0.451	0.7332				chr1	+	21059373	21060445	3.19	3.54	3.23	3.96	3.39	3.71	2.89	3.27	3.33	3.97	3.2	3.79	3.69	3.55	3.18	3.55	3.15	3.49	3.98	3.74	3.79	4.44
16660384	5.01	4.86	5.01	0.55	0.73	0.24	-1.11	1	0.3614	0.6517	0.6619	0.8865	0.4066	0.7058	0.4066	0.7058				chr1	+	21069480	21070455	5.22	4.65	5.32	5.04	4.44	4.5	5.09	4.4	5.51	5.23	5.3	5.12	3.9	4.74	4.91	3.06	4.95	5.3	4.89	5.06	5.16	4.28
16660386	2.27	2.22	2.05	0.69	0.64	0.85	-1.03	-1.17	0.7757	0.8441	0.9073	0.955	0.9568	0.9833	0.9568	0.9833				chr1	+	21167734	21167795	1.75	2.14	2.37	1.77	2.12	2.69	2.22	2.06	3.67	1.77	1.98	2.33	3.17	1.82	2.02	2.25	2.56	1.97	4.06	2.32	1.55	3.7
16660388	3.59	3.4	3.55	0.39	0.41	0.26	-1.14	-1.03	0.2476	0.3709	0.5617	0.7448	0.467	0.7428	0.467	0.7428	XR_934590; XR_934592	LOC105376831	uncharacterized LOC105376831	chr1	+	21592575	21593744	3.54	2.94	3.19	3.87	3.12	3.42	3.61	3.65	3.42	4.31	3.22	3.17	3.92	4	3.38	3.58	3.21	3.61	3.54	3.55	2.72	3.8
16660392	3.87	4.06	4.02	0.24	0.31	0.4	1.14	1.11	0.261	0.3563	0.5748	0.7358	0.475	0.7478	0.475	0.7478	NR_038404; ENST00000449034; uc001beo.2	LOC100506801	uncharacterized LOC100506801	chr1	+	21619783	21626362	4.22	4.11	4.01	4.12	4.1	3.8	3.89	3.7	4.21	3.53	3.67	4.08	3.9	3.87	3.94	3.87	4.22	3.47	4.67	4.43	3.59	4.5
16660396	2.19	2.6	2.27	0.65	0.54	0.63	1.33	1.06	0.4985	0.5955	0.7584	0.8614	0.5052	0.7651	0.5052	0.7651				chr1	+	21742391	21743985	2.04	1.68	2.35	2.96	2.99	3.31	2.58	2.15	1.9	1.93	2.23	1.89	3.4	3.11	1.7	3.61	2.52	2.54	3.31	1.88	2.3	2.57
16660401	1.89	2.08	2.17	0.31	0.13	0.54	1.14	1.22	0.9634	0.2274	0.9864	0.6382	0.3787	0.6888	0.3787	0.6888				chr1	+	21744782	21746509	1.78	2.22	2.05	2.33	2.38	2.55	2.11	1.84	1.87	2.5	1.87	1.99	1.85	2.07	2.17	1.89	2.12	3.35	2.4	2.06	2.09	2.08
16660403	4.45	3.82	3.89	0.51	0.67	0.38	-1.55	-1.48	0.1123	0.1472	0.4038	0.556	0.2036	0.5537	0.2036	0.5537	NM_001256416; NM_001256417; NM_032264; NR_046176; XM_006710957; XM_006710958; XM_006710959; XM_011542274; XM_011542275; XM_011542276; XM_011542277; XM_011542278; XM_011542279; XM_011542280; XM_011542281; ENST00000318220; ENST00000318249; ENST00000342104; ENST00000434838; ENST00000454000; ENST00000467103; ENST00000469876; ENST00000475869; ENST00000477050; ENST00000478653; ENST00000485941; ENST0000…	NBPF3	neuroblastoma breakpoint family, member 3	chr1	+	21766582	21811498	3.81	3.96	4.42	4.42	5.13	4.59	4.22	4.87	4.11	3.53	4.6	3.58	4.73	4.04	4.35	3.21	3.79	3.35	3.59	3.11	3.91	3.4
16660436	4.42	4.29	3.82	0.77	0.62	0.41	-1.1	-1.52	0.8464	0.1425	0.94	0.5499	0.2107	0.5614	0.2107	0.5614	NM_000478; NM_001127501; NM_001177520; XM_005245818; XM_005245820; XM_006710546; ENST00000374829; ENST00000374830; ENST00000374832; ENST00000374840; ENST00000468526; ENST00000539907; ENST00000540617; AB011406; AK097413; AK293184; AK295608; AK298085; BC021289; BC066116; BC090861; BC110909; BC126165; BC136325; OTTHUMT00000008202; OTTHUMT00000008203; OTTHUMT00000008204; OTTHUMT00000008205; OTTHUMT00…	ALPL	alkaline phosphatase, liver/bone/kidney	chr1	+	21835858	21904905	3.4	4.27	4.46	5.1	3.89	4.95	3.83	3.95	3.2	3.32	4.92	4.11	4.91	4.81	4.28	3.94	3.63	3.33	3.82	3.88	4.96	5.35
16660455	3.53	3.72	3.4	0.21	0.4	0.55	1.14	-1.09	0.2739	0.6721	0.5867	0.8949	0.3193	0.6488	0.3193	0.6488	XR_934626; XR_947046	LOC105376834	uncharacterized LOC105376834	chr1	+	21912965	21917680	3.39	3.11	3.21	3.45	3.8	3.6	3.33	3.73	3.54	3.38	3.54	4.07	3.52	3.65	2.92	4.39	3.79	3.9	4.41	4.4	3.63	3.73
16660458	3.83	3.87	4.09	0.18	0.55	0.77	1.02	1.19	0.2081	0.1898	0.5218	0.6032	0.3201	0.6492	0.3201	0.6492	NM_001013693; XM_005245873; ENST00000344642; ENST00000484271; ENST00000543870; BC146860; OTTHUMT00000007601; OTTHUMT00000007602; uc001bfg.1; uc001bfh.1	LDLRAD2	low density lipoprotein receptor class A domain containing 2	chr1	+	22138758	22151714	4.05	4.4	3.82	3.72	3.9	3.53	3.68	3.89	3.96	3.94	3.63	4.07	3.8	3.96	3.2	4.88	3.83	5.47	4.31	5.17	3.68	3.92
16660468	3.32	3.62	3.12	0.47	0.53	0.32	1.23	-1.15	0.127	0.4287	0.4256	0.7778	0.0837	0.413	0.0837	0.413	NM_007352; XM_011541132; XM_011541133; XM_011541134; XR_946598; ENST00000337107; ENST00000374666; ENST00000400277; BC005216; M18692; OTTHUMT00000007797; OTTHUMT00000096534; OTTHUMT00000096536; uc001bfk.3; uc009vqf.3	CELA3B	chymotrypsin-like elastase family, member 3B	chr1	+	22303418	22325135	2.67	3.32	2.85	3.9	3.2	3.28	2.89	2.67	2.96	3.55	2.76	3.47	3.85	3.54	3.47	3.95	4.61	2.95	3.37	3.53	3.71	3.88
16660481	2.21	2.16	2.34	0.65	0.97	0.64	-1.04	1.09	0.9103	0.7877	0.9668	0.9374	0.9636	0.9861	0.9636	0.9861				chr1	+	22314309	22314412	1.83	2.05	2.13	2.31	2.34	1.8	2.22	1.78	3.53	2.59	2.02	1.95	3.13	2.46	2.41	1.48	4.67	2.83	3.61	1.88	1.96	2.5
16660483	3.41	2.83	3.01	0.55	0.3	0.29	-1.5	-1.32	0.0009	0.0621	0.0762	0.4317	0.0036	0.1598	0.0036	0.1598	NM_005747; ENST00000290122; ENST00000374663; ENST00000400271; BC005918; BC007028; BC008383; BC015103; D00306; OTTHUMT00000007791; OTTHUMT00000007793; OTTHUMT00000096533; uc001bfl.3; uc009vqf.3	CELA3A; CELA3B	chymotrypsin-like elastase family, member 3A; chymotrypsin-like elastase family, member 3B	chr1	+	22328149	22339035	2.96	2.97	3.16	3.75	3.32	3.45	3.6	3.32	4.63	4.23	3.39	3.37	2.91	2.77	3.53	2.81	2.33	3.11	3.01	2.77	2.69	2.99
16660495	2.57	2.41	2.19	0.53	0.64	0.6	-1.12	-1.3	0.8348	0.4946	0.9357	0.8135	0.6615	0.848	0.6615	0.848				chr1	+	22337478	22337581	2.08	2.96	2.17	2.7	2.08	2.27	2.11	3.34	2.15	2.19	2.12	3.24	3.18	2.56	1.8	3.55	3.84	2.3	3.38	2.37	2.42	2.67
16660497	3.14	3.2	2.87	0.4	0.31	0.27	1.04	-1.21	0.9354	0.0916	0.9759	0.4807	0.1738	0.5244	0.1738	0.5244	NR_023918; NR_023919; NR_109759; NR_109760; NR_109761; NR_109762; ENST00000404210; ENST00000416769; ENST00000420503; ENST00000434233; ENST00000452322; BC016053; BC071749; uc001bfm.4; uc001bfn.4	LINC00339	long intergenic non-protein coding RNA 339	chr1	+	22351681	22357716	2.72	2.53	2.85	2.75	3.72	2.93	2.94	3.01	3.96	3.19	3.47	3.53	2.94	3.26	3.18	3.14	2.86	2.73	3.21	3.01	3.33	3.51
16660503	7.83	7.46	7.8	0.41	0.65	0.73	-1.29	-1.02	0.103	0.2565	0.39	0.6631	0.2375	0.5841	0.2375	0.5841	NM_001039802; NM_001791; NM_044472; ENST00000315554; ENST00000344548; ENST00000400259; ENST00000411827; ENST00000498236; AF498962; AF498963; AK297465; AK303994; AK316449; AL121737; BC002711; BC003682; BC018266; M35543; M57298; OTTHUMT00000007787; OTTHUMT00000008075; OTTHUMT00000008076; OTTHUMT00000008077; uc001bfp.3; uc001bfq.3; uc001bfr.3; uc009vqg.1; uc009vqh.3; uc010odr.2; uc010ods.2	CDC42	cell division cycle 42	chr1	+	22379120	22419437	7.81	6.37	7.48	7.53	7.1	6.98	8.11	8.12	8.26	7.83	8.01	7.88	7.53	7.8	7.65	5.91	7.1	7.94	6.62	7.38	8.08	7.48
16660518	3.04	2.61	2.88	0.26	0.22	0.31	-1.35	-1.12	0.0205	0.5487	0.2098	0.8389	0.0559	0.3574	0.0559	0.3574	AF086337	CDC42-IT1	CDC42 intronic transcript 1	chr1	+	22385690	22390692	3.12	2.87	2.67	3.18	2.54	3.21	2.87	3.06	3.06	2.92	3.49	2.73	2.7	2.41	2.57	2.76	3.15	3.46	2.78	2.55	2.56	2.72
16660521	2.33	2.69	2.34	0.32	0.31	0.37	1.29	1.01	0.0847	0.7092	0.3609	0.9075	0.0991	0.4355	0.0991	0.4355				chr1	+	22582820	22584588	2.74	2.47	2.78	2.35	2.58	2.64	2.08	2.23	2	2.2	2.5	2.34	3.06	3.31	1.85	2.96	2.61	2.17	2.75	2.75	2.61	2.24
16660527	4.48	4.52	4.98	0.22	0.7	0.58	1.03	1.41	0.9529	0.1366	0.983	0.5437	0.2296	0.5773	0.2296	0.5773	NM_001083621; NM_014870; XM_011542499; XM_011542500; XR_946804; XR_946805; ENST00000374651; ENST00000375647; ENST00000400239; ENST00000404138; AK095273; BC114607; OTTHUMT00000008094; OTTHUMT00000008095; uc001bft.2; uc001bfu.2; uc001bfv.1; uc009vqi.1	ZBTB40	zinc finger and BTB domain containing 40	chr1	+	22778344	22857650	4.84	4.84	5.23	4.24	3.98	4.37	4.93	4.45	4.83	4.7	4.74	4.29	4.42	4.65	5.56	3.36	3.91	5.46	3.95	5.37	4.93	4.49
16660552	4.4	4.13	4.6	0.38	0.51	0.23	-1.21	1.15	0.3517	0.2972	0.6543	0.694	0.1722	0.5229	0.1722	0.5229				chr1	+	22843967	22846201	4.67	4.46	4.72	4.12	4.04	4.62	4.88	4.15	4.57	4.78	4.22	3.7	4.8	4.37	4.49	4.01	3.74	4.83	4.29	4.99	3.41	4.13
16660555	3.08	3.18	2.79	0.28	0.22	0.26	1.08	-1.22	0.4267	0.0726	0.7101	0.451	0.0443	0.3304	0.0443	0.3304	NM_001006943; NM_020526; XM_011540968; XM_011540969; XM_011540970; XM_011540971; XM_011540972; XM_011540973; XM_011540974; XM_011540975; XR_946576; XR_946577; XR_946578; ENST00000166244; ENST00000374644; ENST00000538803; AB040892; BC038796; BC072417; OTTHUMT00000008085; OTTHUMT00000008086; uc001bfw.3; uc001bfx.1	EPHA8	EPH receptor A8	chr1	+	22890004	22930087	2.47	3.03	3.15	3.44	3.03	3.3	2.45	3.06	2.78	3.35	3.09	2.92	2.65	3.44	2.88	2.84	3.29	2.76	3.04	3.19	3.08	3.51
16660575	4.51	3.73	3.7	0.89	0.35	0.64	-1.71	-1.75	0.0434	0.0153	0.2788	0.2843	0.0329	0.3016	0.0329	0.3016	NM_015991; ENST00000374642; ENST00000402322; ENST00000438241; AF135157; AF260332; BC030153; BC071986; OTTHUMT00000008087; OTTHUMT00000096526; OTTHUMT00000317635; uc001bfy.3	C1QA	complement component 1, q subcomponent, A chain	chr1	+	22962999	22966175	3.43	3.59	3.4	3.38	4.47	5.78	3.71	4.33	3.27	3.85	5.01	5.03	4.92	3.36	4.39	3.74	3.73	2.46	3.87	3.72	4.02	3.88
16660581	6.24	5.58	5.59	1.03	0.87	0.97	-1.58	-1.58	0.1751	0.2632	0.4858	0.668	0.3382	0.6617	0.3382	0.6617	NM_001114101; NM_172369; ENST00000374637; ENST00000374639; ENST00000374640; AF087892; AK226152; BC009016; OTTHUMT00000008083; OTTHUMT00000008084; OTTHUMT00000096530; uc001bga.4; uc001bgc.4	C1QC	complement component 1, q subcomponent, C chain	chr1	+	22970118	22974603	5.01	5.2	5.28	4.55	6.36	7.31	6	6.11	5.23	5.39	6.59	7.1	7.15	4.91	6.14	4.16	6.58	4.39	7.11	5.03	6.49	5.76
16660587	4.62	4.35	4.43	0.86	0.61	0.55	-1.21	-1.14	0.479	0.8698	0.7462	0.9642	0.761	0.8957	0.761	0.8957	NM_000491; XM_011542059; ENST00000314933; ENST00000432749; ENST00000509305; ENST00000510260; BC008983; OTTHUMT00000008092; OTTHUMT00000008093; OTTHUMT00000359669; uc001bgd.3; X03084	C1QB	complement component 1, q subcomponent, B chain	chr1	+	22979255	22988031	4.16	4.45	3.98	3.1	4.45	5.59	4.36	4.81	3.92	4.15	4.44	5.64	4.92	3.63	4.84	3.55	5.02	3.87	5.41	4.45	5.26	4.38
16660594	2.4	2.59	2.59	0.33	0.46	0.54	1.14	1.14	0.5038	0.1957	0.7612	0.6097	0.4247	0.717	0.4247	0.717				chr1	+	23007533	23008941	2.64	2.74	1.99	2.46	2.93	2.07	2.76	2.82	2.23	2.78	2.21	2.75	2.03	1.97	2.14	2.27	2.72	2.37	3.72	3.23	2.85	2.56
16660596	5.32	5.07	5.23	0.72	1.2	1.24	-1.19	-1.06	0.8769	0.8073	0.9529	0.9437	0.969	0.9884	0.969	0.9884	NM_001309192; NM_001309193; NM_004442; NM_017449; XM_006710441; XM_006710442; XM_011540976; ENST00000374627; ENST00000374630; ENST00000374632; ENST00000400191; ENST00000465676; ENST00000490436; ENST00000544305; AF025304; AK298898; AK299701; BC067861; D31661; L41939; OTTHUMT00000008059; OTTHUMT00000008060; OTTHUMT00000008061; OTTHUMT00000008062; OTTHUMT00000008063; OTTHUMT00000008064; uc001bge.3; …	EPHB2	EPH receptor B2	chr1	+	23037331	23241823	5.35	3.67	4.7	5.33	5.61	5.65	5.35	4.34	5.57	4.1	5.84	6.03	4.73	6.13	5.31	3.97	4.09	7.48	4.79	5.42	7.61	4.65
16660620	2.75	3.08	3.33	0.3	0.25	0.38	1.26	1.5	0.0508	0.1356	0.2962	0.5426	0.1182	0.4611	0.1182	0.4611	NR_039832; ENST00000581646; uc021oib.1	MIR4684	microRNA 4684	chr1	+	23046010	23046091	3.2	2.66	3.46	2.74	3.02	2.51	2.57	2.54	2.58	3.28	3	3.2	2.68	3.34	3.4	3.53	2.91	3.41	3.34	3	2.93	3.09
16660624	6.91	6.85	7.02	0.58	1.33	0.73	-1.05	1.07	0.5881	0.6802	0.8096	0.898	0.8467	0.9339	0.8467	0.9339	NM_001009999; NM_015013; XM_005245786; XM_006710472; XM_006710473; XM_006710474; ENST00000356634; ENST00000400181; ENST00000465864; ENST00000481879; ENST00000494920; ENST00000602503; AK128669; AK290328; BC040194; BC048134; OTTHUMT00000008880; OTTHUMT00000008881; OTTHUMT00000008882; OTTHUMT00000091249; OTTHUMT00000091250; OTTHUMT00000467521; uc001bgi.2; uc001bgj.2	KDM1A	lysine (K)-specific demethylase 1A	chr1	+	23345941	23410184	6.85	6.18	8.37	7.51	6.25	6.14	7.35	6.57	7.68	6.78	7.14	7.19	6.17	7.16	7.12	4.1	5.89	7.22	5.49	7.76	7.41	6.34
16660648	2.44	2.4	2.85	0.21	0.52	0.61	-1.03	1.33	0.5105	0.0661	0.7651	0.4399	0.1736	0.5244	0.1736	0.5244	NR_036057; ENST00000577915; uc021oid.1	MIR3115	microRNA 3115	chr1	+	23370798	23370865	2.53	2.1	2.43	2.58	2.12	2.46	2.92	2.07	2.32	2.25	2.7	2.61	2.43	2.38	2.61	2.21	2.31	3.68	3.55	2.78	2.64	3.76
16660650	4.16	3.74	3.78	0.36	0.66	0.51	-1.34	-1.3	0.0975	0.1337	0.3802	0.5402	0.1792	0.5298	0.1792	0.5298				chr1	+	23489197	23489303	4.38	3.8	4	4.7	4.62	3.83	3.9	3.53	4.49	4.19	4.13	4.15	4.15	3.44	3.1	2.89	3.99	4.02	3.14	4.4	3.57	2.8
16660652	2.52	2.75	2.73	0.19	0.51	0.66	1.17	1.16	0.1356	0.1862	0.4372	0.599	0.2526	0.5974	0.2526	0.5974				chr1	+	23490446	23490546	2.58	2.95	2.25	2.59	2.54	2.3	2.29	2.79	2.47	2.58	2.77	2.33	2.35	2.69	3.05	3.95	2.92	2.26	4.03	2.93	3.14	2.61
16660654	3.67	3.58	3.59	0.41	0.4	0.47	-1.06	-1.06	0.4263	0.7146	0.7098	0.91	0.724	0.8783	0.724	0.8783	NR_033690; NR_033691; BC028411; BC054115; BC068594	ZNF436-AS1	ZNF436 antisense RNA 1	chr1	+	23695464	23698332	3.51	3.48	3.29	3.73	4.17	3.52	3.76	3.72	3.98	4.74	3.59	3.48	3.7	3.63	4.59	3.19	3.71	3.79	3.21	3.51	4.28	3.31
16660664	2.76	2.78	2.42	0.23	0.53	0.22	1.02	-1.26	0.9775	0.1237	0.9912	0.5271	0.224	0.5714	0.224	0.5714	NR_027042; AJ310434; BC041472; BC069164; OTTHUMT00000008172; OTTHUMT00000008173; uc001bhi.3; uc001bhj.3	MDS2	myelodysplastic syndrome 2 translocation associated	chr1	+	23907985	23967058	2.45	2.73	2.87	3.13	3.29	2.7	2.69	2.58	2.92	2.76	3.03	2.48	2.61	2.07	2.25	3.3	2.34	2.25	2.33	3.4	2.73	2.16
16660673	8.6	8.32	8.41	0.37	0.83	0.51	-1.21	-1.14	0.1664	0.5959	0.4757	0.8615	0.373	0.6856	0.373	0.6856	NM_000975; NM_001199802; ENST00000374550; ENST00000443624; ENST00000458455; ENST00000467075; ENST00000482370; AY871274; BC018970; L05092; OTTHUMT00000008168; OTTHUMT00000008169; OTTHUMT00000008170; OTTHUMT00000008171; OTTHUMT00000008574; uc001bhk.3; uc001bhl.3	RPL11	ribosomal protein L11	chr1	+	24018269	24022915	8.47	8.25	9	9.09	7.77	8.01	9.13	8.48	8.24	8.96	8.57	8.93	8.53	8.75	8.1	6.66	8.02	8.89	7.77	8.9	8.87	7.57
16660685	4.6	4.42	4.48	0.36	0.64	0.49	-1.13	-1.08	0.4144	0.2138	0.7015	0.6275	0.4392	0.7264	0.4392	0.7264	NM_003198; ENST00000418390; ENST00000487554; ENST00000609199; ENST00000613537; BC002883; L47345; OTTHUMT00000008230; OTTHUMT00000008231; OTTHUMT00000471733; uc001bho.3	TCEB3	transcription elongation factor B (SIII), polypeptide 3 (110kDa, elongin A)	chr1	+	24069645	24088549	4.53	4.57	5.02	5	4.19	4.36	4.37	4.54	4.26	4.53	5.05	5.15	4.3	4.45	4.24	3.68	3.63	4.77	3.39	4.44	5.53	4.63
16660700	4.2	4.33	4.21	0.61	0.69	0.57	1.1	1.01	0.6191	0.8049	0.8267	0.9427	0.7618	0.8961	0.7618	0.8961	NM_020362; XM_011541804; ENST00000246151; ENST00000374524; ENST00000415372; AF221595; AF271784; AK296662; BC017208; OTTHUMT00000008243; OTTHUMT00000008244; OTTHUMT00000096559; uc001bhq.3; uc010oeb.2	PITHD1	PITH (C-terminal proteasome-interacting domain of thioredoxin-like) domain containing 1	chr1	+	24104876	24115148	4.87	3.74	4.43	4.37	4.43	3.37	4.68	3.83	3.93	4.22	5.26	4.98	4.19	3.92	4.37	3.39	4.32	4.12	3.37	4.28	5.78	4.8
16660713	4.3	4.15	4.14	0.35	0.27	0.64	-1.11	-1.12	0.7292	0.7619	0.8849	0.9277	0.9284	0.9707	0.9284	0.9707	XM_005245728; ENST00000374502; ENST00000374505; ENST00000374514; ENST00000421070; ENST00000472213; ENST00000492577; OTTHUMT00000008245; OTTHUMT00000008246; OTTHUMT00000008247; OTTHUMT00000008248; OTTHUMT00000008249; OTTHUMT00000008250	LYPLA2	lysophospholipase II	chr1	+	24117460	24122029	4.13	4	4.34	4.13	4.22	4.44	5.35	4.87	3.69	4.46	4.44	4.06	4.19	4.78	4.13	4.18	4.16	4.29	3.38	4.14	3.87	4.01
16660732	2.13	2.28	2.42	0.38	0.81	0.61	1.1	1.22	0.0655	0.1875	0.3261	0.6005	0.1574	0.5065	0.1574	0.5065				chr1	+	24208745	24208842	2.14	3.16	2.25	2.06	2.49	2.8	2.11	2.26	2.08	1.71	2.74	2.2	1.86	2.15	2.54	3.98	3.44	2.3	3.59	2.11	2.04	3.74
16660734	2.78	2.78	3.02	0.35	0.56	0.37	1.01	1.18	0.9773	0.2328	0.991	0.6427	0.4072	0.7062	0.4072	0.7062	NR_039615; ENST00000578143; uc021oik.1	MIR378F	microRNA 378f	chr1	+	24255560	24255637	3.16	2.64	2.12	3.03	3.07	2.53	2.83	3.32	2.44	2.41	2.52	2.97	3.1	3.63	3.71	2.92	3.43	2.98	3.16	2.15	2.42	2.63
16660736	2.84	3.84	4.11	0.33	0.6	0.48	2	2.41	0.0001	0.0007	0.0378	0.126	0.0002	0.0562	0.0002	0.0562	NM_017761; ENST00000334351; ENST00000471915; AF374386; BC001959; BC078177; OTTHUMT00000038946; OTTHUMT00000038948; uc001big.3	PNRC2	proline-rich nuclear receptor coactivator 2	chr1	+	24285599	24289952	3.2	4.17	4.92	2.56	3.17	3.06	3.21	2.37	3.1	2.56	3.27	3.08	2.65	4.46	4.14	4.18	3.88	3.92	4.23	3.75	3.47	3.31
16660742	2.76	2.9	2.83	0.18	0.33	0.21	1.1	1.05	0.2218	0.2773	0.5354	0.6792	0.3949	0.699	0.3949	0.699	XR_935252; XR_947073	LOC105376863	uncharacterized LOC105376863	chr1	+	24348319	24350190	3.1	2.8	2.52	2.96	3.28	2.99	2.84	2.79	2.84	2.63	2.47	2.6	2.74	2.68	3.27	3.46	2.71	2.84	2.73	3.01	3.12	2.7
16660745	2.65	2.59	2.74	0.13	0.72	0.24	-1.04	1.07	0.089	0.5311	0.3673	0.8322	0.2243	0.5716	0.2243	0.5716				chr1	+	24367343	24413289	2.98	3.18	2.5	2.79	2.35	2.44	2.52	2.74	2.58	2.53	2.72	2.81	2.59	4.12	2.68	2.69	3.51	2.76	2.7	4	2.62	2.57
16660749	2.48	2.61	2.6	0.31	0.27	0.32	1.1	1.09	0.6367	0.6747	0.8364	0.8959	0.8695	0.944	0.8695	0.944				chr1	+	24393264	24410055	2.17	2.44	2.33	3.16	2.86	2.82	3.01	2.46	2.28	2.27	2.26	2.51	2.53	2.65	2.49	2.23	2.97	2.93	2.64	2.87	2.48	2.54
16660753	2.66	2.58	2.75	0.44	0.59	0.53	-1.06	1.06	0.9473	0.859	0.9807	0.9603	0.9701	0.989	0.9701	0.989	NR_027087; ENST00000439059; uc010oei.1	LOC284632	uncharacterized LOC284632	chr1	+	24526730	24538183	2.7	1.95	2.5	2.54	2.7	3.16	2.87	2.39	1.95	2.46	2.62	3.21	3.08	1.97	2.3	1.97	2.51	3.29	3.24	3.47	2.6	3.56
16660757	2.55	3.21	2.67	0.31	0.52	0.36	1.58	1.09	0.0022	0.547	0.0992	0.8386	0.0055	0.1802	0.0055	0.1802	NM_001195010; NM_021180; NM_198173; NM_198174; XM_011541869; XM_011541870; ENST00000236255; ENST00000350501; ENST00000356046; ENST00000361548; ENST00000524724; ENST00000528064; ENST00000528181; ENST00000530984; AY231160; BC036890; OTTHUMT00000008411; OTTHUMT00000009047; OTTHUMT00000009048; OTTHUMT00000392498; OTTHUMT00000392499; OTTHUMT00000392500; OTTHUMT00000392501; OTTHUMT00000392502; uc001bix…	GRHL3	grainyhead-like transcription factor 3	chr1	+	24645812	24690972	2.4	2.92	2.84	2.97	3.92	2.27	2.29	2.35	2.57	2.87	2.45	2.13	2.85	2.78	3.23	3.63	3.96	2.51	2.8	2.99	3.27	2.68
16660785	3.48	3.26	3.17	0.39	0.33	0.6	-1.16	-1.24	0.4461	0.608	0.7234	0.8675	0.7317	0.8819	0.7317	0.8819	NM_020448; XM_005245947; XM_011541806; XM_011541807; XM_011541808; ENST00000003912; ENST00000339255; ENST00000358028; ENST00000374399; ENST00000432012; ENST00000475663; ENST00000488155; BC001265; BC012492; BC063583; BX538110; OTTHUMT00000009178; OTTHUMT00000009179; OTTHUMT00000009180; OTTHUMT00000009181; OTTHUMT00000009182; OTTHUMT00000009183; OTTHUMT00000276996; uc001bjh.3; uc001bji.3; uc009vrc.…	NIPAL3	NIPA-like domain containing 3	chr1	+	24742245	24799473	3.81	2.92	3.31	3.55	3.35	3.41	3.15	3.2	3.5	3.56	3.72	4.29	2.97	3.08	4.43	3.37	3.43	2.9	3.22	4.12	3.11	3.12
16660810	3.88	3.84	3.67	0.77	0.74	0.65	-1.03	-1.16	0.9345	0.8621	0.9756	0.961	0.9847	0.9946	0.9847	0.9946	NM_001251977; NM_001251978; NM_001251979; NM_001251980; NM_001251981; NM_001251982; NM_001251983; NM_001251984; NM_001251985; NM_013441; ENST00000374393; ENST00000374395; ENST00000412742; ENST00000425530; ENST00000436717; ENST00000482807; ENST00000538532; ENST00000610732; ENST00000616511; ENST00000618490; ENST00000630217; AF176116; AY906854; BC035854; EF431960; EF467309; EF529733; HQ287726; HQ317…	RCAN3	RCAN family member 3	chr1	+	24828841	24863898	3.44	3.86	4.91	4.64	3.08	3.61	5.11	3.41	2.44	4.07	3.36	4.74	4.3	4.25	3.95	3.66	3.73	3.27	3.69	4.61	3.85	2.71
16660822	3.05	2.74	2.77	0.51	0.46	0.38	-1.24	-1.21	0.3626	0.4787	0.6628	0.8054	0.6222	0.8285	0.6222	0.8285	NM_001010980; XM_005245872; XM_011541463; ENST00000374392; ENST00000486262; BC050474; BC127785; BC147014; BC147015; OTTHUMT00000009288; OTTHUMT00000009289; uc001bjk.2	NCMAP	noncompact myelin associated protein	chr1	+	24882567	24935819	2.58	2.87	2.8	3.16	2.64	3.39	2.53	3.81	2.72	2.29	2.87	2.69	3.57	2.24	2.94	3.67	2.5	2.81	3.6	2.95	2.69	3.34
16660828	6.25	6.21	6.23	0.28	0.61	0.53	-1.03	-1.01	0.7691	0.8532	0.9042	0.9582	0.9555	0.9827	0.9555	0.9827	NM_001303448; NM_001303449; NM_005839; XM_005245717; XM_005245718; XM_005245720; XM_005245721; XM_005245722; XM_011540478; XM_011540479; XM_011540480; XM_011540481; XM_011540482; XM_011540483; XR_241183; ENST00000323848; ENST00000374389; ENST00000447431; ENST00000461768; ENST00000462710; ENST00000466910; ENST00000468822; ENST00000470243; ENST00000471693; ENST00000474843; ENST00000478890; ENST0000…	SRRM1	serine/arginine repetitive matrix 1	chr1	+	24958207	24999772	6.54	5.55	7.02	6.33	6.51	5.73	6.58	6.19	6.01	6.21	6.7	6.38	6.29	6.1	6.78	5.32	5.48	6.07	5.59	6.62	6.52	5.7
16660863	7.75	6.98	7.25	0.56	0.95	1.37	-1.71	-1.42	0.0474	0.222	0.2886	0.6351	0.1289	0.4741	0.1289	0.4741	NM_013943; XM_011541202; ENST00000374379; ENST00000488683; ENST00000489758; ENST00000497755; AF097330; AF109196; AK301466; AL162008; BC012444; CR533501; OTTHUMT00000009332; OTTHUMT00000009333; OTTHUMT00000009334; OTTHUMT00000009335; uc001bjo.2; uc001bjp.1	CLIC4	chloride intracellular channel 4	chr1	+	25071760	25170815	7.36	4.9	7.21	7.29	6.92	7.2	8.58	8.02	7.03	8.02	8.45	8.44	7.56	6.79	6.57	4.97	7.04	8.52	7.02	6.26	8.34	7.16
16660876	5.72	5.8	5.64	0.72	0.65	0.62	1.06	-1.06	0.4619	0.9843	0.7342	0.9958	0.6982	0.8655	0.6982	0.8655				chr1	+	25236634	25236727	5.99	6.25	5.98	6.31	5.14	5.26	4.68	4.28	6.1	6.17	4.84	5.76	5.8	6.32	5.02	6.37	5.64	5.45	5.97	5.09	5.11	6.73
16660878	3.3	3.28	3.23	0.18	0.2	0.18	-1.02	-1.05	0.9237	0.2706	0.9718	0.6743	0.4828	0.7521	0.4828	0.7521	XR_935714; XR_935715; XR_935721; XR_935726; XR_935727; XR_935730; XR_935733; XR_947083; XR_947084; XR_947085; XR_947086; XR_947087; XR_947088; XR_947089	LOC105376878	uncharacterized LOC105376878	chr1	+	25287836	25289588	2.96	3.31	3.35	3.14	3.03	3.59	3.28	3.44	3.17	3.31	3.32	3.04	3.41	3.3	3.17	3.63	3.48	2.89	3.27	3.08	3.19	3.27
16660882	2.46	2.68	2.5	0.29	0.25	0.3	1.16	1.03	0.512	0.8894	0.766	0.971	0.7085	0.8712	0.7085	0.8712	NR_039623; ENST00000580572	MIR4425	microRNA 4425	chr1	+	25349994	25350077	2.95	2.47	2.11	2.43	2.91	2.46	2.58	2.97	2.49	2.33	2.52	2.05	2.84	2.63	2.06	2.64	2.86	2.3	2.58	2.46	2.66	2.67
16660884	2.51	2.78	2.41	0.28	0.33	0.14	1.2	-1.07	0.1381	0.5236	0.4402	0.8286	0.1168	0.4599	0.1168	0.4599	XR_935737; XR_935738; XR_947090; XR_947091	LOC105376879	uncharacterized LOC105376879	chr1	+	25367664	25373839	2.57	2.21	2.87	2.79	2.48	2.48	2.44	2.18	2.91	2.18	2.3	2.54	2.74	3.01	2.29	3.24	2.89	2.39	2.53	2.27	2.84	2.4
16660888	2.23	2.21	2.26	0.33	0.48	0.19	-1.01	1.02	0.4705	0.7167	0.7405	0.911	0.7663	0.8981	0.7663	0.8981				chr1	+	25534630	25535360	2.13	2.53	1.94	2.37	2.37	1.79	2.02	2.72	2.34	2.22	2.2	2.19	1.7	2.67	2.22	2.61	3.21	2.25	2.44	1.99	1.97	1.87
16660891	4.53	3.49	3.76	0.6	0.41	0.59	-2.06	-1.7	0.0059	0.0234	0.1343	0.3193	0.0131	0.2305	0.0131	0.2305	NM_001127691; NM_001282867; NM_001282868; NM_001282869; NM_001282870; NM_001282871; NM_001282872; NM_016124; XM_011541892; XR_946734; XR_946735; XR_946736; ENST00000328664; ENST00000342055; ENST00000357542; ENST00000417538; ENST00000423810; ENST00000454452; ENST00000564398; ENST00000568195; ENST00000615607; ENST00000622561; AB018966; AB018967; AB018968; AB018969; AB046420; AB049754; AF037626; AF1…	RHD	Rh blood group, D antigen	chr1	+	25598981	25656936	3.89	3.89	3.1	2.84	2.89	4.64	2.83	4.54	4.49	4.24	4.55	4.54	4.04	4.04	4.26	3.57	3.7	2.85	3.7	3.56	3.84	3.03
16660906	6	5.19	4.95	0.48	0.65	0.74	-1.75	-2.07	0.0111	0.0119	0.1664	0.2656	0.0141	0.2349	0.0141	0.2349	NM_014313; XM_005245817; XM_011541159; ENST00000374358; ENST00000468704; ENST00000480937; ENST00000487234; ENST00000491936; ENST00000498135; AF081282; AF087880; AK299180; AY071927; AY358650; BC007341; BC066908; BX537683; JX644905; JX644906; OTTHUMT00000020313; OTTHUMT00000020314; OTTHUMT00000020315; OTTHUMT00000020316; OTTHUMT00000020317; OTTHUMT00000020318; uc001bke.3; uc009vrr.3; uc009vrs.3; uc…	TMEM50A	transmembrane protein 50A	chr1	+	25664408	25688852	5.2	4.62	5.99	5.53	5.05	6.17	6.54	6.27	5.53	5.93	6.26	6.94	5.61	5.15	4.78	4.22	4.93	5.38	4.56	5.62	6.14	4.76
16660917	2.36	2.2	2.01	0.41	0.45	0.39	-1.12	-1.28	0.6261	0.1525	0.8308	0.5629	0.3445	0.6664	0.3445	0.6664				chr1	+	25667462	25667525	1.75	1.69	3.27	2.39	1.83	2.04	1.91	2.37	1.8	2.28	2.66	3.17	2.52	2.25	2.15	2.02	1.98	2.19	2.75	2.28	2.52	2.28
16660919	5.38	5.41	5.19	0.43	0.73	0.6	1.02	-1.15	0.5633	0.4044	0.7957	0.7637	0.6854	0.8595	0.6854	0.8595	NM_001282564; NM_018202; XM_005245931; XM_011541704; ENST00000374343; ENST00000399766; ENST00000470035; AY845015; AY845035; AY845036; BC032427; OTTHUMT00000009659; OTTHUMT00000100861; uc001bkk.3; uc009vrt.2; uc009vru.3; uc009vrv.3	TMEM57	transmembrane protein 57	chr1	+	25757388	25826700	4.89	4.81	5.53	5.26	5.5	5.65	6.07	5.52	5.4	5.52	6.33	4.93	5.07	5.32	5.53	3.97	5.09	5.5	4.41	5.81	6.41	4.73
16660933	3.49	3.55	3.98	0.48	0.63	0.58	1.04	1.41	0.2094	0.0822	0.5231	0.4649	0.1912	0.541	0.1912	0.541	NM_015627; XM_006710559; XM_006710560; XM_006710561; XM_011541209; XM_011541210; XM_011541211; XM_011541212; XR_426598; XR_946602; XR_946603; ENST00000374338; ENST00000462394; ENST00000470950; ENST00000474283; ENST00000484476; ENST00000485476; ENST00000488127; AK024397; AK091219; AK124554; BC029770; OTTHUMT00000019350; OTTHUMT00000019351; OTTHUMT00000019352; OTTHUMT00000089939; OTTHUMT00000089940…	LDLRAP1	low density lipoprotein receptor adaptor protein 1	chr1	+	25870071	25895377	3.25	4.62	3.44	3.61	3.16	3.09	3.85	3.89	3.22	3.3	3.94	2.73	4.11	3.68	3.97	3.59	3.51	4.73	3.61	3.64	4.95	4.65
16660950	3.34	3.72	3.43	0.2	0.28	0.6	1.3	1.06	0.0944	0.2151	0.3753	0.6284	0.2122	0.5623	0.2122	0.5623	XM_006710560; XM_006710561; XM_011541211; XM_011541212; XR_946602	LDLRAP1	low density lipoprotein receptor adaptor protein 1	chr1	+	25907969	25916875	3.45	3.51	3.37	3.72	3.73	3.38	3.02	3.24	3.58	3.45	3.16	3.25	3.18	4.07	3.73	3.93	3.79	3.3	4.77	3.92	3.46	3.34
16660953	4.13	4.16	3.89	0.56	0.7	1.03	1.02	-1.18	0.8677	0.6438	0.9485	0.8831	0.8169	0.9202	0.8169	0.9202	NM_001289010; NM_020379; XM_005245945; XM_011541805; ENST00000263979; ENST00000374329; ENST00000374332; ENST00000473891; ENST00000475314; ENST00000487493; ENST00000496532; ENST00000611903; AF261655; AK128560; BC137017; OTTHUMT00000012828; OTTHUMT00000012829; OTTHUMT00000012830; OTTHUMT00000012831; OTTHUMT00000012832; OTTHUMT00000019291; OTTHUMT00000019292; uc001bkm.2	MAN1C1	mannosidase, alpha, class 1C, member 1	chr1	+	25943959	26112698	4.01	3.85	3.52	4.08	4.85	3.66	4.08	4.28	4.19	5.22	5.17	4.28	3.95	3.72	5.61	4.53	3.82	6.05	3.58	3.82	5.58	4.51
16660976	6.7	6.66	7.05	0.39	1.12	0.82	-1.03	1.27	0.2793	0.4557	0.5917	0.7934	0.5305	0.7781	0.5305	0.7781	NM_020451; NM_206926; ENST00000354177; ENST00000361547; ENST00000374315; ENST00000494537; ENST00000630065; BC015638; BC042154; OTTHUMT00000019314; OTTHUMT00000019315; OTTHUMT00000019316; uc021ojk.1; uc021ojl.1	SEPN1	selenoprotein N, 1	chr1	+	26126667	26149799	6.61	7.36	7.34	6.17	7.09	6.04	7.88	6.85	6.12	6.82	6.93	6.96	6.66	6.79	6.79	6.01	6.33	7.16	5.49	6.01	9.49	6.85
16660992	3.07	2.92	3.18	0.15	0.41	0.18	-1.11	1.08	0.843	0.5469	0.9389	0.8385	0.7185	0.8757	0.7185	0.8757	NM_001099625; NM_001099626; NM_001099627; NM_019557; ENST00000374300; ENST00000374301; ENST00000374303; ENST00000374307; ENST00000424294; ENST00000464008; ENST00000466284; ENST00000469815; ENST00000472643; ENST00000474295; ENST00000478284; ENST00000488327; ENST00000494293; ENST00000497956; ENST00000524618; ENST00000525713; ENST00000526158; ENST00000526894; ENST00000528624; ENST00000529116; ENST00…	MTFR1L	mitochondrial fission regulator 1-like	chr1	+	26145131	26159433	3.42	3.11	2.86	3.11	2.98	2.86	3	3.12	2.98	3.04	3.32	3.23	2.95	2.94	3.32	2.74	3.05	3.26	2.98	3.19	3.96	2.66
16661020	2.96	3.42	3.4	0.31	0.37	0.3	1.37	1.36	0.0159	0.0059	0.1911	0.217	0.011	0.2176	0.011	0.2176				chr1	+	26186104	26189911	3.35	4.12	3.63	2.7	3.02	3.22	3.62	3.47	2.57	2.84	3.03	3.22	2.75	3.67	3.4	2.99	3.17	3.35	3.42	3.29	4.04	3.59
16661023	1.88	1.97	1.98	0.27	0.45	0.24	1.06	1.07	0.3032	0.6555	0.6158	0.888	0.5817	0.8067	0.5817	0.8067				chr1	+	26203987	26204096	1.78	2.03	2.03	1.64	3.16	1.77	1.91	2.11	1.63	1.77	1.89	2.24	2.32	1.9	2.14	2.23	1.84	1.78	2.41	2.02	1.99	1.71
16661025	2.29	3.13	2.83	0.25	0.48	0.59	1.79	1.45	0.0015	0.1849	0.0905	0.5979	0.0057	0.1811	0.0057	0.1811				chr1	+	26290688	26290791	3.3	2.96	3.13	2.15	2.46	2.17	1.71	2.34	2.5	2.19	2.34	2.9	2.3	2.81	2.29	3.73	3.47	3.08	2.76	2.69	3.09	3.78
16661027	2.85	2.7	2.53	0.6	0.24	0.38	-1.11	-1.25	0.4813	0.1307	0.7474	0.5368	0.3119	0.6441	0.3119	0.6441				chr1	+	26332497	26332621	2.6	2.93	2.6	3.58	2.89	3.55	2.55	3.12	2.08	2.38	2.23	3.28	2.6	2.94	2.75	2.62	2.98	1.89	2.19	2.3	2.74	2.51
16661029	2.2	2.79	2.42	0.35	0.59	0.56	1.51	1.17	0.0485	0.5412	0.2913	0.836	0.1289	0.4741	0.1289	0.4741				chr1	+	26332707	26332790	2.43	2.06	2.41	2.16	2.87	2.66	2.78	2.92	1.94	2	2.51	2.08	2.17	2.24	1.76	3.5	3.35	2.43	3.36	2.05	2.53	3.52
16661031	2.82	3.09	3.28	0.26	0.38	0.6	1.2	1.38	0.38	0.012	0.6765	0.2657	0.0374	0.3138	0.0374	0.3138	NM_004455; XM_005245779; XM_006710448; XM_011540992; XM_011540993; XR_946579; XR_946580; XR_946581; ENST00000374280; ENST00000470037; ENST00000481377; ENST00000484339; BC065528; OTTHUMT00000019746; OTTHUMT00000019747; OTTHUMT00000019748; OTTHUMT00000019749; U67191; uc001blf.3	EXTL1	exostosin-like glycosyltransferase 1	chr1	+	26346375	26362955	3.07	3.61	2.53	3.49	2.91	2.74	3.4	2.86	2.76	2.67	3.01	2.76	2.98	3.58	4.67	3.16	3.35	3.12	3.23	2.94	2.74	3.55
16661048	3.07	3.32	2.9	0.27	0.39	0.28	1.19	-1.13	0.0814	0.6091	0.3554	0.868	0.0785	0.4034	0.0785	0.4034	XM_011527687; XM_011542541	LOC105376910	uncharacterized LOC105376910	chr1	+	26373156	26375590	2.74	3.12	3.48	3.06	2.97	3.25	2.68	3.36	3.19	2.73	2.72	3.27	2.72	3.04	3.01	3.68	2.94	2.72	3.38	3.15	4.03	3.5
16661051	3.89	4.04	3.69	0.3	0.41	0.25	1.11	-1.15	0.488	0.2736	0.7517	0.6762	0.2266	0.5742	0.2266	0.5742	NM_001243532; NM_001243533; NM_152835; XM_005245743; XM_006710381; XM_011540792; ENST00000374269; ENST00000374271; ENST00000444713; ENST00000619836; BC028713; OTTHUMT00000019752; OTTHUMT00000019753; OTTHUMT00000019754; uc001blj.4; uc009vsb.3; uc010oew.2	PDIK1L	PDLIM1 interacting kinase 1 like	chr1	+	26437656	26452039	3.84	3.57	4.32	3.74	4.07	3.76	3.34	3.49	4.03	4.05	4.35	4.14	3.56	3.51	3.87	3.77	3.41	3.46	3.97	4.48	4.44	4.1
16661058	3.74	3.39	3.23	0.26	0.37	0.4	-1.27	-1.42	0.0609	0.0394	0.3166	0.3766	0.071	0.3882	0.071	0.3882	NM_024869; XM_011542178; ENST00000374268; AK290715; BC025658; OTTHUMT00000019841; uc001blk.3	FAM110D	family with sequence similarity 110, member D	chr1	+	26485511	26489119	2.99	3.38	2.66	3.93	3.46	3.2	3.62	3.89	3.5	3.96	3.59	3.82	3.66	3.29	2.92	3.81	3.74	2.9	3.82	3.45	3.01	3.32
16661063	4.11	4.48	4.46	0.41	0.29	0.39	1.3	1.27	0.0488	0.1146	0.2921	0.5144	0.1081	0.448	0.1081	0.448	NM_015871; ENST00000270812; ENST00000374266; BC002580; BC019267; D45213; OTTHUMT00000019842; OTTHUMT00000019843; uc001bll.4	ZNF593	zinc finger protein 593	chr1	+	26496362	26498551	4.24	4.77	5.07	3.84	4.19	4.04	5.12	4.33	3.65	3.89	4.41	4.97	4.2	4.53	4.46	4.42	4.33	4.4	4.01	4.54	4.5	4.89
16661071	3.08	3.47	3.52	0.33	0.53	0.62	1.31	1.36	0.0385	0.0831	0.2663	0.4664	0.0808	0.4066	0.0808	0.4066	NM_001297647; NM_001297648; NM_006314; XM_006710282; XM_011540484; XM_011540485; ENST00000361530; ENST00000374253; ENST00000465415; ENST00000480348; ENST00000480617; ENST00000481077; ENST00000482227; ENST00000484874; ENST00000524529; ENST00000525687; ENST00000528001; ENST00000528281; ENST00000531150; ENST00000531191; AF100153; AK292646; AK296814; AK302056; BC011604; BC012797; BT006900; OTTHUMT000…	CNKSR1	connector enhancer of kinase suppressor of Ras 1	chr1	+	26503894	26516377	3.43	4.66	3.21	2.97	3.36	2.74	2.75	3.29	3.17	2.9	3.35	3.76	2.93	3.91	3.79	4.16	3.19	3.53	3.46	4.64	3.25	3.55
16661102	2.61	2.72	2.67	0.17	0.29	0.34	1.07	1.04	0.7598	0.6396	0.9003	0.8818	0.8896	0.9531	0.8896	0.9531	NM_198137; XM_011541432; XM_011541433; ENST00000338855; ENST00000456354; ENST00000518899; ENST00000611853; BC128138; BC128139; BC144663; OTTHUMT00000019849; OTTHUMT00000381673; OTTHUMT00000381674; uc009vsf.3; uc010oey.1; uc010oez.2	CATSPER4	cation channel, sperm associated 4	chr1	+	26517052	26529459	3.42	2.43	2.48	2.57	2.96	2.49	2.69	2.6	2.8	2.55	2.64	3.03	2.69	2.4	2.6	3.17	2.94	2.7	2.67	2.74	2.36	2.71
16661117	4.57	4.65	4.22	0.4	0.6	0.34	1.06	-1.28	0.8008	0.3136	0.9196	0.7056	0.4316	0.7221	0.4316	0.7221	NM_001281517; NM_001281518; NM_022778; XM_005245969; ENST00000252992; ENST00000451429; ENST00000453146; ENST00000468163; ENST00000469609; ENST00000476272; ENST00000480446; ENST00000491670; AK299312; BC019902; BC064528; OTTHUMT00000009491; OTTHUMT00000009492; OTTHUMT00000009493; OTTHUMT00000009494; OTTHUMT00000009495; OTTHUMT00000009496; OTTHUMT00000009497; uc001blr.3; uc001bls.1; uc001blt.1; uc01…	CEP85	centrosomal protein 85kDa	chr1	+	26560691	26605299	4.29	4.16	5.25	4.53	4.93	4.58	4.44	4.87	4.07	4.47	5.23	4.86	4.07	4.8	4.2	4.04	3.76	4.94	3.96	5.5	4.56	4.29
16661138	1.95	2.13	1.93	0.32	0.46	0.46	1.13	-1.01	0.6631	0.9177	0.8498	0.9783	0.902	0.9588	0.902	0.9588				chr1	+	26575392	26580855	2	1.74	1.86	2.5	1.64	2.02	1.9	1.95	1.9	1.77	1.92	2.69	2.05	1.81	1.82	2.76	2.18	2.31	2.97	1.91	2.58	2.8
16661141	5.74	5.75	5.84	0.81	0.46	0.33	1.01	1.07	0.2161	0.4311	0.5293	0.7788	0.4458	0.7309	0.4458	0.7309	NM_031286; ENST00000270792; ENST00000319041; ENST00000614679; AF247790; AF304163; BC030135; FJ224343; OTTHUMT00000009498; OTTHUMT00000009499; uc001blu.3	SH3BGRL3	SH3 domain binding glutamate-rich protein like 3	chr1	+	26605667	26608013	5.38	5.87	6.15	5.54	5.52	6.05	6.4	6.85	5.6	5.46	5.77	7.79	5.85	5.59	5.83	5.1	5.83	6.01	5.74	5.28	6.29	6.33
16661149	3.53	3.45	3.38	0.58	0.35	0.27	-1.05	-1.11	0.0977	0.1001	0.3809	0.4942	0.1553	0.5042	0.1553	0.5042	NM_001803; ENST00000374213; ENST00000470468; ENST00000492808; BC000644; FJ460513; KP176645; OTTHUMT00000009704; OTTHUMT00000009705; OTTHUMT00000009706; uc001bmc.3; uc009vsg.1; BT007116; CR456874	CD52	CD52 molecule	chr1	+	26644411	26647014	3.87	3.08	3.15	3.5	3.47	4.58	3.39	3.47	3.32	3.35	4.83	3.66	3.8	3.67	3.26	3.13	4.05	3.34	3.58	2.99	3.55	3.58
16661155	2.49	2.59	2.95	0.3	0.51	0.4	1.07	1.37	0.2438	0.199	0.5583	0.6134	0.3527	0.6721	0.3527	0.6721	NM_024674; XM_011542148; ENST00000254231; ENST00000326279; AF521099; BC028566; OTTHUMT00000009891; uc001bmi.1; uc001bmj.3	LIN28A	lin-28 homolog A (C. elegans)	chr1	+	26737269	26756219	2.56	2.91	2.13	2.65	2.24	2.46	2.03	2.5	1.91	2.44	2.94	2.23	2.55	2.49	3.09	3.77	2.82	2.98	2.95	2.87	2.49	2.85
16661164	4.53	4.6	4.65	0.32	0.44	0.52	1.05	1.08	0.5461	0.8008	0.7853	0.9416	0.8299	0.9262	0.8299	0.9262	NM_001243564; NM_001243565; NM_024887; NM_205861; XM_006710912; XM_006710913; XM_006710914; XM_006710915; XM_006710916; XM_006710917; XM_006710918; XM_006710919; XM_011542183; XM_011542184; XM_011542185; XM_011542186; ENST00000236342; ENST00000360009; ENST00000374185; ENST00000374186; ENST00000416052; ENST00000427245; ENST00000430232; ENST00000431933; ENST00000434391; ENST00000436153; ENST0000048…	DHDDS	dehydrodolichyl diphosphate synthase subunit	chr1	+	26758773	26797797	4.62	4.51	4.78	4.43	4.38	4.39	4.77	4.52	4.3	4.88	4.83	4.95	4.04	4.73	4.56	4.09	3.47	4.97	3.48	4.6	4.6	4.66
16661192	3.8	3.8	3.7	0.32	0.77	0.4	-1	-1.07	0.8795	0.5092	0.9539	0.8215	0.7885	0.9076	0.7885	0.9076	NM_005517; ENST00000460563; ENST00000463817; ENST00000464888; ENST00000466194; ENST00000467700; ENST00000468388; ENST00000479815; ENST00000493418; BC075837; BC110390; OTTHUMT00000009902; OTTHUMT00000009903; OTTHUMT00000009904; OTTHUMT00000009905; OTTHUMT00000009906; OTTHUMT00000096887; OTTHUMT00000096888; OTTHUMT00000096889; uc001bmp.4	HMGN2	high mobility group nucleosomal binding domain 2	chr1	+	26798902	26803133	3.87	3.49	4.95	3.67	4.56	3.49	3.5	3.86	4.58	3.85	3.98	3.77	3.8	4.48	4.14	3.68	3.67	4.04	3.09	3.47	3.16	2.7
16661206	3.67	4.13	3.32	0.35	0.17	0.37	1.37	-1.27	0.0305	0.2197	0.2436	0.6327	0.0072	0.1925	0.0072	0.1925	NM_001006665; NM_002953; XM_005245966; XM_005245967; XM_011541898; XM_011548722; XM_011548723; XM_011548724; ENST00000366866; ENST00000374163; ENST00000374166; ENST00000374168; ENST00000403732; ENST00000438977; ENST00000474934; ENST00000488985; ENST00000524436; ENST00000525525; ENST00000525582; ENST00000526040; ENST00000526792; ENST00000527264; ENST00000529454; ENST00000530003; ENST00000530305; E…	RPS6KA1	ribosomal protein S6 kinase, 90kDa, polypeptide 1	chr1	+	26856249	26901521	3.31	4.06	4.09	3.81	4.05	3.62	3.97	3.45	3.68	3.73	4.59	3.51	3.79	3.95	3.26	4.31	4.22	3.23	3.44	4.15	4.43	3.98
16661253	6.27	6.31	5.98	0.32	1.01	0.52	1.03	-1.23	0.346	0.2061	0.6495	0.6203	0.4096	0.708	0.4096	0.708	NR_031740; ENST00000459548; ENST00000627637; uc021ojp.1	MIR1976	microRNA 1976	chr1	+	26881033	26881084	6.38	5.65	5.13	6.3	6.83	6.27	6.32	6.08	6.34	6.67	5.95	6.92	6.12	6.59	5.94	7.14	6.49	4.96	6.04	6.2	5.72	4.07
16661255	5.08	4.98	5.43	0.47	0.66	0.44	-1.07	1.27	0.9506	0.3526	0.9821	0.734	0.5902	0.8107	0.5902	0.8107	NM_006015; NM_139135; ENST00000324856; ENST00000374152; ENST00000430291; ENST00000430799; ENST00000457599; ENST00000466382; ENST00000524572; ENST00000532781; ENST00000615191; AB001895; AF231056; AF268913; OTTHUMT00000011437; OTTHUMT00000011438; OTTHUMT00000011439; OTTHUMT00000096880; OTTHUMT00000096881; OTTHUMT00000393245; OTTHUMT00000393246; OTTHUMT00000393247; uc001bmu.1; uc001bmv.1; uc001bmw.1…	ARID1A	AT rich interactive domain 1A (SWI-like)	chr1	+	27022522	27108601	5.33	5.78	4.93	5.4	4.88	4.26	5.13	5.18	4.59	4.98	5.77	5.27	4.91	5.47	5.51	3.97	4.74	5.58	4.53	6.29	5.24	4.95
16661284	3.35	3.55	3.37	0.44	0.26	0.21	1.15	1.01	0.794	0.6807	0.9164	0.8981	0.8045	0.9151	0.8045	0.9151	NM_001202554; NM_017837; ENST00000078527; ENST00000374145; ENST00000430292; ENST00000431541; ENST00000455364; ENST00000472757; AK097053; AK301626; BC013568; OTTHUMT00000011440; OTTHUMT00000011441; OTTHUMT00000011442; OTTHUMT00000011702; OTTHUMT00000011703; OTTHUMT00000011704; uc001bmz.3; uc001bna.3; uc010ofg.2	PIGV	phosphatidylinositol glycan anchor biosynthesis class V	chr1	+	27113963	27124894	3.8	3.46	3.14	3.39	3.92	3.61	3.19	3.25	3.34	4.52	3.46	3.33	3.13	3.64	3.35	3.67	3.48	3.43	3.31	3.33	3.8	3.41
16661298	4.32	4.13	4.21	0.39	0.31	0.44	-1.14	-1.07	0.3071	0.7094	0.6191	0.9076	0.5832	0.8074	0.5832	0.8074	NM_032283; ENST00000374141; ENST00000374142; ENST00000478902; ENST00000488397; ENST00000534643; AK298683; BC066776; OTTHUMT00000011706; OTTHUMT00000011707; OTTHUMT00000381797; OTTHUMT00000381798; OTTHUMT00000381799; uc001bnb.3; uc010ofh.1	ZDHHC18	zinc finger, DHHC-type containing 18	chr1	+	27153201	27183391	4.21	4.18	4.06	4.46	4.16	4.62	5.02	3.96	4.18	3.82	4.56	5	4.11	4.33	3.67	4.16	3.88	4.34	4.14	3.64	4.71	4.15
16661314	2.44	2.92	2.95	0.44	0.17	0.29	1.39	1.43	0.0836	0.0671	0.3593	0.4422	0.1146	0.4567	0.1146	0.4567	NM_006142; ENST00000339276; AF029082; BC000329; BC000995; BC001550; BC002995; BC023552; CR541905; CR541926; M93010; OTTHUMT00000011709; uc001bnc.1	SFN	stratifin	chr1	+	27189633	27190947	2.84	3.4	2.78	3.58	2.99	2.25	2.93	2.44	2.75	2.88	2.32	2.43	2.33	2.82	2.58	3.19	3.1	2.91	3.22	2.78	2.77	3.03
16661320	3.64	3.5	3.3	0.38	0.62	0.57	-1.11	-1.27	0.4149	0.622	0.7015	0.8743	0.7065	0.8699	0.7065	0.8699				chr1	+	27202624	27204736	3.55	4.62	3.95	3.46	4.11	3.56	3.22	3.46	4.08	3.58	4.08	3.99	3	3.44	3.1	2.56	3.48	3.49	3.12	2.51	3.5	3.99
16661323	4.74	4.66	4.82	0.41	0.7	0.66	-1.05	1.06	0.5509	0.4489	0.7879	0.7898	0.7183	0.8756	0.7183	0.8756	NM_006600; XM_011540529; XM_011540530; ENST00000321265; ENST00000435827; ENST00000452707; ENST00000484772; AB019408; AF086922; AF100760; AF125465; AF130736; AF241788; BC002399; BC003132; BC006147; BC007280; BC015153; BC021139; OTTHUMT00000012172; OTTHUMT00000012173; OTTHUMT00000012174; OTTHUMT00000012335	NUDC	nudC nuclear distribution protein	chr1	+	27226729	27273353	4.16	5.08	5.55	4.83	4.42	4.46	4.93	4.94	4.25	4.62	5.34	5.28	4.4	4.99	4.67	3.29	4.13	4.99	3.36	4.85	5.17	4.36
16661342	3.52	3.97	4.32	0.58	0.71	0.65	1.37	1.73	0.2627	0.1591	0.576	0.5709	0.319	0.6486	0.319	0.6486	NM_001013642; XM_005245867; ENST00000522111; ENST00000531285; BC069216; OTTHUMT00000012346; OTTHUMT00000385397; uc001bnj.4	TRNP1	TMF1-regulated nuclear protein 1	chr1	+	27320195	27327377	4.86	4.29	3.75	4.04	2.96	3.35	3.12	3.1	3.01	3.72	3.77	4.81	3.36	4.71	4.41	5.01	3.49	3.55	4.48	4.46	3.42	4.13
16661347	2.42	2.35	2.49	0.29	0.28	0.21	-1.05	1.05	0.7693	0.8472	0.9042	0.9562	0.955	0.9826	0.955	0.9826	XR_935838; XR_935839; XR_935840; XR_935842; XR_935843; XR_947110; XR_947111; XR_947112; XR_947113; XR_947114; XR_947115	LOC101928391	uncharacterized LOC101928391	chr1	+	27364505	27391197	2.62	2.21	2.37	2.99	2.35	2.19	2.37	2.7	2.51	2.14	2.25	2.54	2.34	2.32	2.66	2.67	3.13	2.33	2.75	2.28	2.35	2.57
16661351	5.21	5.85	5.5	0.41	0.8	0.58	1.55	1.22	0.6335	0.8865	0.8348	0.9701	0.8179	0.9206	0.8179	0.9206	NM_001276252; NM_015023; XM_011541057; XM_011541058; ENST00000319394; ENST00000361771; ENST00000447062; ENST00000472249; ENST00000491239; AB028960; BC032523; OTTHUMT00000012341; OTTHUMT00000012342; OTTHUMT00000012791; OTTHUMT00000012792; uc001bnp.1	WDTC1	WD and tetratricopeptide repeats 1	chr1	+	27561007	27635110	5.51	5.32	5.53	5.09	5.68	4.91	5.68	5.25	5.22	5.67	6.17	5.06	5.41	5.85	5.84	4.23	4.28	5.23	4.22	5.97	6.41	5.95
16661377	4.5	4.44	4.34	0.28	0.7	0.27	-1.04	-1.12	0.7168	0.6926	0.8788	0.9023	0.9043	0.9596	0.9043	0.9596	NM_032125; NR_037576; NR_037577; NR_037580; ENST00000374076; ENST00000464720; ENST00000464813; ENST00000466759; ENST00000470223; ENST00000471456; ENST00000478104; ENST00000486082; ENST00000498220; ENST00000608611; ENST00000611517; AK095889; AK123218; AK303821; BC090039; OTTHUMT00000012809; OTTHUMT00000012810; OTTHUMT00000012811; OTTHUMT00000012812; OTTHUMT00000012813; OTTHUMT00000012814; OTTHUMT0…	TMEM222	transmembrane protein 222	chr1	+	27648636	27662891	4.13	4.32	4.15	4.41	4.38	4.49	4.6	4.78	3.8	4.44	4.51	4.59	4.53	3.9	4.34	5.18	3.05	3.98	4.69	4.45	5.2	4.56
16661396	3.17	3.28	3.5	0.26	0.28	0.35	1.08	1.26	0.7967	0.0521	0.9178	0.4069	0.1134	0.4556	0.1134	0.4556	NR_033926; BX648289	ACTG1P20	actin gamma 1 pseudogene 20	chr1	+	27650365	27653016	3.51	3.43	3.25	3.16	3.27	3.33	3.49	2.9	3.43	3.25	2.74	2.98	3.45	3.48	3.58	3.07	3.37	2.98	4.08	3.29	2.57	3.26
16661398	3.83	3.98	3.77	0.23	0.28	0.3	1.11	-1.05	0.1669	0.8611	0.4764	0.9608	0.3293	0.6549	0.3293	0.6549	NM_001193308; NM_032872; XM_005246022; XM_006710990; XM_006710991; XM_011542316; XM_011542317; XR_946784; ENST00000318074; ENST00000473280; ENST00000475199; ENST00000483926; ENST00000485269; ENST00000490170; ENST00000496001; ENST00000543823; ENST00000615284; ENST00000616558; ENST00000618673; AK074154; AK096437; AK126120; AK293038; BC015764; BC035725; OTTHUMT00000015778; OTTHUMT00000015779; OTTHUM…	SYTL1	synaptotagmin like 1	chr1	+	27668483	27680428	3.72	3.66	3.9	4.28	4.69	3.86	3.79	3.52	3.65	3.97	3.74	3.9	3.86	3.85	3.82	4.12	3.81	4.48	3.79	4.14	4.02	3.98
16661429	3.48	3.71	3.49	0.35	0.58	0.28	1.18	1.01	0.1034	0.8517	0.391	0.9578	0.1526	0.5014	0.1526	0.5014	NM_005281; ENST00000374024; AK291185; BC032702; HQ709189; OTTHUMT00000009522	GPR3	G protein-coupled receptor 3	chr1	+	27719148	27722318	2.99	3.61	3.8	3.97	4.08	3.37	3.6	3.47	2.98	3.48	3.63	3.87	3.05	4.28	3.26	3.34	3.31	3.74	3.42	3.58	4.98	3.37
16661432	3.65	2.96	2.77	0.58	0.33	0.41	-1.61	-1.84	0.0426	0.0054	0.2767	0.2146	0.0153	0.2398	0.0153	0.2398				chr1	+	27783709	27786093	2.59	2.35	3.07	4.17	3.79	3.12	3.45	2.85	2.67	3.59	3.9	4.07	3.92	3.05	2.48	2.88	3.21	2.98	2.96	2.75	2.82	2.92
16661435	2.24	2.78	2.39	0.38	0.38	0.83	1.46	1.11	0.0413	0.0482	0.2736	0.3975	0.0648	0.3771	0.0648	0.3771	XR_935851; XR_947118	LOC105376892	uncharacterized LOC105376892	chr1	+	27852316	27857072	2.51	4.34	2.93	2.51	2.23	1.85	2.13	2.54	2.5	1.82	2.82	1.96	1.98	2.9	2.37	3.5	2.74	3.2	2.38	2.54	2.97	2.56
16661438	2.82	3.09	3.07	0.21	0.29	0.29	1.21	1.19	0.3989	0.2111	0.6906	0.6255	0.432	0.7224	0.432	0.7224				chr1	+	27995979	27996787	2.89	3.23	3.21	3.33	2.68	2.88	2.8	2.79	2.72	2.61	2.85	2.81	2.94	3.02	3.41	3.32	2.48	3.35	2.77	2.93	3.15	3.17
16661443	3.8	3.64	3.13	0.44	0.47	0.28	-1.12	-1.59	0.2861	0.0086	0.5992	0.244	0.0287	0.2879	0.0287	0.2879	NM_001143912; NM_001143913; NM_001143914; NM_001143915; NM_152660; ENST00000010299; ENST00000234549; ENST00000373949; ENST00000373954; ENST00000419687; ENST00000446647; ENST00000530324; AK290120; AK301672; BC025768; OTTHUMT00000010514; OTTHUMT00000010515; OTTHUMT00000010516; OTTHUMT00000010517; OTTHUMT00000010518; OTTHUMT00000393242; OTTHUMT00000393243; uc001boq.3; uc001bor.3; uc001bos.3; uc001bo…	FAM76A	family with sequence similarity 76, member A	chr1	+	28052490	28089426	3.34	3.16	3.47	3.57	3.53	3.14	3.67	3.72	3.78	4.17	4.53	3.52	4.16	3.78	2.88	4.07	3.82	3	3.07	2.95	4.21	2.96
16661459	5.04	4.12	4.55	0.59	0.39	0.65	-1.89	-1.4	0.025	0.2941	0.226	0.6919	0.077	0.4001	0.077	0.4001	NM_177424; ENST00000373943; ENST00000440806; ENST00000468761; ENST00000472285; AF123769; AK095898; AK297585; AK299982; AK315880; BC046999; CR407620; OTTHUMT00000010519; OTTHUMT00000010520; OTTHUMT00000010521; OTTHUMT00000010523; uc001bou.4; ENST00000481874; OTTHUMT00000010522	STX12	syntaxin 12	chr1	+	28099694	28150963	4.88	3.66	4.47	4.61	4.85	3.97	4.92	5.04	3.8	5.08	5.02	5.46	5.12	3.9	4.4	4.13	3.67	5.2	3.73	3.77	4.1	4.29
16661475	2.88	2.6	2.23	0.36	0.47	0.44	-1.21	-1.56	0.223	0.0688	0.5367	0.4455	0.1713	0.5221	0.1713	0.5221				chr1	+	28151049	28151154	2.3	2.22	3.09	2.9	3.28	3.57	3.27	2.92	2.42	3.06	2.92	2.81	2.47	2.32	2.12	3.05	2.61	2.63	2.17	2.04	2.13	2.45
16661477	5.01	4.89	5.19	0.42	0.5	0.33	-1.08	1.14	0.0598	0.9014	0.3139	0.9742	0.1171	0.4599	0.1171	0.4599	NM_002713; NM_014110; NM_138558; ENST00000236412; ENST00000311772; ENST00000373931; ENST00000431586; ENST00000486634; AF061958; AF061959; AF126488; AK292077; AK297771; AK304619; BC013360; BC093017; DQ223931; OTTHUMT00000010525; OTTHUMT00000010526; OTTHUMT00000010528; OTTHUMT00000100238; OTTHUMT00000100239; U14575; uc001bov.2; uc001bow.2; uc001box.2; uc009vtd.2; uc021ojy.1; CR450309	PPP1R8	protein phosphatase 1, regulatory subunit 8	chr1	+	28157252	28178187	5.34	5.06	5.23	4.98	4.76	4.94	5.44	5.21	4.9	4.6	6	5.35	5.02	5.01	5.05	3.74	4.21	5.2	4.49	5.07	4.94	4.67
16661495	5.62	6.48	6.81	0.68	1.17	0.78	1.81	2.28	0.0749	0.0049	0.3436	0.2082	0.0163	0.2439	0.0163	0.2439	NR_002997; ENST00000517138; uc001boy.1	SCARNA1	small Cajal body-specific RNA 1	chr1	+	28160912	28161077	7.44	6.39	6.83	4.75	5.43	5.16	6.3	6.17	5.54	6.62	5.64	6.25	4.9	5.18	8.36	4.7	8.02	6.69	6.87	7.38	7.13	6.52
16661497	5.11	4.37	4.37	0.63	0.57	0.28	-1.68	-1.67	0.0268	0.0226	0.2317	0.3165	0.0333	0.3029	0.0333	0.3029	NM_001039477; NM_001105556; NM_001286113; NM_001286115; NM_004848; XM_005246041; XM_006711050; XM_011542445; ENST00000328928; ENST00000373921; ENST00000373925; ENST00000373927; ENST00000427466; ENST00000442118; ENST00000456990; ENST00000466068; ENST00000467258; ENST00000492877; AB035482; AB050854; AF044896; AK094833; AK303090; AK303141; BC132692; BC133049; OTTHUMT00000010529; OTTHUMT00000011148; …	THEMIS2	thymocyte selection associated family member 2	chr1	+	28199055	28213196	4.28	4.66	3.99	4.49	4.57	5.2	4.54	5.34	3.92	4.73	5.1	5.28	6.02	4.45	4.1	3.95	3.67	3.94	4.52	4.27	5.07	5.32
16661508	2.68	2.86	2.66	0.22	0.35	0.2	1.13	-1.02	0.2541	0.7625	0.5682	0.9279	0.4981	0.7612	0.4981	0.7612	NM_001009568; NM_001304579; NM_014474; XM_011541259; XM_011541260; ENST00000373888; ENST00000373894; ENST00000411604; ENST00000466793; ENST00000548116; ENST00000549094; AK293489; AK293566; AK301349; AK316500; BC014444; OTTHUMT00000011170; OTTHUMT00000011171; OTTHUMT00000011172; OTTHUMT00000011173; OTTHUMT00000404477; OTTHUMT00000404479; uc001bpf.3; uc001bpg.3; uc010ofq.2; uc010ofr.2	SMPDL3B	sphingomyelin phosphodiesterase, acid-like 3B	chr1	+	28261504	28285668	2.58	2.61	2.74	2.74	2.58	2.59	3.08	2.86	2.41	2.65	2.78	2.53	3.14	2.79	2.7	3.22	2.41	2.66	2.95	2.78	3.17	3.45
16661527	3.5	3.84	3.58	0.35	0.49	0.5	1.26	1.05	0.2258	0.2288	0.5391	0.6395	0.3657	0.6816	0.3657	0.6816	NM_018053; XM_011541679; XM_011541680; XR_946682; ENST00000373884; AY534246; BC003606; BC013379; BC028564; OTTHUMT00000011175; uc001bph.1; AK054909	XKR8	X-linked Kx blood group related 8	chr1	+	28285973	28294607	3.48	3.43	3.9	3.19	2.99	3	3.7	3.92	3.59	3.97	3.2	3.46	3.65	4.12	3.31	4.4	3.13	4.5	4.33	4.18	3.78	3.68
16661533	4.55	4.75	4.75	0.62	0.7	0.58	1.15	1.15	0.7217	0.3653	0.8808	0.7408	0.6564	0.8457	0.6564	0.8457	NM_016311; NM_178190; NM_178191; ENST00000335514; ENST00000465645; ENST00000468425; ENST00000497986; AB029042; BC004955; BC009677; BT009849; CR457097; OTTHUMT00000009841; OTTHUMT00000009842; OTTHUMT00000009843; OTTHUMT00000009844; uc001bpp.3; uc001bpq.3; uc001bpr.3	ATPIF1	ATPase inhibitory factor 1	chr1	+	28562602	28573417	4.55	4.46	5.61	4.1	3.98	4.14	5.41	4.51	3.65	4.88	5.68	4.87	4.68	4.83	5.7	3.52	4.85	4.83	4.23	5.13	5.24	4.23
16661544	3.84	3.6	3.57	0.41	0.72	0.46	-1.19	-1.2	0.5333	0.9322	0.7782	0.9831	0.7988	0.9125	0.7988	0.9125	NM_031459; XR_946773; ENST00000253063; AY123223; BC013304; BC033719; OTTHUMT00000009840; uc001bps.3	SESN2	sestrin 2	chr1	+	28585963	28609002	3.7	3.71	3.88	2.84	3.64	3.78	3.28	3.99	3.93	3.5	4.05	3.93	3.43	3.45	4.55	3.58	3.18	3.66	3.33	3.38	5.45	4.21
16661556	3.06	3.13	3.19	0.4	0.35	0.33	1.05	1.09	0.887	0.5015	0.9572	0.8177	0.6966	0.865	0.6966	0.865	NM_001127350; NM_017638; XM_005245914; ENST00000373842; ENST00000398997; ENST00000474683; ENST00000475655; ENST00000479574; AB107222; AK296130; BC002694; OTTHUMT00000009856; OTTHUMT00000009857; OTTHUMT00000009858; OTTHUMT00000009859; uc001bpt.4; uc009vtg.3; uc021okc.1	MED18	mediator complex subunit 18	chr1	+	28655513	28662478	3.3	3.58	3.15	3.55	2.29	3.18	2.87	2.62	2.89	2.93	3.37	3.43	2.42	3.12	2.79	2.76	3.15	3.05	3.53	3.05	3.48	3.17
16661567	5.59	5.24	5.23	0.42	0.69	0.67	-1.27	-1.28	0.0624	0.062	0.3198	0.4315	0.0939	0.4282	0.0939	0.4282	NM_001048183; NM_023923; XM_005245970; XM_006710842; XM_006710843; XM_006710844; XM_006710845; XM_006710846; XM_006710847; XM_006710848; XM_006710850; XM_006710851; XM_006710852; XM_011542028; XM_011542029; XM_011542030; XM_011542031; ENST00000373836; ENST00000373839; ENST00000463428; ENST00000493669; ENST00000632202; ENST00000632421; ENST00000632964; ENST00000633371; AK025436; BC021247; BC029266…	PHACTR4	phosphatase and actin regulator 4	chr1	+	28696093	28827254	5.26	5.09	4.97	5.91	5.19	5.27	5.2	5.19	5.01	6.04	6.03	5.86	5.33	5.6	5.49	3.71	4.39	5.24	3.66	5.86	5.36	5.18
16661587	6.88	7.64	8.08	0.49	0.6	0.57	1.69	2.29	0.0149	0.001	0.1859	0.1364	0.003	0.1507	0.003	0.1507				chr1	+	28807874	28807992	8.77	7.4	7.77	6.38	6.97	7.26	7.41	7.14	6.61	7.99	6.84	6.94	6.83	8.24	7.91	7.32	8.33	8.43	8.39	7.24	7.13	8.47
16661589	4.29	4.59	4.06	0.66	0.67	0.56	1.23	-1.17	0.8516	0.2839	0.9423	0.6844	0.5235	0.7748	0.5235	0.7748	NM_001048194; NM_001048195; NM_001048199; NM_001269; NR_002909; NR_030725; NR_030726; NR_036473; ENST00000373831; ENST00000373832; ENST00000373833; ENST00000398958; ENST00000411533; ENST00000413987; ENST00000419074; ENST00000427469; ENST00000430407; ENST00000434290; ENST00000437681; ENST00000447507; ENST00000478232; ENST00000486790; AF075052; AF498924; AK092726; BC010067; BC069198; CR407693; OTTH…	RCC1; SNHG3	regulator of chromosome condensation 1; small nucleolar RNA host gene 3	chr1	+	28832455	28865708	3.97	4.44	4.89	4.27	4.53	4.35	4.52	4.4	3.54	3.76	5.02	5.48	3.77	4.54	3.74	2.9	3.62	4.16	3	4.67	4.7	4.28
16661615	3.26	2.85	3.12	0.65	0.45	0.76	-1.33	-1.1	0.0374	0.1279	0.2637	0.5338	0.0932	0.4278	0.0932	0.4278				chr1	+	28843988	28844087	2.74	3.71	2.88	3.29	3.37	3.22	3.71	4.17	3.09	2.87	3.09	4.77	3.73	2.9	2.24	2.5	2.23	2.12	3.7	2.85	2.78	3.65
16661617	4.1	3.85	4.02	0.54	0.51	0.46	-1.18	-1.05	0.2876	0.9945	0.6005	0.9985	0.484	0.7528	0.484	0.7528	NM_017846; NR_003109; ENST00000373830; ENST00000411406; ENST00000464093; ENST00000464880; ENST00000480930; ENST00000484775; ENST00000491577; ENST00000495215; ENST00000495995; ENST00000497790; AK023555; AK300162; BC000680; BC035855; BC039879; OTTHUMT00000010346; OTTHUMT00000010347; OTTHUMT00000010348; OTTHUMT00000010349; OTTHUMT00000010350; OTTHUMT00000010351; OTTHUMT00000010352; OTTHUMT0000001035…	TRNAU1AP	tRNA selenocysteine 1 associated protein 1	chr1	+	28879529	28905057	4	3.96	4.51	3.68	3.71	3.29	4.24	3.81	3.97	4.73	4.46	4.86	4.12	3.52	3.51	3.06	3.45	4.92	4.06	3.98	4.43	4.15
16661636	3.24	3.47	2.95	0.41	0.66	0.51	1.17	-1.23	0.279	0.3496	0.5915	0.7318	0.1595	0.5085	0.1595	0.5085	NM_001193532; NM_152304; ENST00000373826; ENST00000465518; BC033175; OTTHUMT00000010371; OTTHUMT00000010372; uc001bqu.3; uc001bqv.3	RAB42	RAB42, member RAS oncogene family	chr1	+	28918712	28921955	2.66	3.16	3.98	3.43	3.1	3.04	3.37	2.93	2.61	2.99	3.75	3.74	3.43	2.98	2.45	3.29	3.57	2.51	3.71	2.65	4.68	3.97
16661642	2.68	2.68	2.93	0.36	0.47	0.4	1	1.19	0.7298	0.3198	0.885	0.71	0.5982	0.8151	0.5982	0.8151	XR_947124	LOC105378616	uncharacterized LOC105378616	chr1	+	28969740	28975093	3.26	2.99	2.43	2.73	2.19	2.67	2.82	2.87	2.31	3.02	2.42	3.22	2.2	2.74	2.27	3.66	3.14	3.36	2.73	2.39	2.78	2.68
16661646	12.21	12.19	12.25	0.15	0.34	0.21	-1.02	1.03	0.6975	0.9338	0.8687	0.9836	0.8854	0.9512	0.8854	0.9512	NR_004407; ENST00000387069; uc009vtj.1	RNU11	RNA, U11 small nuclear	chr1	+	28975112	28975246	12.21	12.36	12.5	12.45	12.59	11.97	12.5	12.1	12.24	12.1	12.3	12.18	12.32	12.01	12.18	11.53	12.22	12.23	11.86	12.24	12.21	11.9
16661648	4.53	4.29	4.35	0.35	0.34	0.37	-1.18	-1.13	0.1245	0.1021	0.4223	0.4969	0.178	0.5284	0.178	0.5284	NM_006582; NM_024482; XM_011540518; XM_011540519; XM_011540520; XM_011540521; XM_011540522; ENST00000294409; ENST00000361872; ENST00000373816; ENST00000480454; AF099013; AF173868; AF203694; BC001473; OTTHUMT00000010331; OTTHUMT00000010332; OTTHUMT00000010333; OTTHUMT00000010334; uc001bqz.3; uc001bra.3; uc001brb.3	GMEB1	glucocorticoid modulatory element binding protein 1	chr1	+	28995240	29045865	4.37	4.12	4.74	4.4	4.18	4.8	4.71	4.46	4.49	4.74	5.24	4.53	4.02	4.54	4.38	3.95	3.76	4.31	3.61	4.66	4.35	4.18
16661661	2.02	1.93	2.15	0.17	0.55	0.26	-1.07	1.1	0.3101	0.4901	0.6209	0.811	0.5738	0.8021	0.5738	0.8021				chr1	+	29016177	29016306	1.85	2.23	1.76	2.1	3.32	2.27	2.31	2.06	1.75	2	1.93	1.81	2.11	1.81	1.87	2.12	1.85	2.52	2.12	1.96	2.03	2.78
16661663	5	5.31	4.97	0.49	0.54	0.23	1.24	-1.02	0.2435	0.8596	0.558	0.9604	0.4593	0.7379	0.4593	0.7379	NM_001172828; NM_001173128; NM_016258; ENST00000373812; ENST00000468863; ENST00000474884; ENST00000475796; ENST00000476976; ENST00000478283; ENST00000496288; ENST00000541996; ENST00000542507; ENST00000621244; AB451335; AF155095; AF192968; AF432214; AK292581; AK303833; BC002559; OTTHUMT00000010335; OTTHUMT00000010336; OTTHUMT00000010337; OTTHUMT00000010338; OTTHUMT00000010339; OTTHUMT00000010340; …	YTHDF2	YTH N(6)-methyladenosine RNA binding protein 2	chr1	+	29063133	29096287	5.29	5.42	5.74	4.7	4.54	5.07	4.99	5.49	4.81	4.59	5.75	5.41	4.36	5.4	4.96	5.32	4.71	4.82	4.91	5.92	5.85	4.84
16661676	3.45	3.86	3.92	0.23	0.55	0.38	1.33	1.38	0.0785	0.0978	0.3502	0.4907	0.1358	0.4824	0.1358	0.4824	NM_000911; ENST00000234961; ENST00000621425; EF057065; EU883570; OTTHUMT00000010330; U07882; U10504; uc001brf.1	OPRD1	opioid receptor, delta 1	chr1	+	29138654	29190208	4.12	3.76	3.76	3.37	3.41	3.76	3.64	3.91	3.28	3.54	3.26	3.5	3.4	4.78	4.18	4.18	3.22	3.3	4.31	4.4	3.35	3.94
16661684	2.3	2.51	2.49	0.16	0.3	0.18	1.16	1.14	0.1973	0.2903	0.5103	0.6886	0.3764	0.6875	0.3764	0.6875	ENST00000234961; OTTHUMT00000010330	OPRD1	opioid receptor, delta 1	chr1	+	29194087	29197779	2.13	2.25	1.84	2.22	2.3	2.41	2.58	2.34	2.29	2.3	1.91	2.16	2.36	2.62	2.44	2.56	2.27	2.54	2.52	2.54	2.51	2.82
16661687	5.16	5.27	5.02	0.99	0.7	0.59	1.08	-1.1	0.7195	0.3232	0.88	0.7128	0.6037	0.8185	0.6037	0.8185	NM_001166005; NM_001166006; NM_001166007; NM_004437; NM_203342; NM_203343; XM_005245753; XM_005245757; XM_005245760; XM_005245761; XM_005245763; XM_005245764; XM_005245765; XM_005245767; XM_005245768; XM_005245769; XM_005245770; XM_005245772; XM_005245773; XM_005245774; XM_006710434; XM_006710439; XM_011540956; XM_011540957; XM_011540958; XM_011540959; XM_011540960; XM_011540961; XM_011540962; XM…	EPB41	erythrocyte membrane protein band 4.1	chr1	+	29213603	29446613	5.32	5.21	5.23	5.3	4.73	4.15	3.82	3.93	6.16	6.41	6.28	4.67	4.67	5.66	4.82	3.68	4.55	5.25	4.39	5.61	5.36	5.69
16661717	4.5	4.64	4.67	0.46	0.34	0.64	1.11	1.13	0.4119	0.6779	0.6996	0.8973	0.7088	0.8713	0.7088	0.8713				chr1	+	29312222	29312322	4.39	5.03	4.71	5.26	4.36	4.23	3.86	4.63	5.18	4.01	4.36	4.63	4.19	4.54	4.14	5.07	5.44	5.05	5.53	4.7	4.54	4.68
16661719	3.57	3.57	3.64	0.24	0.25	0.32	-1	1.05	0.7752	0.7171	0.9072	0.9111	0.8193	0.9212	0.8193	0.9212				chr1	+	29459862	29462475	3.8	3.24	3.36	4.01	3.65	3.74	3.36	3.35	3.34	3.69	3.46	3.36	3.73	3.64	4.14	3.5	3.56	3.69	3.64	3.59	3.07	3.95
16661723	4.68	4.02	4.31	0.46	0.35	0.47	-1.58	-1.29	0.0092	0.2632	0.1542	0.668	0.0311	0.2954	0.0311	0.2954				chr1	+	29479001	29479503	3.8	4.12	4.03	4.59	4.2	4.76	4.67	4.29	3.47	4.87	4.71	4.86	4.57	4.24	3.63	3.86	3.94	4.61	4.69	3.15	3.76	4.16
16661726	2.88	2.75	2.65	0.43	0.36	0.42	-1.09	-1.17	0.7906	0.4052	0.9148	0.764	0.6956	0.8645	0.6956	0.8645				chr1	+	29550445	29551328	2.9	2.8	3.46	3.57	2.93	2.76	3.45	2.88	2.61	3.36	2.79	3.11	2.2	3.32	2.3	2.71	2.6	2.51	2.38	2.79	2.54	2.48
16661730	3.77	4.21	4.07	0.57	0.5	0.81	1.35	1.23	0.0594	0.0271	0.313	0.3354	0.0553	0.3557	0.0553	0.3557	NM_001195001; NM_005704; NM_133177; NM_133178; XM_006710269; XM_006710270; XM_006710272; XM_006710273; XM_011540458; ENST00000345512; ENST00000373779; ENST00000415600; ENST00000428026; ENST00000460170; ENST00000465525; ENST00000492954; ENST00000493601; ENST00000526080; ENST00000531385; AK094849; BC146655; OTTHUMT00000010445; OTTHUMT00000010446; OTTHUMT00000010447; OTTHUMT00000010784; OTTHUMT00000…	PTPRU	protein tyrosine phosphatase, receptor type, U	chr1	+	29563028	29653325	6.02	3.89	4.49	4.13	3.71	3.49	4.2	4.31	2.46	4.01	3.48	3.71	3.63	4.07	4.24	4.06	4.25	4.06	3.93	3.49	4.77	4.96
16661770	2.21	2.51	3.04	0.46	0.35	0.37	1.23	1.78	0.3803	0.015	0.6766	0.2829	0.0465	0.3354	0.0465	0.3354				chr1	+	30159178	30161573	2.79	3.31	2.15	2.52	2.97	2.07	2.25	3.38	2.25	2.37	1.9	2.04	2.27	2.21	3.08	2.76	2.66	3.04	3.01	2.31	2.22	2.95
16661773	2.58	2.76	2.88	0.54	0.33	0.26	1.13	1.23	0.6255	0.3333	0.8304	0.7199	0.6197	0.8272	0.6197	0.8272				chr1	+	30184549	30185414	3.14	2.83	2.76	2.88	2.52	3.01	2.9	2.03	2.81	3.7	2.38	2.26	2.28	3.31	2.67	2.9	3.04	2.56	3.21	2.79	2.52	2.29
16661776	1.95	2.13	2.31	0.18	0.83	0.59	1.13	1.29	0.1469	0.2191	0.4518	0.6322	0.2837	0.6226	0.2837	0.6226				chr1	+	30357749	30357852	2.3	1.7	1.46	1.98	2.65	1.94	1.7	2	1.87	2.1	1.65	2.23	1.77	2.41	2.5	4.14	2.02	2.47	3.27	2.57	1.75	1.88
16661778	3.77	3.81	3.52	0.33	0.36	0.39	1.03	-1.18	0.8574	0.1608	0.9442	0.5726	0.2414	0.5875	0.2414	0.5875				chr1	+	30464332	30465136	3.92	3.29	3.91	4.14	4.51	3.4	3.74	4.37	3.66	3.97	3.71	3.72	3.51	4.14	3.96	3.65	3.41	3.11	3.13	3.49	3.78	3.89
16661782	2.67	2.51	2.78	0.26	0.51	0.3	-1.11	1.08	0.5837	0.4584	0.807	0.7947	0.7356	0.8838	0.7356	0.8838				chr1	+	30613110	30614454	2.68	2.79	2.51	2.88	2.54	2.65	2.47	2.48	3.14	2.81	2.4	2.7	2.39	2.51	2.7	3.47	2.4	3.15	3.25	2.7	2.45	3.73
16661785	3.02	3.09	3.05	0.35	0.42	0.24	1.05	1.02	0.8976	0.8356	0.9615	0.9524	0.9776	0.9919	0.9776	0.9919	XR_947129; XR_947130; XR_956727; XR_956737	LOC105378618	uncharacterized LOC105378618	chr1	+	30726193	30734008	2.6	2.95	3.12	2.73	3.03	3.36	3.01	2.3	2.9	3.11	2.88	3.36	3.14	2.93	3.3	3.6	3.16	3.21	3.03	3.31	2.24	2.59
16661788	2.57	2.76	2.66	0.42	0.31	0.35	1.14	1.07	0.5536	0.7191	0.7895	0.9118	0.8322	0.9273	0.8322	0.9273				chr1	+	30888672	30893955	2.37	2.66	2.48	2.11	2.3	2.49	2.42	2.67	2.46	2.81	3.49	2.31	2.84	2.79	2.74	2.74	3.27	2.81	3.34	2.98	2.57	2.96
16661792	3.22	3.33	3.09	0.25	0.32	0.27	1.08	-1.1	0.3108	0.7394	0.6214	0.9191	0.3973	0.7003	0.3973	0.7003	NR_034182; ENST00000414532; ENST00000414763; ENST00000443076; ENST00000454613; AK128076; uc001bsb.1	MATN1-AS1	MATN1 antisense RNA 1	chr1	+	31190940	31199674	2.79	3.29	3.5	3.21	3.28	3.2	3.1	2.96	3.12	3.28	3.43	3.34	2.64	2.83	2.8	3.78	3.55	3.08	3.47	3.21	2.93	3.39
16661800	2.61	2.74	3.03	0.37	0.39	0.5	1.1	1.34	0.3847	0.2054	0.6797	0.6194	0.4207	0.7147	0.4207	0.7147	XR_947135; XR_947136; XR_947137; XR_947138; XR_947139; XR_956791; XR_956798; XR_956805; XR_956813; XR_956818	LOC105378622	uncharacterized LOC105378622	chr1	+	31297075	31306693	2.88	3.64	2.71	2.42	2.48	2.44	3.47	3.08	2.7	2.51	3.42	2.41	2.86	2.67	2.58	3.68	2.71	3.18	2.35	3.23	3.08	2.73
16661806	3.21	3.31	3.3	0.45	0.37	0.38	1.07	1.07	0.5725	0.4954	0.8007	0.8142	0.7583	0.8942	0.7583	0.8942				chr1	+	31316670	31316957	3.19	2.83	3.83	2.95	3.31	2.58	3.32	3.87	3.3	3.61	3.46	3.16	2.71	3.12	3.26	2.74	3.48	3.59	3.96	3.01	3.28	3.79
16661808	2.57	2.66	2.49	0.15	0.35	0.73	1.06	-1.06	0.5533	0.7127	0.7893	0.9091	0.8312	0.9268	0.8312	0.9268	XR_246310; XR_250723; ENST00000431202; BC040627	LOC400748	uncharacterized LOC400748	chr1	+	31331005	31333101	1.85	2.47	2.47	2.7	2.81	2.81	2.42	2.42	2.4	2.43	2.67	2.56	2.59	2.84	2.47	3.27	3.08	2.72	4.04	2.31	2.4	2.45
16661811	2.27	2.93	2.71	0.28	0.4	0.51	1.58	1.36	0.017	0.0358	0.1958	0.3686	0.0322	0.2991	0.0322	0.2991	XR_947140; XR_956819	LOC102723832	uncharacterized LOC102723832	chr1	+	31333698	31335492	2.82	3.8	2.99	2.29	2.86	2.15	2.3	2.98	2.25	2.19	2.12	2.43	2.45	2.68	2.83	3.18	2.74	2.6	2.66	3.45	2.96	2.09
16661815	5.37	4.91	4.73	0.5	0.63	0.63	-1.38	-1.56	0.0213	0.0383	0.2119	0.3743	0.0385	0.3165	0.0385	0.3165				chr1	+	31460912	31461481	5.04	3.92	5.03	5.88	4.57	5.42	5.63	5.33	4.61	6	5.79	4.92	4.97	5.16	4.13	3.33	4.99	4.94	4.63	4.85	4.34	5.24
16661817	4.55	4.38	4.67	0.6	0.4	0.43	-1.12	1.09	0.387	0.5762	0.681	0.8535	0.3853	0.6931	0.3853	0.6931	NM_001282566; NM_001282567; NM_001282568; NM_001282569; NM_001282570; NM_001282571; NM_001282572; NM_001282573; NM_001282574; NM_016505; XM_006710681; XM_011541567; ENST00000344147; ENST00000373714; ENST00000422613; ENST00000479629; ENST00000546109; ENST00000615916; ENST00000616393; ENST00000616859; ENST00000618216; ENST00000627541; AF247661; AK302248; AK302343; BC007446; BC050609; OTTHUMT0000001…	ZCCHC17	zinc finger, CCHC domain containing 17	chr1	+	31769842	31837783	5.35	4.85	4.55	4.49	4.62	4.37	4.22	4.57	3.53	4.9	5.32	5.15	3.93	4.24	4.71	3.72	4.57	4.72	4.2	4.86	4.19	3.83
16661832	3.93	4.79	4.28	0.26	0.99	0.47	1.82	1.28	0.0068	0.3865	0.1402	0.7539	0.0214	0.2648	0.0214	0.2648	NM_001199037; NM_001199038; NM_001199039; NM_018565; NM_178865; ENST00000373709; ENST00000373710; ENST00000487207; ENST00000491976; ENST00000536384; ENST00000536859; AK296118; AK298512; AK316357; AY094595; AY358560; BC084580; BC126283; BC126285; OTTHUMT00000010680; OTTHUMT00000010681; OTTHUMT00000010682; OTTHUMT00000091361; uc001bst.3; uc001bsu.3; uc009vtw.1; uc010ogg.2; uc010ogh.2; uc021okm.1	SERINC2	serine incorporator 2	chr1	+	31882412	31907527	3.67	4.37	5.77	4.21	4.28	3.95	4.3	3.99	3.36	3.88	4.11	3.78	3.76	5.38	4.75	5.14	3.6	3.53	4.43	6.19	4.43	3.52
16661852	3.77	3.69	3.55	0.21	0.28	0.33	-1.05	-1.16	0.8402	0.0928	0.9378	0.4831	0.1926	0.5422	0.1926	0.5422	ENST00000562069; ENST00000562271; ENST00000563302; ENST00000566792; ENST00000570127; AK057562; BC104454	LINC01225	long intergenic non-protein coding RNA 1225	chr1	+	31971841	31974167	3.24	2.94	3.55	3.71	3.67	3.82	3.76	4.1	3.43	3.55	3.72	3.87	3.88	3.65	3.73	3.87	4.29	3.43	3.71	3.73	3.3	3.75
16661856	2.65	2.78	2.86	0.16	0.23	0.31	1.1	1.16	0.3925	0.2768	0.6857	0.6786	0.5067	0.766	0.5067	0.766	NR_027085; ENST00000412068; ENST00000417514; AK093618	LINC01226	long intergenic non-protein coding RNA 1226	chr1	+	31984036	31989846	3.35	2.42	3.27	2.78	2.69	2.6	2.89	3.01	2.69	2.51	2.74	2.61	2.57	2.66	2.65	2.88	2.47	2.97	2.88	2.78	2.83	2.91
16661862	4.6	4.25	3.87	0.54	0.68	0.6	-1.27	-1.66	0.0659	0.0242	0.3266	0.3226	0.0535	0.3524	0.0535	0.3524	NM_001204414; NM_001204415; NM_022164; XM_005271106; XM_005271107; XM_011541946; ENST00000271064; ENST00000457433; ENST00000461030; ENST00000463112; ENST00000466998; ENST00000468635; ENST00000478398; ENST00000480586; ENST00000481165; ENST00000498429; ENST00000537531; AB050716; AF205436; AF236150; AK074124; AK292770; AK296322; AK298038; AK298382; AK301070; AY358421; BC009048; BC064633; OTTHUMT0000…	TINAGL1	tubulointerstitial nephritis antigen-like 1	chr1	+	32042086	32053288	4.54	3.64	4.34	5.41	4.83	3.79	4.43	4.54	4.06	5.22	4.41	4.68	4.7	4.35	3.24	3.51	4.6	3.16	4.15	4.33	3.66	2.78
16661890	3.39	3.69	3.43	0.28	0.3	0.28	1.23	1.03	0.07	0.9299	0.334	0.9824	0.1128	0.4551	0.1128	0.4551	NM_001525; XM_011541308; ENST00000373705; ENST00000373706; ENST00000403528; ENST00000468521; ENST00000485464; AF041243; AK290521; BC074796; OTTHUMT00000011042; OTTHUMT00000011043; OTTHUMT00000011044; OTTHUMT00000011045; uc001btc.4; uc009vtx.2	HCRTR1	hypocretin (orexin) receptor 1	chr1	+	32083287	32098119	3.74	3.04	4.08	3.58	4.2	3.24	3.55	3.13	3.37	3.54	3.46	4.01	3.16	3.56	3.18	3.91	3.7	3.34	3.67	3.6	3.3	3.55
16661904	4.41	4.68	4.56	0.34	0.32	0.45	1.21	1.11	0.1514	0.601	0.4573	0.8638	0.345	0.6664	0.345	0.6664				chr1	+	32121710	32125539	4.84	4.52	4.54	4.57	4.82	4.27	4.61	4.89	4.64	3.99	4.61	4.25	3.93	4.46	3.75	5.04	4.79	4.27	5.02	5.07	4.13	4.53
16661907	3.8	3.75	3.39	0.25	0.36	0.66	-1.04	-1.32	0.3828	0.9908	0.6784	0.9971	0.6074	0.8205	0.6074	0.8205				chr1	+	32254731	32256923	3.27	3.3	3.68	3.76	3.74	3.78	3.82	3.86	3.25	3.29	3.87	3.76	3.78	3.7	3.17	4.35	4.42	4.93	3.52	3.58	3.96	3.43
16661910	2.85	2.44	2.41	0.57	0.24	0.5	-1.33	-1.35	0.0457	0.2039	0.2842	0.6178	0.123	0.467	0.123	0.467				chr1	+	32379174	32380745	2.31	1.86	2.36	2.16	2.54	3.39	3.34	3.57	2.07	3.07	3.28	2.68	2.46	2.47	2.45	1.96	2.45	2.78	2.38	2.37	2.68	2.08
16661914	3.84	4.01	3.59	0.44	0.59	0.63	1.13	-1.19	0.9838	0.9469	0.9937	0.9867	0.9977	0.9993	0.9977	0.9993				chr1	+	32398621	32399576	3.41	3.44	3	3.83	4.44	3.79	4.93	3.53	3.52	3.72	4.84	4.08	4.26	4.39	3.68	4.32	4.63	4.48	3.62	3.3	3.81	3.62
16661917	6.41	6.05	6.43	0.33	0.93	0.38	-1.29	1.01	0.0911	0.6168	0.3704	0.8725	0.221	0.5695	0.221	0.5695	NM_001271878; NM_006559; NR_073498; NR_073499; ENST00000307714; ENST00000327300; ENST00000484270; ENST00000492989; AK293369; AK303218; BC000717; BC010132; BC019109; M88108; OTTHUMT00000011199; OTTHUMT00000091381; OTTHUMT00000091382; OTTHUMT00000472761; U78971	KHDRBS1	KH domain containing, RNA binding, signal transduction associated 1	chr1	+	32479430	32526451	6.43	6.4	7.3	6.6	5.89	6.03	6.51	6.71	6.49	6.29	7.01	6.31	6.05	6.19	6.12	4.02	5.61	6.62	5.57	6.42	6.18	5.73
16661934	4	4.33	4	0.29	0.16	0.19	1.26	1	0.3867	0.286	0.6809	0.6857	0.1836	0.5336	0.1836	0.5336	NM_018056; XM_005270988; XM_005270989; XM_006710724; XM_006710725; XM_011541681; XM_011541682; XM_011541683; XM_011541684; ENST00000336294; ENST00000438825; ENST00000441402; ENST00000466321; ENST00000468135; ENST00000472503; ENST00000476968; ENST00000487305; ENST00000498613; AK055610; AK091861; AK296653; AK298766; AK300293; BC004364; OTTHUMT00000011489; OTTHUMT00000091374; OTTHUMT00000091375; OTT…	TMEM39B	transmembrane protein 39B	chr1	+	32537632	32568467	4.02	3.92	4.49	3.98	4.38	3.97	4.11	4.52	4.04	3.98	4.37	4.71	4.01	4.19	4	4.47	4.31	4.36	3.8	4.16	4.47	4.08
16661956	5.7	5.6	5.74	0.5	0.85	0.51	-1.07	1.03	0.5887	0.7979	0.81	0.9409	0.8614	0.9401	0.8614	0.9401	NM_012316; XM_005270711; XM_011541160; ENST00000373625; ENST00000446515; ENST00000469790; ENST00000471599; AF060543; AK295615; AK301714; BC020520; BT009843; OTTHUMT00000012527; OTTHUMT00000012528; OTTHUMT00000012532; OTTHUMT00000012533; uc001bug.3; uc001buh.3; uc010ogx.2; uc010ogy.2	KPNA6	karyopherin alpha 6 (importin alpha 7)	chr1	+	32573639	32642169	5.87	5.39	6.28	5.39	5.29	5.31	5.86	5.82	5.13	6.12	6.5	6.26	5.42	5.63	5.64	4.02	5.1	6.35	4.85	6.15	6.79	5.37
16661978	6.05	6	5.75	0.27	0.65	0.74	-1.04	-1.23	0.4077	0.2178	0.6962	0.6304	0.4429	0.7286	0.4429	0.7286	NM_175852; XM_006710424; XM_011540931; XM_011540932; ENST00000373609; ENST00000373610; AF516206; AK096939; AL832636; AL832637; BC046565; BC080578; BC103823; BC103824; OTTHUMT00000012843; OTTHUMT00000012844; uc001bui.3; uc001buj.3	TXLNA	taxilin alpha	chr1	+	32645287	32663886	5.85	5.6	5.83	5.66	6.53	5.67	6.62	6.24	5.86	6.04	6.35	6.26	6.1	5.65	5.81	4.52	5.27	5.73	4.34	6.08	6.25	6.25
16661995	4.13	4	4.24	0.33	0.42	0.27	-1.09	1.08	0.1984	0.9843	0.5115	0.9958	0.3497	0.6698	0.3497	0.6698	NM_001301011; NM_024296; XM_011542113; ENST00000373602; ENST00000421922; ENST00000461819; ENST00000469003; ENST00000483009; AK092702; AK291904; BC022848; OTTHUMT00000015722; OTTHUMT00000015723; OTTHUMT00000015724; OTTHUMT00000015728; OTTHUMT00000313451; uc001bul.1; uc021okt.1	CCDC28B	coiled-coil domain containing 28B	chr1	+	32665987	32670991	4.61	4.14	4.03	3.99	4.64	4.41	4.1	4.19	3.94	4.61	4.04	4.79	3.95	4.04	4.32	4.06	3.65	4.41	3.83	4.51	3.58	3.46
16662009	3.99	3.62	4.35	0.34	0.43	0.48	-1.29	1.29	0.0853	0.1744	0.3613	0.5873	0.0178	0.2499	0.0178	0.2499	NM_001160042; NM_018134; ENST00000291358; ENST00000537469; ENST00000617816; AK299235; BC098250; BC098260; BC098317; BC098366; OTTHUMT00000015731; OTTHUMT00000476530; OTTHUMT00000476531; uc001bum.2; uc009vua.2; uc010ogz.1	IQCC	IQ motif containing C	chr1	+	32671236	32674288	4.35	4.32	3.3	3.49	4.33	3.98	4.19	3.64	4.05	4.17	4.12	4.57	3.83	3.34	4.94	2.92	3.58	4.48	3.47	3.72	3.96	3.74
16662018	3.66	3.75	3.99	0.3	0.51	0.49	1.07	1.25	0.8487	0.2115	0.9408	0.6255	0.4098	0.7081	0.4098	0.7081	NM_001099434; ENST00000409358; ENST00000487056; BC041458; BC128073; OTTHUMT00000015735; OTTHUMT00000328293; uc001bun.2	DCDC2B	doublecortin domain containing 2B	chr1	+	32674695	32681797	4.62	3.41	3.61	3.59	3.37	3.9	3.7	3.43	3.47	4.26	3.87	3.69	3.39	3.38	4.45	4.22	4.2	4.2	3.61	3.87	4.36	2.91
16662031	5.21	5.23	5.26	0.52	0.69	0.62	1.01	1.03	0.8363	0.7168	0.9365	0.911	0.9341	0.9729	0.9341	0.9729	NM_003757; XM_011542354; XM_011542355; ENST00000355082; ENST00000373586; ENST00000471486; ENST00000474371; ENST00000483517; ENST00000489353; AK289356; AK289882; BC000413; BC003140; BT019597; OTTHUMT00000019282; OTTHUMT00000019284; OTTHUMT00000019597; OTTHUMT00000019598; OTTHUMT00000019599; OTTHUMT00000099431; U36764; U39067; uc001bur.4; uc009vuc.3	EIF3I	eukaryotic translation initiation factor 3, subunit I	chr1	+	32687529	32697205	5.23	6.25	6.32	5.2	4.8	5.33	5.31	5.2	4.48	5.13	5.41	6.12	4.55	5.56	4.78	4.18	4.79	5.65	4.53	5.65	5.72	4.9
16662047	4.13	4.25	3.97	0.5	0.57	0.3	1.09	-1.12	0.3497	0.616	0.6526	0.8721	0.3726	0.6856	0.3726	0.6856	NM_032648; ENST00000373582; BC004269; OTTHUMT00000019615; uc001buw.3	FAM167B	family with sequence similarity 167, member B	chr1	+	32712818	32714461	4.44	3.97	4	4.17	5.3	4.02	3.93	3.71	3.9	4.2	4.76	5.26	4.26	4.36	3.97	4.94	5.28	4	4.62	3.95	4.13	4.1
16662052	3.26	3.12	3.18	0.2	0.4	0.22	-1.11	-1.06	0.56	0.545	0.7933	0.8376	0.7821	0.9051	0.7821	0.9051	NM_001042771; NM_005356; XM_011541453; XM_011541454; XM_011541455; ENST00000333070; ENST00000336890; ENST00000355928; ENST00000373557; ENST00000373562; ENST00000373564; ENST00000461712; ENST00000469765; ENST00000469956; ENST00000476457; ENST00000477031; ENST00000482949; ENST00000495610; ENST00000619559; AJ865079; AK303073; BC013200; M36881; OTTHUMT00000019616; OTTHUMT00000019804; OTTHUMT000000198…	LCK	LCK proto-oncogene, Src family tyrosine kinase	chr1	+	32716840	32751766	3.46	3.11	2.52	3.25	3.1	3.34	3.04	3.07	2.95	3.38	3.63	3.29	3.22	3.81	3.24	3.54	3.03	2.81	3.29	2.96	3	3.4
16662077	5.24	5.14	5.1	0.38	0.82	0.26	-1.08	-1.11	0.9019	0.7184	0.9633	0.9116	0.9346	0.9732	0.9346	0.9732	NM_004964; XM_011541309; ENST00000373548; ENST00000428704; ENST00000463172; ENST00000471488; ENST00000472928; ENST00000476391; ENST00000481281; ENST00000482310; ENST00000484305; ENST00000490081; AB451297; AK225555; AK296308; AK299241; AK299792; AY627042; BC000301; CR541717; D50405; OTTHUMT00000019815; OTTHUMT00000019816; OTTHUMT00000019817; OTTHUMT00000019819; OTTHUMT00000020042; OTTHUMT000000200…	HDAC1	histone deacetylase 1	chr1	+	32757687	32799236	5.07	5.41	6	5.18	5.14	4.59	5.03	5.64	4.8	5.16	5.58	5.59	5.28	5.01	5.43	3.84	4.8	5.04	4.75	6.46	5.58	4.73
16662098	3.21	3.1	3.12	0.24	0.32	0.26	-1.08	-1.06	0.5574	0.6809	0.7921	0.8981	0.8285	0.9255	0.8285	0.9255				chr1	+	32813111	32814381	3.16	3.57	3.08	3.1	3.25	3.19	2.9	3.51	3	3.13	2.94	3.61	3.38	3.71	2.96	3.45	3.1	3.03	3.35	2.92	2.84	2.77
16662101	3.15	3.53	3.38	0.27	0.5	0.38	1.3	1.17	0.0211	0.1167	0.2116	0.518	0.0588	0.3645	0.0588	0.3645				chr1	+	32816855	32818023	3.36	3.32	3.32	3.12	3.61	2.78	3.39	2.77	3.27	3.35	3.19	3.55	3.09	3.49	3.04	4.66	2.93	3.69	4.13	3.44	3.89	3.7
16662105	4.44	3.74	3.88	0.36	0.4	0.6	-1.63	-1.48	0.0078	0.0068	0.1464	0.2261	0.0083	0.2008	0.0083	0.2008	ENST00000421153; ENST00000574315; ENST00000574792; OTTHUMT00000020210; OTTHUMT00000439275; OTTHUMT00000439276	TSSK3	testis-specific serine kinase 3	chr1	+	32817122	32819143	3.57	2.72	3.34	4.26	4.32	4.5	4.48	4.63	4.05	5.08	4.47	3.97	4.6	3.52	3.75	3.57	3.9	3.89	4.09	3.52	3.92	4.41
16662108	4.07	3.9	4.05	0.5	0.65	0.41	-1.13	-1.02	0.5633	0.763	0.7957	0.9279	0.8426	0.9323	0.8426	0.9323	NM_052841; ENST00000373534; ENST00000574315; AF296450; AY048701; BC035354; OTTHUMT00000020049; OTTHUMT00000439276; uc001bvf.3	TSSK3	testis-specific serine kinase 3	chr1	+	32827798	32829926	4.43	3.75	3.05	4.05	3.95	3.69	4.31	4.31	4.57	4.84	3.31	3.74	4.08	4.01	4	4.3	3.28	4.14	3.31	5.13	3.53	4.14
16662113	3.58	3.85	3.82	0.7	0.38	0.67	1.21	1.19	0.7784	0.5935	0.9086	0.8605	0.8641	0.9414	0.8641	0.9414	NM_001145720; ENST00000609129; OTTHUMT00000392986; uc001bvl.4	ZBTB8B	zinc finger and BTB domain containing 8B	chr1	+	32930658	32953461	4.11	4.28	3.8	4.6	3.6	3.19	3.15	3.15	4.11	3.14	4.67	3.77	2.93	4.01	4.85	4.31	3.05	3.5	3.25	3.96	3.55	3.93
16662123	3.98	3.84	3.68	0.14	0.33	0.56	-1.11	-1.23	0.1804	0.2105	0.4915	0.6248	0.3133	0.6451	0.3133	0.6451	NM_001040441; NM_001291496; NR_111980; ENST00000316459; ENST00000373510; AF548353; AY157873; BC015239; BC029654; OTTHUMT00000021665; OTTHUMT00000021666; uc001bvm.3; uc001bvn.3	ZBTB8A	zinc finger and BTB domain containing 8A	chr1	+	33004772	33071542	3.2	3.21	4.1	3.84	3.81	4.02	4.65	3.94	3.94	4.06	4.12	4.28	3.87	3.53	4.16	3.97	4.02	3.63	3.62	3.07	3.68	3.83
16662132	3.18	3.71	3.77	0.38	0.52	0.77	1.44	1.5	0.0905	0.0702	0.3692	0.4468	0.1223	0.4666	0.1223	0.4666				chr1	+	33105552	33105653	2.86	3.56	4.01	3.34	3.34	2.72	2.95	3.19	4	3.29	3.21	3.1	2.86	4.07	4.18	2.72	3.48	4.13	4.84	3.61	3.76	4.44
16662134	6.17	6.35	6.07	0.49	0.85	0.44	1.14	-1.07	0.7263	0.8152	0.8834	0.9462	0.9363	0.9739	0.9363	0.9739	NM_001135255; NM_001135256; NM_005610; ENST00000373485; ENST00000373493; ENST00000401893; ENST00000414241; ENST00000445722; ENST00000458695; ENST00000460669; ENST00000463378; ENST00000465780; ENST00000475321; ENST00000477563; ENST00000482190; ENST00000490500; ENST00000492348; ENST00000524393; ENST00000525506; ENST00000526193; ENST00000527118; ENST00000531983; AK299251; AK299410; BC003092; BC05390…	RBBP4	retinoblastoma binding protein 4	chr1	+	33116743	33151812	5.81	5.78	7	6.07	5.84	5.41	6.34	5.98	6.33	6.22	6.49	6.15	5.06	6.3	6.39	4.32	5.5	6.51	5.4	6.51	6.62	6.46
16662159	3.34	3.9	4.05	0.5	0.62	0.53	1.47	1.63	0.0664	0.0886	0.3272	0.4754	0.1172	0.4599	0.1172	0.4599	NM_001198972; NM_001198973; NM_020888; XM_006710791; ENST00000294521; ENST00000373480; ENST00000373481; ENST00000401073; ENST00000468130; AK298965; OTTHUMT00000022130; OTTHUMT00000022131; OTTHUMT00000022155; OTTHUMT00000095337; OTTHUMT00000382044; uc001bvu.1; uc001bvv.2; uc010ohn.1	KIAA1522	KIAA1522	chr1	+	33207486	33240571	2.98	3.89	3.87	4.18	3.09	3.26	3.72	3.06	2.73	3.02	3.96	3.73	3.28	3.92	4.23	3.86	4.27	4.12	4.49	4.95	3.07	4.23
16662171	3.9	3.83	3.67	0.3	0.52	0.3	-1.05	-1.17	0.1397	0.154	0.4425	0.5648	0.2351	0.5826	0.2351	0.5826	NM_001256121; NM_022753; XM_006710819; XM_006710820; XM_011541961; XM_011541962; XM_011541963; XR_946740; ENST00000356689; ENST00000373475; ENST00000373476; ENST00000474103; ENST00000475486; ENST00000477248; ENST00000482212; ENST00000524535; ENST00000525203; ENST00000526230; ENST00000527692; ENST00000529027; ENST00000530552; ENST00000530710; ENST00000531123; ENST00000531256; AK022965; BC015175; O…	S100PBP	S100P binding protein	chr1	+	33282368	33324476	3.74	3.75	4.2	3.61	3.98	3.85	3.52	3.93	3.48	4.24	4.32	3.73	4.06	3.23	3.51	2.79	2.97	3.93	3.06	3.82	3.91	3.88
16662193	4.28	4.53	4.43	0.41	0.43	0.35	1.19	1.11	0.3836	0.4538	0.6789	0.7924	0.6295	0.8324	0.6295	0.8324	NM_002143; XM_005270792; ENST00000373467; ENST00000459874; ENST00000470166; ENST00000470896; ENST00000480118; BC001777; D16593; DQ426877; OTTHUMT00000011480; OTTHUMT00000011481; OTTHUMT00000092190; OTTHUMT00000092191; OTTHUMT00000092192; uc001bwh.3	HPCA	hippocalcin	chr1	+	33351595	33364042	4.32	4.56	4.42	4.39	4.04	4.04	4.57	4.87	3.76	3.98	4.82	4.52	4.11	4.9	5.04	4.85	4.72	4.36	4	4.95	3.8	4.24
16662201	2.42	3.07	2.91	0.47	0.55	0.73	1.57	1.41	0.0603	0.1633	0.3154	0.5755	0.1421	0.4896	0.1421	0.4896				chr1	+	33391895	33392000	2.15	3.37	3.23	2.41	2.26	3.51	2.22	2.77	2.55	2.42	1.9	2.37	2.25	3.74	3.02	3.28	2.61	2.82	4.09	3.76	2.58	3
16662203	2.63	2.54	2.4	0.48	0.34	0.17	-1.07	-1.17	0.4354	0.1716	0.7166	0.5841	0.3808	0.69	0.3808	0.69	XR_947162; XR_956868	LOC105378634	uncharacterized LOC105378634	chr1	+	33394669	33399878	2.58	2.35	2.73	2.45	2.93	2.22	2.31	3.52	2.8	3.28	2.64	2.6	2.19	2.58	2.24	2.24	3.1	2.41	2.68	2.13	2.36	2.44
16662206	3.7	3.64	3.5	0.4	0.62	0.37	-1.04	-1.15	0.6757	0.4973	0.8575	0.8152	0.7851	0.9065	0.7851	0.9065				chr1	+	33452676	33498070	3.89	3.66	3.42	3.69	3.78	3.7	4	3.42	3.79	3.56	4.33	4.11	3.03	4.01	3.18	2.59	3.51	3.25	3.19	4.22	4.37	2.93
16662209	3.35	3.31	3.49	0.51	0.31	0.26	-1.03	1.1	0.9514	0.4226	0.9823	0.7744	0.6771	0.8559	0.6771	0.8559	NM_001293562; NM_001301823; NM_001301824; NM_001301825; NM_001301826; NM_052998; NR_126031; XM_005270404; XM_005270406; XM_005270407; XM_006710311; XM_006710312; XM_011540557; XM_011540558; XM_011540559; XM_011540560; XM_011540561; XM_011540562; XM_011540563; XM_011540564; XM_011540565; XM_011540566; XR_946531; ENST00000294517; ENST00000373440; ENST00000373441; ENST00000373443; ENST00000462920; E…	AZIN2	antizyme inhibitor 2	chr1	+	33546705	33586131	3.37	3.49	3.38	3.3	2.99	2.9	3.46	3.43	2.51	3.54	3.14	4.18	3.7	3.74	3.9	3.5	3.13	3.16	3.68	3.82	3.07	3.16
16662234	5.6	5.76	6.33	0.77	0.93	0.42	1.12	1.66	0.6141	0.0512	0.824	0.4044	0.1297	0.4753	0.1297	0.4753	NM_152493; XM_005270507; XM_005270508; XM_011540786; ENST00000373428; ENST00000483388; ENST00000490959; ENST00000539719; BC104779; BC112113; OTTHUMT00000011857; OTTHUMT00000011858; OTTHUMT00000011859; uc001bxc.1	ZNF362	zinc finger protein 362	chr1	+	33722146	33766320	6.7	6.62	6.04	5.42	5.35	3.98	6.05	6.45	5.16	5.56	6.4	5.53	5.7	6.54	6.66	4.01	5.03	6.11	5.68	6.69	6.57	5.39
16662248	4.69	4.47	4.66	0.25	0.32	0.55	-1.16	-1.02	0.0963	0.7491	0.3787	0.9223	0.2144	0.5644	0.2144	0.5644				chr1	+	33780296	33791644	5.13	4.27	4.21	4.75	4.41	4.69	5.31	4.84	4.55	4.79	4.46	5.18	4.41	4.41	4.7	4.51	3.68	4.63	3.81	4.69	4.66	4.45
16662251	3.68	3.82	3.64	0.56	0.6	0.34	1.11	-1.02	0.5552	0.4303	0.7905	0.7785	0.7052	0.8694	0.7052	0.8694	NR_125978; ENST00000432703	LOC101929464	uncharacterized LOC101929464	chr1	+	33815953	33828846	3.78	3.76	2.26	3.24	3.55	4.04	3.97	3.65	3.14	3.56	3.86	4.94	3.89	3.79	3.45	4.23	3.81	3	3.47	3.81	3.58	4.08
16662255	3.76	3.56	3.24	0.16	0.42	0.61	-1.15	-1.43	0.3032	0.0381	0.6159	0.374	0.1114	0.4525	0.1114	0.4525	NM_145238; XM_005271171; XM_006710874; XM_006710876; XM_011542082; ENST00000361328; ENST00000373413; ENST00000480917; AK290195; BC008827; BC011404; OTTHUMT00000012027; OTTHUMT00000012028; OTTHUMT00000277003; uc001bxj.4; uc001bxk.2; uc009vui.3	ZSCAN20	zinc finger and SCAN domain containing 20	chr1	+	33938232	33961995	3.67	2.72	3.92	3.48	3.7	3.75	3.99	3.93	3.81	3.77	3.49	3.68	3.77	3.01	3.03	3.72	2.8	3.53	2.41	3.45	3.39	3.96
16662270	2.68	2.9	2.5	0.3	0.33	0.17	1.16	-1.14	0.3486	0.1867	0.6515	0.5996	0.1011	0.4384	0.1011	0.4384	NM_145205; ENST00000458277; ENST00000519684; ENST00000522796; BC021180; DQ207367; OTTHUMT00000036849; OTTHUMT00000036850; OTTHUMT00000375773; uc001bxp.3	HMGB4	high mobility group box 4	chr1	+	34326076	34330392	2.58	2.36	2.46	2.59	3.12	3.29	2.28	2.5	2.96	2.85	2.33	2.55	2.76	2.48	2.41	3.24	3.1	2.74	2.61	2.66	3.22	2.77
16662280	3.12	2.95	2.94	0.28	0.48	0.23	-1.13	-1.13	0.8143	0.6399	0.926	0.8818	0.8942	0.9553	0.8942	0.9553	NM_145205; NR_033264; ENST00000425537; ENST00000519684; ENST00000522796; BC021180; BC070148; DQ207367; OTTHUMT00000036849; OTTHUMT00000036851; OTTHUMT00000375773; uc001bxp.3; uc001bxq.3	HMGB4	high mobility group box 4	chr1	+	34329678	34330392	3.28	2.81	2.57	3.16	3.32	3.15	2.77	3.5	3.08	2.99	2.53	3.06	3.29	3.42	2.9	3.96	2.83	2.95	3.3	2.55	2.81	2.94
16662282	2.78	3.04	2.69	0.23	0.45	0.37	1.2	-1.06	0.121	0.8415	0.4174	0.9542	0.248	0.5935	0.248	0.5935	NR_038372; ENST00000414868; ENST00000425631; ENST00000431046; ENST00000432447; ENST00000434181; ENST00000438719	CSMD2-AS1	CSMD2 antisense RNA 1	chr1	+	34334554	34351059	3.49	2.86	2.6	2.93	2.45	3	2.5	2.82	2.78	2.57	2.51	3.05	2.45	3.13	2.85	3.82	3.39	2.51	2.63	2.93	2.87	3.31
16662296	2.94	3.8	3.42	0.55	0.76	0.81	1.82	1.4	0.0112	0.0754	0.1668	0.4552	0.0319	0.2977	0.0319	0.2977				chr1	+	34578550	34578664	3.49	3.22	3.26	3.26	3.51	2.96	2.9	4.01	2.71	2.57	2.8	3.63	2.44	4.1	3.55	4.76	5.27	3.8	5.23	4.04	3.22	3.34
16662298	2.46	2.84	2.83	0.22	0.27	0.3	1.31	1.3	0.0026	0.0045	0.1062	0.2031	0.0035	0.1584	0.0035	0.1584	NM_001134734; NM_032884; ENST00000373374; ENST00000488417; BC007637; BC064845; OTTHUMT00000011463; OTTHUMT00000036845; uc001bxs.4; uc001bxt.3	C1orf94	chromosome 1 open reading frame 94	chr1	+	34632484	34684732	2.98	2.65	2.65	2.39	2.93	2.64	2.69	2.08	2.1	2.48	2.44	2.5	2.67	2.78	2.75	2.97	2.8	2.99	3.46	3.04	2.67	3.49
16662310	3.06	2.97	3.17	0.42	0.22	0.24	-1.06	1.08	0.9547	0.2285	0.9837	0.6392	0.4076	0.7065	0.4076	0.7065	XR_947170; XR_956876	LOC105378640	uncharacterized LOC105378640	chr1	+	34830406	34833852	3.38	3.2	3.12	2.89	3.19	3.08	2.85	3.33	3.1	3.47	2.08	2.78	2.95	2.94	3.1	2.78	3.03	3.51	3.06	2.74	2.67	3.27
16662313	2.91	3.03	3.07	0.39	0.51	0.38	1.09	1.12	0.6817	0.6482	0.8607	0.8847	0.8765	0.9465	0.8765	0.9465	NM_005268; XM_005270751; ENST00000338513; AF052693; BC004379; OTTHUMT00000011561	GJB5	gap junction protein beta 5	chr1	+	35220648	35224113	3.16	2.89	2.75	3.07	3.6	3.47	2.77	3.03	2.82	2.46	2.77	3.67	2.85	2.97	2.79	4.02	2.54	3.51	3.63	3.02	3.32	2.64
16662317	2.8	2.59	2.69	0.5	0.23	0.14	-1.16	-1.08	0.3043	0.3172	0.6168	0.7086	0.4907	0.7571	0.4907	0.7571	NM_153212; XM_011540679; ENST00000339480; BC034709; OTTHUMT00000011560; uc001bxv.1	GJB4	gap junction protein beta 4	chr1	+	35225342	35229325	2.84	2.54	2.87	2.7	2.66	3.74	2.54	2.73	2.96	2.68	2.05	3.37	2.88	2.64	2.87	3.2	2.59	2.69	2.68	2.56	2.57	2.52
16662322	3.11	3.13	3.14	0.29	0.42	0.36	1.01	1.02	0.6676	0.839	0.8526	0.9531	0.9102	0.9624	0.9102	0.9624	NM_001005752; NM_024009; ENST00000373362; ENST00000373366; AF052692; AK026139; BC012918; BC110640; OTTHUMT00000011558; OTTHUMT00000011559; uc001bxx.3; uc001bxy.3	GJB3	gap junction protein beta 3	chr1	+	35246790	35251970	3.16	3.1	2.95	3.63	3.18	3.46	2.97	3.07	2.99	3.1	3.12	2.97	3.67	3.33	3.13	3.78	4.15	3.45	3.95	3.06	3.14	3.07
16662329	3.67	3.57	3.45	0.39	0.25	0.45	-1.08	-1.16	0.9078	0.6238	0.966	0.875	0.8774	0.947	0.8774	0.947	NM_002060; XM_005270750; ENST00000342280; ENST00000450137; AF180815; AF181620; AK291563; BC027889; BC072389; M96789; OTTHUMT00000011556; OTTHUMT00000011557; uc001bya.3; uc009vul.3; uc009vum.1	GJA4	gap junction protein alpha 4	chr1	+	35258599	35261348	3.46	3.01	3.64	3.11	3.85	3.51	3.78	3.64	3.75	3.71	3.83	3.05	4.24	3.91	3.15	3.34	3.39	4.25	3.38	3.32	3.8	3.41
16662333	4.12	3.6	3.92	0.29	0.52	0.21	-1.43	-1.14	0.0449	0.368	0.2823	0.7428	0.1283	0.4735	0.1283	0.4735				chr1	+	35316295	35317156	3.99	3.87	3.61	4.06	4.64	4.42	4.24	3.94	3.66	3.9	4.16	4.55	4.26	3.9	3.72	3.3	3.54	3.7	4.05	3.4	3.07	4.23
16662336	2.72	2.69	2.82	0.63	0.85	0.33	-1.02	1.07	0.4455	0.961	0.723	0.99	0.6701	0.8524	0.6701	0.8524				chr1	+	35409357	35409425	3.01	2.57	2.7	3.18	4.44	2.45	3.25	2.76	2.33	3.61	2.09	2.48	3.81	2.68	3.06	4.16	2.49	2.61	2.43	2.14	2.5	3.5
16662338	3.31	2.95	2.87	0.31	0.36	0.6	-1.28	-1.35	0.0272	0.4905	0.2333	0.8112	0.0768	0.4	0.0768	0.4	NM_001289088; NM_001289089; NM_001289090; NM_001289091; NM_024772; XM_005271218; XM_011542163; XM_011542164; XM_011542165; XM_011542166; XR_946761; ENST00000359858; ENST00000373329; ENST00000373330; ENST00000417119; ENST00000463393; ENST00000466390; ENST00000475654; ENST00000476269; ENST00000488455; ENST00000611874; AK299779; OTTHUMT00000012705; OTTHUMT00000012706; OTTHUMT00000012707; OTTHUMT0000…	ZMYM1	zinc finger, MYM-type 1	chr1	+	35525387	35581460	3.94	2.82	3.29	3.18	3.03	3.3	3.96	3.08	3.58	2.97	3.9	3.59	3.22	2.45	2.95	2.7	3.08	2.58	2.92	3.12	2.97	2.26
16662357	5.97	7.59	6.39	0.57	0.88	1.4	3.08	1.34	0.0052	0.4554	0.127	0.7933	0.0152	0.2392	0.0152	0.2392				chr1	+	35661570	35661663	6.43	6.47	7.08	5.57	5.94	5.81	6.05	6.21	7.21	5.86	6.67	6.06	5.56	8.03	6.53	7.38	8.63	4.5	8.87	6.6	8.1	7.86
16662359	6.01	5.82	6.33	0.53	0.6	0.44	-1.14	1.24	0.0541	0.7963	0.3027	0.9403	0.1178	0.4607	0.1178	0.4607	NM_005095; XM_005271328; XM_005271330; XM_005271331; XM_011542421; XM_011542422; XM_011542423; XM_011542424; XM_011542425; XM_011542426; XR_246305; XR_946801; ENST00000314607; ENST00000441447; ENST00000457946; ENST00000470175; ENST00000482131; ENST00000492456; BC127113; BC127114; OTTHUMT00000012207; OTTHUMT00000012208; OTTHUMT00000012209; OTTHUMT00000012680; OTTHUMT00000012681; OTTHUMT00000012682…	ZMYM4	zinc finger, MYM-type 4	chr1	+	35734568	35887659	6.39	6.25	5.83	6.04	5.55	5.49	6.37	6.09	6.88	5.98	7.1	6.05	5.9	5.94	6.42	4.44	5.38	6	5.28	6.45	6.08	5.74
16662394	2.55	2.21	2.59	0.44	0.18	0.25	-1.27	1.03	0.0605	0.8553	0.3158	0.9589	0.0871	0.4194	0.0871	0.4194				chr1	+	35775875	35776026	2.77	2.17	2.35	2.49	2.22	3.04	2.85	2.28	1.86	2.08	2.66	3.08	2.77	1.95	2.4	1.98	2.12	2.55	2.65	2.23	2.48	2.26
16662396	3.45	4.03	3.98	0.35	0.5	0.31	1.5	1.45	0.1053	0.0186	0.3936	0.2979	0.0519	0.3488	0.0519	0.3488	NM_001014839; NM_001014841; NM_014284; ENST00000356090; ENST00000373243; ENST00000373253; ENST00000423723; ENST00000437806; ENST00000459931; AB018739; AB018740; AK293658; AK295979; BC024592; OTTHUMT00000131296; OTTHUMT00000131297; OTTHUMT00000131298; OTTHUMT00000131299; OTTHUMT00000131300; OTTHUMT00000131301; uc001bza.3; uc001bzb.3; uc001bzc.3	NCDN	neurochondrin	chr1	+	36023074	36032875	4.04	4.66	4.03	3.26	3.45	3.32	3.97	3.54	3.47	3.21	3.61	4.31	3.62	4.02	4.19	4.14	2.92	3.92	3.78	4.52	4.22	3.77
16662412	3.55	3.68	4.02	0.3	0.45	0.26	1.09	1.38	0.3393	0.039	0.6444	0.3765	0.1136	0.4557	0.1136	0.4557	NM_178548; ENST00000373235; AY326454; BC041175; BC150147; OTTHUMT00000012732; uc010ohy.2	TFAP2E	transcription factor AP-2 epsilon (activating enhancer binding protein 2 epsilon)	chr1	+	36038971	36060929	3.63	3.96	3.82	4.16	3.74	3.3	4.08	3.74	3.77	3.67	3.28	3.43	3.4	3.97	3.99	3.75	3.44	4.05	4.43	3.49	3.24	4.72
16662422	4.16	3.68	3.81	0.61	0.37	0.17	-1.4	-1.28	0.141	0.201	0.4437	0.6151	0.2671	0.6087	0.2671	0.6087				chr1	+	36057977	36059256	3.61	3.77	4.27	4.29	4.11	4.78	3.84	4.19	3.75	4.68	4.03	2.85	3.84	3.46	3.46	3.53	3.23	3.89	3.89	3.48	4.02	3.69
16662424	2.59	2.86	3.02	0.28	0.46	0.58	1.2	1.34	0.1577	0.0411	0.4654	0.3808	0.1065	0.4462	0.1065	0.4462	XR_947183; XR_947184; XR_947185; XR_947186; XR_956890; XR_956891; XR_956892; XR_956893	LOC105378646	uncharacterized LOC105378646	chr1	+	36133845	36134778	2.75	3.14	2.88	2.88	2.78	2.38	2.34	2.92	2.61	2.26	2.61	2.21	2.8	3.18	3.11	3.74	3.16	3.09	4.08	2.39	2.32	2.74
16662427	3.07	2.61	2.3	0.37	0.27	0.32	-1.37	-1.7	0.0213	0.0036	0.212	0.1867	0.0088	0.2031	0.0088	0.2031				chr1	+	36204990	36209177	2.12	2.3	2.32	2.47	2.6	3.44	3.01	3.27	2.54	3.14	3.42	2.89	3.04	2.93	2.25	2.77	2.92	2.59	2.31	2.32	2.68	2.3
16662430	5	4.27	4.38	0.55	0.4	0.53	-1.66	-1.53	0.0079	0.0156	0.1466	0.2851	0.0131	0.2305	0.0131	0.2305	NM_017629; XM_005270578; XM_005270579; XM_011540883; XM_011540884; XR_246243; XR_246244; XR_946567; ENST00000373210; ENST00000488778; ENST00000496257; BC152450; OTTHUMT00000012213; OTTHUMT00000091358; OTTHUMT00000091359; uc001bzj.2	AGO4	argonaute RISC catalytic component 4	chr1	+	36273773	36323491	4.17	4.49	4.85	5.19	4.26	4.09	4.59	4.95	4.72	5.26	5.86	4.43	5.12	3.58	4.12	4.2	4.04	4.95	3.4	4.55	4.03	4.6
16662453	4.93	5.06	5.15	0.6	0.5	0.61	1.1	1.16	0.2852	0.1752	0.5982	0.5879	0.3483	0.6691	0.3483	0.6691	NM_012199; XM_011541236; XM_011541237; XM_011541238; XM_011541239; ENST00000373204; ENST00000373206; AF093097; BC063275; OTTHUMT00000019336; OTTHUMT00000019337; uc001bzk.3; uc001bzl.3; uc009vuy.3	AGO1	argonaute RISC catalytic component 1	chr1	+	36335409	36389900	4.79	5.52	5.74	4.96	4.8	4.27	5.04	5.53	3.53	5.05	4.99	4.68	4.91	5.4	6.01	4.28	4.45	5.24	4.25	5.41	5.07	5.1
16662475	5.07	4.78	5.05	0.64	0.58	0.14	-1.22	-1.01	0.2221	0.8125	0.5357	0.9453	0.3147	0.6459	0.3147	0.6459	NM_024852; NM_177422; XM_005270575; XM_005270576; XM_011540879; XM_011540880; XM_011540881; XM_011540882; ENST00000246314; ENST00000324350; ENST00000373191; ENST00000397828; ENST00000471099; ENST00000491443; AK022827; AK027796; AK292870; AK302289; AK303929; BC025769; BC066888; OTTHUMT00000019829; OTTHUMT00000019830; OTTHUMT00000019831; OTTHUMT00000091354; OTTHUMT00000091357; uc001bzn.1; uc001bzp.…	AGO3	argonaute RISC catalytic component 3	chr1	+	36396319	36522063	5.19	5.1	5.32	5.02	4.76	3.9	4.95	5.07	6	5.2	5.37	4.33	4.91	4.91	5.01	3.58	4.89	5.16	4.83	5.21	4.48	4.14
16662510	3.09	2.85	2.84	0.29	0.45	0.22	-1.18	-1.2	0.4088	0.2268	0.6969	0.6378	0.4548	0.7353	0.4548	0.7353	NM_014466; XM_005270753; XM_011541258; ENST00000207457; ENST00000469024; ENST00000473120; AB033823; AF054910; BC035620; OTTHUMT00000020200; OTTHUMT00000020201; OTTHUMT00000020202; uc001bzr.3; uc001bzs.3	TEKT2	tektin 2 (testicular)	chr1	+	36549676	36553876	2.57	2.82	2.65	3.24	2.85	2.76	2.63	3.51	3.09	3.29	3.01	2.62	3.1	2.58	2.89	3	3.08	2.95	3.18	3.07	2.36	3.83
16662525	4.06	4.52	4.29	0.33	0.45	0.29	1.37	1.17	0.085	0.3184	0.3612	0.7094	0.2158	0.5654	0.2158	0.5654	NM_017825; XM_011541636; ENST00000373178; AF212236; AK295283; AK316349; BC014169; CR457237; OTTHUMT00000020199; uc001bzt.3	ADPRHL2	ADP-ribosylhydrolase like 2	chr1	+	36554453	36559533	4.38	4.82	4.83	4.16	4.71	3.99	3.98	3.6	4.59	3.89	4.55	4.04	4.1	4.68	4.37	4.11	3.65	4.29	4.1	4.45	5.03	4.2
16662537	6.09	6.34	6.12	0.45	0.43	0.36	1.19	1.02	0.6156	0.875	0.8246	0.966	0.7976	0.9119	0.7976	0.9119	NM_001286365; NM_001286366; NM_018067; XM_005271024; XM_005271025; XM_005271027; XM_006710759; XM_006710760; XM_006710761; XM_011541765; ENST00000316156; ENST00000373148; ENST00000373150; ENST00000373151; ENST00000429533; ENST00000462118; ENST00000474796; ENST00000487114; ENST00000487131; ENST00000527764; ENST00000530729; ENST00000530975; ENST00000532131; AK095939; BC106053; BC128042; OTTHUMT0000…	MAP7D1	MAP7 domain containing 1	chr1	+	36621180	36646450	5.88	6.45	6.52	5.66	6.14	5.6	6.41	6.57	6.46	5.95	6.88	6.03	5.97	6.18	5.86	6.05	5.36	6.41	5.61	6.64	6.66	6.41
16662566	6.73	6.79	6.66	0.34	0.76	0.47	1.04	-1.05	0.2506	0.6763	0.5647	0.8967	0.5053	0.7652	0.5053	0.7652	NM_005119; XM_005271371; XR_246308; ENST00000354618; ENST00000466743; ENST00000469141; ENST00000478853; AF117756; BC054046; BC112330; BC112350; OTTHUMT00000021688; OTTHUMT00000023220; OTTHUMT00000023221; OTTHUMT00000091353; uc001cae.4; uc001caf.4; uc001cag.1	THRAP3	thyroid hormone receptor associated protein 3	chr1	+	36690017	36770958	6.68	7.11	7.04	6.19	6.84	6.25	6.93	6.99	7.01	6.58	7.08	6.65	6.84	6.71	6.46	5.05	5.83	6.52	5.76	6.85	7.1	5.67
16662584	3.98	4.08	4.51	0.48	0.4	0.58	1.07	1.44	0.7408	0.0447	0.8903	0.3898	0.1025	0.4409	0.1025	0.4409	NM_001162530; NM_024676; XM_005271205; XM_011542149; XM_011542150; XM_011542151; XM_011542152; XM_011542153; XM_011542154; ENST00000373139; ENST00000453908; ENST00000474766; ENST00000480549; ENST00000496636; ENST00000505871; ENST00000508854; AK026591; AK056459; AK297015; BC048273; OTTHUMT00000021691; OTTHUMT00000021692; OTTHUMT00000021693; OTTHUMT00000023747; OTTHUMT00000359558; OTTHUMT0000035955…	SH3D21	SH3 domain containing 21	chr1	+	36771988	36794818	4.6	4.2	4.33	3.56	4.93	3.62	4.69	4.91	3.92	4.04	4.65	3.76	4.1	4.14	5.61	4.05	3.92	4.63	3.9	3.57	3.94	4.33
16662613	3.59	4.1	4.13	0.28	0.26	0.36	1.42	1.45	0.0027	0.0901	0.1062	0.4778	0.0099	0.2117	0.0099	0.2117				chr1	+	36916215	36917200	3.45	3.44	4.09	3.99	3.97	3.93	4.12	3.44	3.7	3.17	3.59	3.33	3.61	3.84	4.13	4.63	4.31	4.17	4.12	3.9	4.28	4.07
16662615	2.37	2.44	2.63	0.08	0.37	0.18	1.05	1.19	0.3957	0.2066	0.6884	0.6206	0.4252	0.7174	0.4252	0.7174				chr1	+	37235456	37241369	2.62	2.29	2.23	2.31	2.4	2.41	2.52	2.5	2.33	2.35	2.53	2.4	2.33	2.15	2.71	3.22	2.75	2.62	2.83	2.22	2.42	2.77
16662619	2.03	2.64	2.15	0.35	0.56	0.27	1.53	1.09	0.0105	0.8616	0.1626	0.9608	0.0131	0.2305	0.0131	0.2305	NR_036217; ENST00000579351; uc021oll.1	MIR4255	microRNA 4255	chr1	+	37627164	37627235	2.45	1.67	1.95	2.11	2.53	2.59	2.13	2	1.77	1.9	2.06	2.81	2.13	2.37	2.11	3.83	2.63	2.06	2.37	2.82	2.72	3.19
16662621	5.95	4.77	5.26	0.4	0.99	0.93	-2.27	-1.62	0.0864	0.1873	0.363	0.6002	0.1906	0.5405	0.1906	0.5405				chr1	+	37669211	37669317	4.05	5.53	4.55	6.21	7.06	5.99	5.81	6.26	5.15	5.91	5.39	6.17	5.84	4.96	4.81	6.3	4.14	4.99	6.76	4.66	5.3	4.68
16662623	4.34	3.95	3.63	0.23	0.42	0.5	-1.31	-1.63	0.2785	0.0064	0.5912	0.2233	0.0217	0.2654	0.0217	0.2654	NM_025079; NR_106790; XM_006710925; XM_006710926; XM_011542193; XM_011542194; XM_011542195; XM_011542196; XM_011542197; XM_011542198; ENST00000373087; ENST00000471012; ENST00000472312; ENST00000619365; AK093343; AY920403; BC005001; OTTHUMT00000012154; OTTHUMT00000012157; OTTHUMT00000012158; uc001cbb.4	ZC3H12A; MIR6732	zinc finger CCCH-type containing 12A; microRNA 6732	chr1	+	37940119	37949978	3.04	3.74	3.83	4.34	4.38	4.11	4.46	4.56	3.83	4.22	4.45	4.31	4.41	4.07	3.65	3.58	3.73	3.79	3.2	3.87	4.9	4.15
16662636	3.48	3.83	4.07	0.7	0.66	0.65	1.27	1.5	0.1928	0.0628	0.505	0.4328	0.154	0.5029	0.154	0.5029	NM_003462; XM_005271172; ENST00000296218; ENST00000466723; ENST00000467277; ENST00000490312; ENST00000497858; AF006386; AK126963; AK225935; AK290502; AK295199; AK299918; BC039074; BC046117; OTTHUMT00000012159; OTTHUMT00000012160; OTTHUMT00000012437; OTTHUMT00000012438; OTTHUMT00000091267; uc001cbj.3	DNALI1	dynein, axonemal, light intermediate chain 1	chr1	+	38022520	38032458	4.43	4.52	3.32	4.51	3.67	2.81	3.64	2.43	2.87	4.13	3.71	3.56	3.63	4.34	5.05	3.96	4.14	3.62	3.4	5.02	2.87	3.64
16662648	4.31	4.88	3.62	0.68	0.88	0.73	1.49	-1.61	0.6282	0.1802	0.8317	0.5932	0.1927	0.5422	0.1927	0.5422	NM_001256875; NM_018101; ENST00000327331; ENST00000373055; AK291917; AK302116; AY508815; BC000703; BC001651; BC008079; BC016944; OTTHUMT00000012473; OTTHUMT00000012474; uc010oih.1	CDCA8	cell division cycle associated 8	chr1	+	38158090	38175391	3.27	4.42	5.3	4.75	4.88	4.84	3.34	4.44	3.58	3.95	5.77	4.17	4.01	5.1	3.7	3.86	3.17	5.15	3.58	3.79	5.65	5.16
16662662	2.73	2.86	2.88	0.44	0.65	0.47	1.09	1.11	0.5747	0.7787	0.802	0.934	0.7064	0.8699	0.7064	0.8699				chr1	+	38215874	38215974	2.88	2.86	2.35	3.53	2.23	3.1	3.14	2.47	2.1	2.58	2.51	3	2.86	2.9	2.18	2.68	2.28	3.04	2.03	3.47	3.98	3.4
16662664	3.7	3.88	3.71	0.49	0.61	0.2	1.13	1.01	0.3016	0.9192	0.6144	0.9789	0.53	0.7778	0.53	0.7778	NM_001031740; NM_001113482; NM_152496; XM_005270510; XM_011540788; ENST00000329006; ENST00000373045; ENST00000397631; ENST00000525897; ENST00000532512; AB188490; AK301399; BC031903; BC077730; OTTHUMT00000012468; OTTHUMT00000012469; OTTHUMT00000388630; OTTHUMT00000388631; OTTHUMT00000388632; uc001cbx.2; uc001cby.2; uc001cbz.2	MANEAL	mannosidase, endo-alpha-like	chr1	+	38259474	38267278	3.62	3.87	4.01	3.73	3.2	2.81	3.72	3.73	4.4	3.34	4.24	3.6	3.65	3.85	3.68	4.21	3.82	3.41	3.98	4.13	5.09	3.18
16662676	4.29	4.61	4.76	0.33	0.36	0.32	1.25	1.39	0.0361	0.0236	0.2603	0.3201	0.0399	0.3201	0.0399	0.3201	NM_001142726; NM_198446; ENST00000373042; ENST00000373043; ENST00000468084; BC057819; BC107856; OTTHUMT00000012471; OTTHUMT00000012472; OTTHUMT00000012946; uc001ccd.2; uc010oii.1	C1orf122	chromosome 1 open reading frame 122	chr1	+	38272651	38275126	4.67	5.28	4.65	4.22	4.3	4.16	4.62	4.87	3.88	4.27	4.64	4.51	4.01	4.36	4.92	4.7	4.61	4.88	4.33	5.2	5.29	4.62
16662685	5.6	5.26	5.88	0.39	0.52	0.25	-1.26	1.22	0.1602	0.1585	0.4688	0.5702	0.0333	0.3029	0.0333	0.3029	AK093261	INPP5B	inositol polyphosphate-5-phosphatase B	chr1	+	38326369	38327252	5.67	5.69	5.13	5.22	5.45	5.94	6.34	5.11	5.5	6.05	6.02	5.72	5.19	5.02	6.04	4.85	4.56	5.95	5.81	5.4	5.77	6.17
16662688	3.65	3.33	3.51	0.71	0.45	0.25	-1.25	-1.1	0.1911	0.4158	0.5026	0.7697	0.4078	0.7066	0.4078	0.7066				chr1	+	38349909	38349989	3.73	3.66	2.78	3.13	4.29	3.06	3.46	3.31	4.1	4.51	4.71	3.9	2.84	3.28	3.62	3.5	2.92	3.2	3.14	3.43	3.37	3.3
16662690	3.18	3.4	3.61	0.14	0.18	0.46	1.17	1.35	0.3123	0.0013	0.623	0.143	0.0042	0.1697	0.0042	0.1697				chr1	+	38350695	38350789	3.42	3.75	3.07	3.09	3.41	3.26	3.74	3.03	3.38	3.14	3.29	3.24	2.95	3.57	3.51	3.42	3.41	3.59	4.68	3.04	3.39	3.33
16662692	4.97	4.76	4.6	0.45	0.68	0.65	-1.15	-1.29	0.2683	0.2241	0.5815	0.6363	0.3917	0.6973	0.3917	0.6973	NM_016037; XM_011541555; ENST00000373014; ENST00000483182; ENST00000486563; ENST00000488453; AF067802; AF151852; AK023587; AK291900; AK296018; BC005182; OTTHUMT00000012962; OTTHUMT00000012963; OTTHUMT00000012964; OTTHUMT00000012965; uc001ccn.4; uc009vvm.3; uc010oil.2	UTP11L	UTP11-like, U3 small nucleolar ribonucleoprotein (yeast)	chr1	+	38474930	38490497	4.18	4.9	5.55	5.02	4.4	5.1	5.1	4.75	5.09	4.45	6	5.2	4.79	5.24	4.13	3.53	4.18	5.66	4.04	4.65	5.42	4.85
16662705	2.71	3.13	3.02	0.43	0.44	0.25	1.33	1.24	0.2727	0.2894	0.5856	0.6879	0.4473	0.7315	0.4473	0.7315	XR_947200; XR_947201; XR_956985; XR_956991	LOC105378653	uncharacterized LOC105378653	chr1	+	38512986	38584697	3.05	3.57	3.17	2.67	2.99	3.71	2.9	2.66	2.39	3.34	2.71	2.78	2.89	3.25	3	3.74	3.61	2.95	3.26	2.64	3.08	2.43
16662710	2.22	2.44	2.27	0.23	0.33	0.4	1.16	1.03	0.1357	0.284	0.4372	0.6846	0.2952	0.6319	0.2952	0.6319	NR_037432; ENST00000582606; uc021olo.1	MIR3659	microRNA 3659	chr1	+	38554903	38555001	2.27	3.15	2.35	2.32	1.94	2.28	2	1.9	2.28	2.57	1.97	2.31	1.96	2.22	2.14	2.95	2.55	2.39	2.45	2.5	2.83	2.35
16662712	2.68	2.74	2.84	0.24	0.28	0.5	1.04	1.12	0.7313	0.5237	0.8854	0.8287	0.8115	0.9178	0.8115	0.9178	XR_947202; XR_947204; XR_947205; XR_957004; XR_957009; XR_957017	LOC105378654	uncharacterized LOC105378654	chr1	+	38607365	38628221	2.75	2.96	2.65	2.7	2.33	2.7	2.5	2.63	2.46	2.72	2.39	3.17	2.8	2.58	2.07	3.02	2.81	3.14	3.52	2.57	2.89	3.22
16662715	2.93	2.71	2.6	0.45	0.36	0.34	-1.16	-1.26	0.6292	0.3694	0.832	0.7438	0.6612	0.848	0.6612	0.848	XR_947202; XR_947203; XR_947204; XR_947205; XR_957004; XR_957006; XR_957009; XR_957017	LOC105378654	uncharacterized LOC105378654	chr1	+	38658716	38676024	2.95	2.28	2.68	2.98	3.31	2.99	2.82	3.53	2.7	2.95	2.92	2.24	2.12	2.39	2.31	2.92	2.39	2.31	2.98	2.22	2.92	2.82
16662719	3.11	3.19	3.14	0.2	0.3	0.26	1.05	1.02	0.9806	0.9172	0.9924	0.9782	0.9941	0.998	0.9941	0.998	XR_947202; XR_947203; XR_947204; XR_957004; XR_957006; XR_957009	LOC105378654	uncharacterized LOC105378654	chr1	+	38677715	38679106	3.33	3.11	3.05	3.13	3.01	3.03	3.48	3.58	3	3.15	3.13	2.92	3.3	3.22	3.23	3.52	2.58	2.85	2.85	3.17	3.16	3.52
16662722	2.5	2.75	2.78	0.31	0.45	0.81	1.19	1.21	0.5285	0.4432	0.7753	0.7868	0.706	0.8696	0.706	0.8696				chr1	+	38862331	38862437	2.77	2.73	2.97	2.66	2.27	2.43	1.58	2.47	2.93	2.19	2.37	3.13	2.54	2.63	2.46	2.21	2.97	3.27	4.01	2.37	3.46	3.13
16662724	2.56	2.95	2.67	0.22	0.33	0.35	1.31	1.08	0.0678	0.1554	0.3296	0.5664	0.1514	0.5002	0.1514	0.5002	XR_947209; XR_957064	LOC105378656	uncharacterized LOC105378656	chr1	+	38940868	38942156	3.43	2.56	3.3	2.24	2.57	2.7	2.61	2.97	2.54	2.48	2.45	2.57	2.72	2.97	2.78	2.98	3.15	2.6	3.09	2.73	2.32	3.17
16662728	3.51	4.22	3.95	0.54	0.53	0.27	1.64	1.35	0.0324	0.2957	0.2497	0.693	0.0968	0.4322	0.0968	0.4322	XR_947215; XR_947216; XR_947217; XR_957135; XR_957150; XR_957156; ENST00000433671; ENST00000443161; ENST00000456813	LOC105378662; LOC105378663	uncharacterized LOC105378662; uncharacterized LOC105378663	chr1	+	39325672	39385068	3.88	3.53	3.8	3.32	4.07	3.3	4.17	3.75	3.85	3.46	4.86	3.17	3.66	4.67	4.27	3.79	3.34	4	3.78	4.76	4.73	4.4
16662735	2.88	3.31	3.18	0.58	0.47	0.14	1.34	1.23	0.0849	0.3365	0.3612	0.722	0.2172	0.567	0.2172	0.567				chr1	+	39392542	39392649	3.17	3.42	3.12	3.44	3.36	2.35	3.18	2.35	4.11	2.87	2.97	2.97	2.72	3.22	3.17	2.74	3.91	3.29	3.01	3.54	2.98	4.13
16662737	5.69	5.53	5.72	0.64	0.69	0.65	-1.12	1.02	0.9468	0.8174	0.9806	0.947	0.9721	0.99	0.9721	0.99	NM_001136275; NM_024595; XM_011542139; ENST00000372984; ENST00000432648; ENST00000446189; ENST00000531822; AY326465; BC119745; BC119746; OTTHUMT00000019687; OTTHUMT00000388642; OTTHUMT00000388643; OTTHUMT00000388645; uc001ccw.3; uc010oip.2; uc010oiq.2; AK298890; AK303098	AKIRIN1	akirin 1	chr1	+	39456895	39471737	5.55	5.24	6.73	5.88	5.48	5.51	6.15	6.27	5.92	5.48	6.7	4.99	4.75	5.66	6.23	5.44	5.06	5.97	4.52	6.57	5.66	4.73
16662744	6.4	6.3	6.38	0.46	0.96	0.58	-1.07	-1.01	0.177	0.6683	0.4879	0.8933	0.3844	0.6928	0.3844	0.6928	NM_001184979; NM_004552; ENST00000372967; ENST00000372969; AF020352; AF086268; BC001884; BC093057; CR456904; OTTHUMT00000019688; OTTHUMT00000019689; uc001ccx.3; uc001ccy.3	NDUFS5	NADH dehydrogenase (ubiquinone) Fe-S protein 5, 15kDa (NADH-coenzyme Q reductase)	chr1	+	39491967	39500308	6.41	5.44	6.97	6.18	6.36	6.16	6.49	6.91	6.21	6.8	7.2	6.42	5.85	6.19	6.79	3.82	5.69	6.93	5.82	6.43	6.13	6.52
16662749	3.53	3.58	3.7	0.68	0.32	0.53	1.03	1.13	0.9067	0.5603	0.9656	0.8448	0.7641	0.8973	0.7641	0.8973				chr1	+	39508264	39509883	3.78	3.58	3.36	4.17	3.51	3.57	3.73	3.63	3.57	5.1	2.81	3.42	3.3	3.61	4.81	3.38	3.62	4	3.24	3.64	3.84	4.35
16662752	2.73	2.88	3.36	0.23	0.35	0.33	1.11	1.55	0.5507	0.0039	0.7878	0.1907	0.0102	0.2131	0.0102	0.2131				chr1	+	39512712	39514128	3.64	3.58	2.41	2.64	2.53	2.6	3.14	2.86	2.83	3.26	2.69	2.86	2.5	3.04	3.67	3.36	2.6	2.88	3.18	2.81	3.01	3.26
16662755	6.42	5.94	6.35	0.53	0.63	0.73	-1.4	-1.05	0.0257	0.5396	0.2283	0.8354	0.0186	0.2524	0.0186	0.2524	NM_012090; XM_005270694; XM_005270695; XM_005270696; XM_005270697; XM_005270698; XM_005270700; XM_006710519; XM_006710520; XM_006710521; XM_006710522; XM_006710524; XM_006710525; XM_006710526; XM_006710527; XM_006710528; XM_006710529; XM_006710530; XM_006710531; XM_006710532; XM_006710533; XM_006710534; XM_006710535; XM_006710536; XM_006710537; XM_006710538; XM_006710539; XM_006710540; XM_0115411…	MACF1	microtubule-actin crosslinking factor 1	chr1	+	39546988	39952810	6.95	5.95	6.03	6.2	6.35	5.95	6.26	7.08	5.66	6.72	7.14	6.2	6.57	5.58	6.5	4.35	5.92	7.96	6.2	5.58	6.25	5.93
16662885	5.1	4.32	5.29	0.47	0.5	0.56	-1.72	1.14	0.0042	0.5294	0.1208	0.8315	0.0024	0.1389	0.0024	0.1389	NM_015038; OTTHUMT00000392100; uc009vvt.1	KIAA0754; MACF1	KIAA0754; microtubule-actin crosslinking factor 1	chr1	+	39875176	39882154	5.6	5.21	4.31	5.62	4.84	5.04	5.45	5.87	4.32	5.14	4.9	4.89	5.25	4.11	4.6	3.63	5.14	6.14	4.79	4.73	3.95	4.17
16662890	4.31	4.55	4.35	0.23	0.93	0.33	1.19	1.03	0.4948	0.9789	0.756	0.9942	0.7313	0.8817	0.7313	0.8817	NM_181809; XM_006710616; XM_011541381; XM_011541382; XR_946640; XR_946641; XR_946642; ENST00000331593; AY303954; BC131617; OTTHUMT00000023079; uc001cdi.3	BMP8A	bone morphogenetic protein 8a	chr1	+	39957318	39995541	3.7	4.07	4.06	4.55	3.26	3.89	4.34	4.23	4.25	4.37	4.52	3.99	4.37	4.75	4.39	5.49	5.49	4.54	4.55	5.05	3.09	4.56
16662900	3.95	3.71	4.19	0.27	0.51	0.43	-1.18	1.18	0.9134	0.3946	0.9679	0.7585	0.5887	0.8099	0.5887	0.8099	NR_125979	LOC101929516	uncharacterized LOC101929516	chr1	+	40030769	40038875	3.75	4.38	3.73	3.78	3.65	3.42	4.63	4.28	3.9	3.95	4.21	3.79	4.1	3.44	4.19	3.69	4.17	3.48	4.29	5.06	3.73	3.79
16662905	3.85	3.55	3.5	0.31	0.41	0.51	-1.24	-1.28	0.1729	0.3645	0.4831	0.7402	0.3709	0.6842	0.3709	0.6842				chr1	+	40099088	40099575	3.62	3.6	2.9	4.01	3.66	3.94	4.67	3.53	3.74	4.4	3.57	3.64	4.19	3.48	3.3	3.32	4.24	3.57	3.28	3.56	4.05	3.53
16662908	4.05	3.98	4.09	0.34	0.41	0.32	-1.05	1.03	0.4968	0.8181	0.7574	0.9474	0.7864	0.9068	0.7864	0.9068	NM_001195007; NM_006112; NM_203456; NR_036543; NR_036544; XM_006710289; XM_006710290; XM_006710291; XM_006710292; XM_011540501; XR_946519; XR_946520; XR_946521; ENST00000324379; ENST00000356511; ENST00000372830; ENST00000372835; ENST00000456578; ENST00000470018; ENST00000470213; ENST00000474804; ENST00000475350; ENST00000480169; ENST00000482751; ENST00000485507; ENST00000495526; ENST00000497370; …	PPIE	peptidylprolyl isomerase E (cyclophilin E)	chr1	+	40157854	40229586	4.11	3.99	4.44	4	3.54	3.93	4.52	4.01	3.83	4.94	4.11	4.19	4.19	4.09	3.91	3.8	3.61	4.43	3.67	4.72	4.22	3.77
16662936	2.95	2.99	2.82	0.41	0.28	0.29	1.03	-1.1	0.9609	0.8945	0.9856	0.9724	0.991	0.997	0.991	0.997	XR_947221; XR_947222; XR_957181; XR_957182	LOC105378667	uncharacterized LOC105378667	chr1	+	40289924	40303684	2.8	2.89	3.06	3.6	3.31	2.63	2.76	2.98	3.25	2.83	3.09	2.91	2.22	3.01	2.69	3.24	2.84	3.28	3.37	2.8	2.4	2.93
16662942	2.49	2.79	2.69	0.22	0.4	0.41	1.23	1.15	0.1342	0.3465	0.4349	0.7294	0.3077	0.6413	0.3077	0.6413	XR_947223; XR_957183; ENST00000418255	LOC105378668	uncharacterized LOC105378668	chr1	+	40363417	40364770	2.65	2.68	2.73	3.08	3.1	2.43	2.35	2.54	2.45	2.53	2.47	2.43	2.62	2.86	3.01	2.77	3.62	2.41	3.43	2.68	2.82	2.2
16662945	3.7	3.68	3.82	0.16	0.91	0.26	-1.01	1.09	0.1297	0.6436	0.4294	0.8831	0.2982	0.6343	0.2982	0.6343	NM_001136493; NM_001287808; NM_001287809; NM_032793; NR_109896; XM_005271285; XM_011542312; XR_946783; ENST00000372809; ENST00000372811; ENST00000420632; ENST00000434861; ENST00000459917; ENST00000469745; ENST00000480630; ENST00000481612; ENST00000483824; ENST00000491515; AK027396; AK291540; AK297991; AK301533; AY358636; BC011587; BC092414; OTTHUMT00000025755; OTTHUMT00000025756; OTTHUMT000000257…	MFSD2A	major facilitator superfamily domain containing 2A	chr1	+	40420784	40435638	4.09	3.73	3.88	3.77	4.05	3.45	3.66	3.69	3.76	3.53	3.56	3.93	3.77	3.57	3.45	3.54	3.52	3.87	4.12	3.5	6.15	4.67
16662968	6.17	5.47	5.82	0.48	0.89	0.8	-1.63	-1.28	0.0448	0.568	0.282	0.8491	0.1177	0.4607	0.1177	0.4607	NM_001105530; NM_006367; XM_005270368; XM_011540509; XM_011540510; XM_011540511; XM_011540512; XM_011540513; XM_011540514; XM_011540515; ENST00000340450; ENST00000372792; ENST00000372797; ENST00000372798; ENST00000372802; ENST00000372805; ENST00000414281; ENST00000414893; ENST00000417287; ENST00000420216; ENST00000421589; ENST00000424977; ENST00000427843; ENST00000435719; ENST00000446031; ENST000…	CAP1	CAP, adenylate cyclase-associated protein 1 (yeast)	chr1	+	40505905	40538321	5.59	5.9	6.05	5.35	6.06	5.9	7.14	6.54	5.5	6.19	6.67	6.41	6.26	4.95	5.04	3.65	5.14	6.48	5.19	5.58	6.52	5.12
16662993	4.49	4.31	4.38	0.31	0.64	0.59	-1.14	-1.08	0.9903	0.4709	0.9964	0.8017	0.7104	0.872	0.7104	0.872	NM_012421; XM_011541893; XM_011541894; ENST00000372771; AB209099; BC113666; OTTHUMT00000015767; U22377; uc001cfc.4; uc001cfd.4	RLF	rearranged L-myc fusion	chr1	+	40627041	40706593	3.61	4.26	5.24	4.33	4.3	4.35	4.84	4.66	4.57	4.99	4.97	4.25	4.23	3.95	4.63	3.95	4.6	5.03	3.68	4.25	5.77	4.3
16663005	2.37	2.58	2.23	0.42	0.42	0.47	1.15	-1.11	0.2086	0.9245	0.5225	0.9803	0.3844	0.6928	0.3844	0.6928				chr1	+	40643515	40643621	2.19	2.12	2.47	2.22	2.92	2.48	2.39	3.1	1.81	2.55	2.41	1.79	2.39	2.25	1.88	3.38	2.35	2.37	3.26	2.11	2.92	2.59
16663007	2.22	2.28	2.2	0.18	0.31	0.46	1.05	-1.01	0.3745	0.9129	0.6718	0.9772	0.6308	0.8329	0.6308	0.8329	NM_001008740; ENST00000372766; ENST00000468258; BC108666; OTTHUMT00000015769; OTTHUMT00000015770; uc001cfe.2	TMCO2	transmembrane and coiled-coil domains 2	chr1	+	40711619	40717365	1.84	2.86	2.41	2.1	2.16	2.32	2.09	2.09	2.31	2.36	2.12	2.61	2.09	2.12	2.19	2.74	2.97	2.81	1.82	2.2	2.41	2.22
16663014	5.46	4.76	5	0.59	0.95	0.59	-1.62	-1.38	0.1495	0.2856	0.4548	0.6855	0.3153	0.6461	0.3153	0.6461	NM_005857; XM_011540486; XM_011540487; ENST00000372759; ENST00000472583; ENST00000474142; ENST00000479131; AB016068; AF064867; BC037283; OTTHUMT00000015766; OTTHUMT00000319378; OTTHUMT00000319379; OTTHUMT00000319380	ZMPSTE24	zinc metallopeptidase STE24	chr1	+	40723733	40759856	5.11	4.46	5.15	4.95	4.48	4.46	5.75	5.57	5.63	6.05	6.21	5.54	4.99	5.02	4.38	3.78	4.12	5.67	4.76	4.78	6.93	5.08
16663030	4.02	4.08	3.99	1.16	0.69	0.56	1.05	-1.02	0.8153	0.7386	0.9265	0.9188	0.8573	0.9386	0.8573	0.9386				chr1	+	40747986	40749177	4.07	4.05	4.23	3.7	3.54	2.37	4.49	4.2	5.25	6.04	4.2	3.9	3.04	5.02	3.39	3.79	3.55	4.51	3.16	4.53	5.25	3.55
16663033	5.39	5.18	5.44	0.63	0.51	0.57	-1.16	1.04	0.1683	0.6704	0.4782	0.8945	0.3685	0.6828	0.3685	0.6828	NM_001198978; NM_001198979; NM_001198980; NM_022733; XM_011541959; XM_011541960; ENST00000372708; ENST00000372718; ENST00000435168; ENST00000487871; ENST00000539317; ENST00000614549; AK294675; AK298702; AK303975; AK316218; BC021133; OTTHUMT00000019074; OTTHUMT00000019075; OTTHUMT00000019076; OTTHUMT00000019077; uc001cfj.3; uc001cfk.3; uc010oji.2; uc010ojj.2; uc021oma.1	SMAP2	small ArfGAP2	chr1	+	40810522	40888998	4.71	5.63	5.3	5.07	5.59	5.12	6.26	6.74	4.93	5.22	6.13	5.93	5.47	4.6	5.03	4.66	5.37	5.84	5.26	4.83	6.1	5.12
16663051	3.75	3.32	3.16	0.72	0.51	0.57	-1.35	-1.5	0.1369	0.127	0.4384	0.5324	0.2105	0.5612	0.2105	0.5612	NM_023070; XM_005271136; XM_005271137; XM_005271138; XM_005271139; ENST00000361584; ENST00000411995; ENST00000469416; ENST00000484445; AK091612; BC017498; OTTHUMT00000019078; OTTHUMT00000019079; OTTHUMT00000019080; uc001cfl.2; uc001cfn.2	ZFP69B	ZFP69 zinc finger protein B	chr1	+	40915774	40929390	2.64	2.74	3.74	4.43	3.36	4.33	4.23	3.41	4.13	2.82	4.54	2.79	3.36	3.08	3.36	2.58	4.08	3.34	3.14	3.42	3.37	2.66
16663064	3.73	3.29	3.22	0.33	0.51	0.32	-1.36	-1.43	0.0544	0.0348	0.3031	0.3653	0.0623	0.3718	0.0623	0.3718	NM_198494; XM_005270809; XM_005270810; XM_006710605; XM_006710606; XM_006710607; ENST00000372705; ENST00000372706; ENST00000482712; BC041873; OTTHUMT00000019082; OTTHUMT00000019083; OTTHUMT00000019084; uc001cfo.3; uc009vwb.3; uc010ojk.2	ZFP69	ZFP69 zinc finger protein	chr1	+	40942887	40962015	3.13	2.91	3.26	3.73	3.03	4.06	3.31	3.3	3.22	3.98	4.09	3.62	3.73	3.36	3.72	3.54	3.66	3.41	2.9	2.6	4.21	2.83
16663075	3.94	3.93	3.71	0.29	0.56	0.39	-1.01	-1.18	0.4666	0.9525	0.7374	0.9876	0.6901	0.8614	0.6901	0.8614	NM_022774; XM_005271125; XM_005271126; XM_005271128; XM_011541970; ENST00000296380; ENST00000358527; ENST00000372703; ENST00000415550; ENST00000418186; ENST00000419161; ENST00000420209; ENST00000432259; ENST00000443729; ENST00000471429; AF086542; AK023245; BC021969; OTTHUMT00000019086; OTTHUMT00000019087; OTTHUMT00000019088; OTTHUMT00000019089; OTTHUMT00000019090; OTTHUMT00000019091; OTTHUMT00000…	EXO5	exonuclease 5	chr1	+	40974413	40982228	3.75	3.61	3.57	3.76	3.89	4	3.74	3.24	3.97	3.69	4.05	4.15	3.92	3.57	3.94	4.21	3.36	3.4	4.55	4.01	5.12	4.32
16663085	3.33	3.24	2.95	0.38	0.24	0.21	-1.07	-1.3	0.3705	0.0256	0.669	0.33	0.0774	0.4008	0.0774	0.4008	NM_152373; XM_011540671; XM_011540672; XM_011540673; XM_011540674; XM_011540675; ENST00000372696; ENST00000372697; ENST00000372699; ENST00000465152; ENST00000472043; ENST00000493756; BC091518; BC111463; OTTHUMT00000019260; OTTHUMT00000019261; OTTHUMT00000019262; OTTHUMT00000019263; OTTHUMT00000019264; OTTHUMT00000019575; uc001cft.2	ZNF684	zinc finger protein 684	chr1	+	40997233	41013841	2.91	2.96	3	3.14	3.63	3.05	2.66	2.89	3.24	3.58	4.1	3.56	3.48	2.97	3.26	3.33	2.95	3.13	2.87	3.41	3.33	3.24
16663094	4.52	4.05	4.3	0.26	0.53	0.36	-1.39	-1.17	0.0458	0.3356	0.2844	0.7215	0.1306	0.4763	0.1306	0.4763	NM_001142587; NM_001142588; NM_001142589; NM_001142590; NM_001308114; NM_001308115; NM_014223; XM_005270894; XM_005270895; XM_006710658; XM_006710660; XM_006710661; XM_006710662; XM_011541516; XM_011541517; ENST00000308733; ENST00000372651; ENST00000372652; ENST00000372653; ENST00000372654; ENST00000372669; ENST00000414185; ENST00000416859; ENST00000424419; ENST00000425457; ENST00000427410; ENST0…	NFYC	nuclear transcription factor Y subunit gamma	chr1	+	41157242	41237275	4.38	4.02	4.21	4.58	4.63	4.4	4.82	4.49	4.31	4.81	4.53	4.01	4.79	4.41	4.35	3.35	3.7	4.31	3.77	4.83	3.82	3.57
16663129	3.27	3.67	3.89	0.55	0.65	0.81	1.31	1.54	0.6603	0.7628	0.8484	0.9279	0.9005	0.9582	0.9005	0.9582	NR_029846; uc001cgf.2	MIR30E	microRNA 30e	chr1	+	41220027	41220118	4.08	2.06	3.54	3.22	3.62	3.12	3.46	3.31	3.01	4.65	3.73	3.76	3.12	3.94	3.65	2.29	4.62	4.04	4.24	3.53	3.74	3.71
16663131	2.65	2.24	2.24	0.44	0.32	0.29	-1.34	-1.33	0.0998	0.0893	0.384	0.4764	0.1476	0.4959	0.1476	0.4959	NR_029833; ENST00000385227; uc001cgg.3	MIR30C1	microRNA 30c-1	chr1	+	41222956	41223044	2.63	1.96	2.31	3.31	2.08	3.1	2.29	1.93	2.38	2.6	2.32	2.71	2.84	2.35	2.65	2.73	2.22	2.1	2.12	1.92	2.17	2.86
16663133	3.77	4.15	4.23	0.14	0.38	0.45	1.3	1.38	0.0162	0.0189	0.1924	0.2983	0.0226	0.2686	0.0226	0.2686	NM_004700; NM_172163; XM_011542417; XM_011542418; XM_011542419; XM_011542420; XR_946798; XR_946799; XR_946800; ENST00000347132; ENST00000443478; ENST00000506017; ENST00000509682; AF105202; OTTHUMT00000020812; OTTHUMT00000020813; OTTHUMT00000366513; OTTHUMT00000366514; uc001cgh.2; uc001cgi.2	KCNQ4	potassium channel, voltage gated KQT-like subfamily Q, member 4	chr1	+	41249684	41306124	4.59	3.77	3.86	3.67	3.96	3.85	3.68	3.8	3.64	3.86	3.75	3.44	3.81	4.4	3.97	4.81	3.85	4.61	4.6	4.28	3.78	4.52
16663151	2.64	2.63	2.47	0.23	0.22	0.48	-1.01	-1.13	0.7402	0.7065	0.8902	0.9069	0.9155	0.9649	0.9155	0.9649				chr1	+	41329586	41342342	2.38	2.3	2.52	2.69	2.89	3.1	2.3	2.66	2.67	2.42	2.68	2.53	3.01	3.04	2.75	2.32	2.58	2.63	3.55	2.67	2.58	2.71
16663155	4.61	3.97	4.25	0.41	0.94	0.55	-1.56	-1.29	0.0457	0.2117	0.2843	0.6257	0.124	0.4679	0.124	0.4679	NM_001301237; NM_001905; NR_125440; XM_005270536; XM_006710390; XM_006710391; XM_011540821; XM_011540822; XR_946557; ENST00000372616; ENST00000372621; ENST00000463285; ENST00000463423; ENST00000464283; ENST00000470271; ENST00000475060; ENST00000479480; ENST00000480420; ENST00000486889; ENST00000497210; ENST00000498694; AK130549; AK297386; AK299122; AK303797; AK304817; BC009408; OTTHUMT00000015629…	CTPS1	CTP synthase 1	chr1	+	41445007	41478235	4.65	4.07	4.84	4.91	4.58	4.12	4.56	4.55	4.54	5.31	5.04	4.47	4.24	3.72	3.56	2.81	2.72	4.83	3.6	4	5.39	3.82
16663188	3.86	3.87	4.04	0.42	0.65	0.53	1	1.13	0.7303	0.6305	0.885	0.8779	0.8802	0.9484	0.8802	0.9484	NR_037868; ENST00000626479; AL157461; uc021omd.1	SLFNL1-AS1	SLFNL1 antisense RNA 1	chr1	+	41480262	41509562	4.2	3.99	4.27	4.3	4.67	3.49	4.4	4.04	3.47	4.53	4.15	3.63	3.44	3.94	3.54	3.39	3.67	4.68	3.29	3.52	5.08	3.23
16663193	2.68	2.91	2.62	0.3	0.33	0.39	1.17	-1.04	0.1749	0.6879	0.4856	0.9004	0.3779	0.6883	0.3779	0.6883	XR_426678; XR_426679; XR_431154; XR_431155; XR_947245; XR_947246; XR_947247; XR_947248; XR_947249; XR_947250; XR_947251; XR_947252; XR_947253; XR_953180; XR_953181; XR_957206; XR_957207; XR_957208; XR_957209; XR_957210; XR_957211; XR_957212; XR_957213; XR_957214; ENST00000422305; ENST00000425554; ENST00000445073	LOC102723924	uncharacterized LOC102723924	chr1	+	41708045	41750533	2.97	2.54	2.87	2.92	2.63	2.98	2.7	3.1	2.45	2.54	2.72	2.19	2.57	2.48	2.55	3.16	2.75	2.36	3.44	3.05	3.53	2.98
16663199	4.28	4.55	4.27	0.42	0.82	0.37	1.21	-1.01	0.0468	0.6217	0.287	0.8742	0.1183	0.4612	0.1183	0.4612	NM_001291281; OTTHUMT00000015642	FOXO6	forkhead box O6	chr1	+	41827227	41856020	4.25	4.33	4.49	4.8	4.45	4	4.12	4.41	3.94	4.66	4.76	4.01	3.75	5.83	5.01	4.58	4.6	4.8	4.15	6.36	4.9	3.81
16663212	2.59	2.84	2.97	0.48	0.66	0.32	1.2	1.3	0.523	0.6495	0.7723	0.8854	0.7991	0.9125	0.7991	0.9125	XR_947255; XR_947256; XR_957216; XR_957217	LOC105378678	uncharacterized LOC105378678	chr1	+	41898931	41930507	3.32	2.34	3.23	2.66	2.67	3.58	2.88	3.02	2.52	2.38	3.36	2.35	2.38	2.97	3.02	3.37	2.13	2.83	3.04	2.61	2.36	4.21
16663215	3.79	3.41	3.63	0.55	0.38	0.29	-1.3	-1.11	0.3198	0.664	0.6285	0.8914	0.6032	0.8182	0.6032	0.8182				chr1	+	42001114	42001539	3.31	3.5	3.05	4.07	3.35	4.4	3.7	4.22	2.92	3.36	4.19	3.21	3.63	3.33	3.99	3.86	3.6	3.4	3.98	3.32	4.27	3.5
16663218	3.08	3.28	3.22	0.2	0.48	0.48	1.15	1.1	0.4343	0.4739	0.7157	0.803	0.6759	0.8553	0.6759	0.8553	NM_007102; ENST00000372581; BC069301; BC093779; BC093781; OTTHUMT00000018307; U34279; uc001chc.1	GUCA2B	guanylate cyclase activator 2B (uroguanylin)	chr1	+	42619092	42621495	3.86	3.6	2.48	3.18	3.66	2.72	2.55	3.34	3.04	3.23	2.85	3.06	3.08	3.27	2.9	3.44	2.94	3.07	3.34	3.77	3.57	2.65
16663223	2.69	3.27	3.51	0.47	0.17	0.67	1.49	1.76	0.0193	0.0032	0.2051	0.1793	0.0078	0.1976	0.0078	0.1976	NM_173642; XM_006710585; ENST00000410070; ENST00000431473; BC039737; OTTHUMT00000019174; OTTHUMT00000019175; uc001chi.2	RIMKLA	ribosomal modification protein rimK-like family member A	chr1	+	42846466	42889900	3.86	3.36	3.21	2.78	3.7	2.41	2.64	3.21	2.52	3	3.58	2.25	2.37	3.22	3.15	3.28	3.3	4.6	3.7	3.17	3.38	3.32
16663231	4.06	4.36	4.58	0.7	0.75	0.12	1.23	1.44	0.322	0.3625	0.63	0.7393	0.5331	0.7796	0.5331	0.7796	NM_001077447; NM_001287506; NM_001287507; NM_001287508; NM_001287509; NM_001287510; NM_001287511; NM_024664; XR_946757; ENST00000372556; ENST00000372560; ENST00000372561; ENST00000372562; ENST00000469615; ENST00000471420; ENST00000472013; ENST00000482168; BC104938; BC106064; BC112015; OTTHUMT00000019166; OTTHUMT00000019167; OTTHUMT00000019168; OTTHUMT00000019169; OTTHUMT00000019527; OTTHUMT000000…	PPCS	phosphopantothenoylcysteine synthetase	chr1	+	42921788	42948411	4.56	4.38	4.59	3.83	4.38	3.96	4.62	3.79	4.9	4.19	5.63	3.45	4.46	4.48	4.74	4.14	5.04	4.58	4.54	3.94	6.16	3.86
16663242	3.11	2.74	3.14	0.29	0.3	0.39	-1.3	1.02	0.0377	0.5687	0.2644	0.8493	0.0306	0.294	0.0306	0.294	NM_001080850; XM_011542066; XM_011542067; XM_011542068; XM_011542069; XM_011542070; XM_011542071; ENST00000340612; ENST00000342022; ENST00000428554; ENST00000471390; ENST00000471699; ENST00000475614; ENST00000477155; ENST00000495044; ENST00000507855; ENST00000509712; ENST00000514642; AK024625; AK302075; AL832217; AY639646; BX640642; OTTHUMT00000019173; OTTHUMT00000019524; OTTHUMT00000019525; OTTH…	CCDC30	coiled-coil domain containing 30	chr1	+	42929001	43120335	3.24	2.96	2.58	2.94	3.04	2.79	2.88	2.64	3.34	3.29	3.23	3.02	3.47	2.9	3.54	2.26	3.07	2.8	3.77	2.36	2.72	2.79
16663282	2.22	2.13	2.32	0.39	0.4	0.27	-1.07	1.07	0.4298	0.9697	0.7124	0.992	0.6559	0.8454	0.6559	0.8454	ENST00000492422; OTTHUMT00000019528	CCDC30	coiled-coil domain containing 30	chr1	+	42929593	42929888	2.91	2.12	2.3	2.13	1.82	2.17	2.49	2.76	3.04	2.17	2.77	2.26	1.95	2.02	2.39	2.72	1.99	2.32	2.26	1.95	2.3	2.94
16663284	2.64	2.47	2.42	0.42	0.95	0.51	-1.13	-1.16	0.6306	0.5358	0.8329	0.834	0.5663	0.7973	0.5663	0.7973	ENST00000462063; OTTHUMT00000097208	CCDC30	coiled-coil domain containing 30	chr1	+	42933415	42933453	2.41	2.23	2.42	2.23	2.49	2.83	1.62	2.97	2.08	3.31	2.61	2.77	2.26	2.68	2.32	3.54	2.17	2.92	3	2.59	1.66	4.74
16663286	2.9	2.41	2.68	0.56	0.41	0.62	-1.41	-1.17	0.1009	0.3857	0.3858	0.7535	0.2521	0.5971	0.2521	0.5971	ENST00000462063; OTTHUMT00000097208	CCDC30	coiled-coil domain containing 30	chr1	+	42934331	42934389	3.3	2.06	2.15	3.05	2.79	2.13	1.99	2.67	3.53	3.34	3.61	2.28	2.67	2.6	3.15	2.54	3.25	3.22	2.29	2.3	1.96	2.23
16663288	3.11	2.62	2.38	0.62	0.48	0.34	-1.41	-1.67	0.0858	0.0398	0.3622	0.3772	0.0837	0.413	0.0837	0.413	ENST00000492422; OTTHUMT00000019528; ENST00000468651; OTTHUMT00000097209	CCDC30	coiled-coil domain containing 30	chr1	+	42938793	42939231	2.85	2.3	2.89	3.27	3.34	2.64	2.9	2.13	4.05	3.33	3.26	2.33	3.18	1.81	2.09	2.75	2.85	2.2	2.38	2.56	2.19	2.31
16663291	2.28	2.35	2.34	0.16	0.46	0.25	1.05	1.04	0.2937	0.5774	0.6067	0.8536	0.5682	0.7984	0.5682	0.7984	ENST00000475614; OTTHUMT00000019530	CCDC30	coiled-coil domain containing 30	chr1	+	42948334	42948667	2.33	2.52	2.32	2.24	2.15	2.53	2.35	2.43	2.11	2.39	2.33	2.12	2.15	3.16	2.81	2.4	2.47	2.24	2.1	2.05	2.03	3.19
16663294	4.55	4.4	4.33	0.29	0.43	0.38	-1.12	-1.17	0.9454	0.2263	0.98	0.6378	0.4069	0.706	0.4069	0.706	NM_006347; XM_005270362; XM_005270366; XM_011540508; XR_426585; XR_946523; XR_946524; XR_946525; ENST00000304979; ENST00000372549; ENST00000372550; ENST00000436387; ENST00000440068; ENST00000461351; AF016371; AF036331; AK294288; BC003412; BT019343; CR541899; CR541920; OTTHUMT00000019778; OTTHUMT00000019779; OTTHUMT00000019780; OTTHUMT00000019781; OTTHUMT00000019782; OTTHUMT00000019783; uc001chq.3…	PPIH	peptidylprolyl isomerase H (cyclophilin H)	chr1	+	43124048	43142429	4.46	4.67	5.02	4.68	4.31	4.36	4.19	4.87	4.77	4.37	4.99	4.24	4.27	4.41	4.13	4.19	4.54	4.72	3.72	4.47	5.37	4.13
16663314	2.53	2.51	2.63	0.31	0.4	0.33	-1.02	1.07	0.4049	0.2726	0.6949	0.6755	0.5071	0.7662	0.5071	0.7662	XR_946525; AF086102	PPIH	peptidylprolyl isomerase H (cyclophilin H)	chr1	+	43144406	43147325	3.14	2.6	2.62	2.67	2.42	2.4	2.47	2.72	2.45	2.47	2.42	2.83	1.82	2.65	2.32	3.53	2.72	2.58	3.05	2.28	2.47	2.32
16663317	9.91	9.65	9.75	0.48	1.04	0.97	-1.2	-1.12	0.1933	0.4608	0.5054	0.7961	0.4174	0.7129	0.4174	0.7129	NM_004559; NR_132737; XM_005270904; ENST00000321358; ENST00000332220; ENST00000436427; ENST00000467957; ENST00000616651; BC002411; BC010430; BC015208; BC018393; BC038384; BC065571; BC070084; BC071708; BC090038; BC098435; BC106045; L28809; OTTHUMT00000019786; OTTHUMT00000019787; OTTHUMT00000097210; OTTHUMT00000097211; uc001chs.3	YBX1	Y box binding protein 1	chr1	+	43148066	43168023	9.61	10.01	10.5	9.78	9.64	9.34	10.94	10.14	10.91	9.68	10.32	10.1	9.75	9.78	8.99	7.53	8.59	10.33	8.24	9.95	10.72	9.14
16663329	3	3.09	2.71	0.47	0.41	0.32	1.06	-1.22	0.65	0.2216	0.8431	0.6347	0.2484	0.5937	0.2484	0.5937				chr1	+	43221886	43222881	2.67	2.72	3.37	2.17	3.19	2.67	2.47	3.31	3.61	2.84	2.9	2.99	3.5	2.61	2.31	3.66	3	3.18	2.97	3.53	2.75	2.63
16663332	4.76	4.57	4.36	0.34	0.54	0.44	-1.14	-1.32	0.4676	0.3509	0.7381	0.7328	0.6075	0.8205	0.6075	0.8205	NM_024097; NR_040733; ENST00000372525; ENST00000464081; ENST00000468913; ENST00000494155; ENST00000603943; BC001508; BC001711; OTTHUMT00000020001; OTTHUMT00000020003; OTTHUMT00000020004; OTTHUMT00000020007; OTTHUMT00000469755; uc001cia.4	C1orf50	chromosome 1 open reading frame 50	chr1	+	43232916	43241553	4.28	4.48	4.73	4.24	3.94	4.69	4.89	4.52	5.12	4.83	5.33	4.64	4.88	4.26	5.27	4.1	4.55	4.22	4.17	4.81	5.66	4.89
16663345	3.8	3.5	3.92	0.42	0.47	0.47	-1.24	1.08	0.4053	0.5042	0.6951	0.8189	0.353	0.6723	0.353	0.6723				chr1	+	43241650	43241880	3.94	4.16	4.33	3.84	3.22	3.26	3.94	3.45	4.22	4.04	4.44	3.81	3.39	3.92	4.72	3.21	3.3	3.32	3.72	3.6	4.21	3.16
16663347	2.93	3.03	2.71	0.38	0.46	0.15	1.07	-1.17	0.8031	0.388	0.9209	0.7545	0.5246	0.7751	0.5246	0.7751	ENST00000464081; ENST00000603943; OTTHUMT00000020004; OTTHUMT00000469755	C1orf50	chromosome 1 open reading frame 50	chr1	+	43253661	43264127	2.75	3.05	3.48	2.53	3.1	3.41	2.66	3.28	2.94	2.75	2.82	2.43	3.38	3.56	2.65	3.18	2.14	2.79	2.67	2.67	3.03	2.76
16663358	3.38	3.29	3.41	0.09	0.19	0.38	-1.07	1.02	0.8394	0.7623	0.9376	0.9279	0.952	0.9809	0.952	0.9809	NM_001017922; NM_018538; XM_006710313; XM_011540570; XM_011540571; ENST00000328249; ENST00000372514; ENST00000372517; ENST00000470938; ENST00000487556; AF311285; AK056138; AK125447; AK295704; AY049028; BC099703; BC099707; BC099712; BC099713; OTTHUMT00000020180; OTTHUMT00000020181; OTTHUMT00000020182; OTTHUMT00000020183; OTTHUMT00000020184; uc001cic.1; uc001cid.1; uc001cie.1; uc001cif.1; uc010ojw.1	ERMAP	erythroblast membrane-associated protein (Scianna blood group)	chr1	+	43282776	43310660	2.75	3.32	3.28	3.35	3.5	3.31	3.18	3.42	3.38	3.39	3.6	3.45	3.32	3.72	3.53	3.53	3.2	3.49	3.88	3.29	3.21	3.28
16663376	3.57	3.24	3.77	0.3	0.28	0.4	-1.26	1.14	0.0895	0.7367	0.3682	0.918	0.1102	0.4508	0.1102	0.4508	NM_001242739; NM_015911; XM_006710671; XM_011541536; XM_011541537; ENST00000372502; ENST00000372503; ENST00000372504; ENST00000372506; ENST00000372507; ENST00000372508; ENST00000397034; ENST00000630961; AF131739; AK296201; BC000157; OTTHUMT00000020189; OTTHUMT00000020190; OTTHUMT00000020192; OTTHUMT00000020193; OTTHUMT00000097215; OTTHUMT00000468289; uc001cig.3; uc001cih.3; uc009vwm.3; uc021omh.1	ZNF691	zinc finger protein 691	chr1	+	43312244	43318148	3.68	3.8	3.16	3.36	3.14	3.64	3.84	3.22	3.9	4	3.73	3.19	3.55	2.79	4.09	3.41	3.25	2.91	3.49	3.2	3.45	3.74
16663390	2.93	3.32	2.94	0.16	0.37	0.37	1.31	1.01	0.0285	0.8276	0.2378	0.9502	0.0593	0.3656	0.0593	0.3656	NR_033967; ENST00000416689; ENST00000431759; AK056786; uc001cil.3	SLC2A1-AS1	SLC2A1 antisense RNA 1	chr1	+	43424720	43449029	2.42	2.85	2.77	3.04	3.7	2.92	3.55	3.08	3.19	2.7	2.93	2.8	2.82	3.03	2.89	3.42	3.07	3.14	2.98	3.65	3.16	3.8
16663396	3.17	3.34	3.02	0.55	0.45	0.84	1.13	-1.11	0.6373	0.8071	0.8366	0.9436	0.7783	0.9036	0.7783	0.9036				chr1	+	43457109	43457215	2.82	3.01	3.27	3.3	3.26	3.07	3.25	2.84	3.61	4.3	3.08	4.18	3.07	4.36	3.12	4.14	3.5	2.9	5.04	3.17	3.57	3.26
16663398	3.49	3.5	3.8	0.54	0.5	0.71	1.01	1.24	0.9101	0.219	0.9668	0.6321	0.4056	0.7054	0.4056	0.7054	NM_001101376; XM_005270875; XM_005270876; ENST00000335282; ENST00000409337; ENST00000409396; ENST00000410025; ENST00000410048; ENST00000481753; OTTHUMT00000019024; OTTHUMT00000019025; OTTHUMT00000019026; OTTHUMT00000019027; OTTHUMT00000019028; OTTHUMT00000019029; uc009vwo.3	FAM183A	family with sequence similarity 183, member A	chr1	+	43585819	43622067	3.65	2.98	3.46	4.03	2.89	3.61	3.89	2.76	2.9	4.31	3.16	3.73	3.4	3.35	4.98	4.23	4.13	4.31	3.34	2.89	3.46	3.74
16663413	2.38	2.91	3.01	0.44	0.5	0.46	1.45	1.55	0.0771	0.0564	0.3479	0.4183	0.0992	0.4359	0.0992	0.4359	NM_001167965; NM_001195831; NM_152498; XM_005270520; XM_006710383; XM_011540793; XM_011540794; XM_011540795; XM_011540796; XM_011540797; XM_011540798; XM_011540799; XM_011540800; XM_011540801; ENST00000372492; ENST00000428122; ENST00000528956; ENST00000529956; ENST00000533339; ENST00000534615; ENST00000610710; BC117280; BC117306; OTTHUMT00000019014; OTTHUMT00000019023; OTTHUMT00000384325; OTTHUMT…	CFAP57	cilia and flagella associated protein 57	chr1	+	43637820	43720029	3.46	2.6	3.27	3.53	2.73	2.58	2.5	2.39	2.34	2.22	2.4	2.09	2.59	3.72	2.68	3.44	2.67	3.48	3.34	2.95	2.36	2.38
16663446	2.91	3.09	2.45	0.6	0.71	0.91	1.13	-1.38	0.5361	0.8501	0.7799	0.9573	0.8175	0.9203	0.8175	0.9203				chr1	+	43662088	43662207	4.08	2.16	2.62	2.97	3.23	3.73	2.34	3.58	2.68	2.82	2.3	3.22	1.97	2.62	2.31	4.32	3.27	2.82	4.16	3.02	2.08	3.8
16663448	3.15	3.51	3.55	0.39	0.18	0.34	1.28	1.32	0.3358	0.1405	0.6414	0.5481	0.3158	0.6467	0.3158	0.6467	NM_144626; XM_005270466; XM_005270467; XM_011540705; ENST00000432792; ENST00000439858; ENST00000456751; BC016858; BC072393; OTTHUMT00000019031; OTTHUMT00000019032; OTTHUMT00000019034; uc001cir.3; uc021oml.1	TMEM125	transmembrane protein 125	chr1	+	43735665	43739673	3.26	3.13	3.46	3.41	3.26	4.09	3.67	3.5	3.16	3.12	2.81	3.08	3.05	3.08	3.55	3.49	3.57	3.63	4.08	3.58	3.59	3.5
16663457	3.66	3.62	3.53	0.43	0.3	0.29	-1.03	-1.09	0.2334	0.2993	0.5466	0.6957	0.4187	0.7137	0.4187	0.7137	NM_001253357; NM_005424; XM_005271163; XM_005271164; XM_006710869; XR_946751; ENST00000372476; ENST00000461061; ENST00000471187; ENST00000473014; ENST00000480269; ENST00000485125; ENST00000488437; ENST00000492599; ENST00000492874; ENST00000538015; AK296735; AK300399; AK300623; AL833389; BC038239; EU826586; EU826587; EU826588; EU826589; EU826590; OTTHUMT00000019011; OTTHUMT00000019013; OTTHUMT0000…	TIE1	tyrosine kinase with immunoglobulin-like and EGF-like domains 1	chr1	+	43766566	43788781	3.71	3.94	3.03	3.59	3.15	3.21	3.23	3.74	3.37	3.83	3.51	4.21	4.49	3.93	3.34	3.48	3.73	3.28	3.72	3.66	3.55	3.64
16663498	2.58	2.62	2.47	0.09	0.43	0.21	1.02	-1.08	0.2395	0.9306	0.5535	0.9824	0.4325	0.7229	0.4325	0.7229	NM_005373; XM_011541478; ENST00000372470; ENST00000413998; ENST00000612993; DQ234353; M90102; M90103; OTTHUMT00000019522; OTTHUMT00000019523; uc001civ.3; uc001ciw.3; uc009vwr.3	MPL	MPL proto-oncogene, thrombopoietin receptor	chr1	+	43803475	43820135	2.41	2.92	2.37	2.75	2.51	2.63	2.47	2.41	2.56	2.58	2.54	2.6	2.59	2.45	2.45	2.81	2.51	2.81	2.53	2.76	3.62	3.15
16663514	5.13	5.24	4.29	0.42	1.41	1.28	1.08	-1.79	0.4652	0.6438	0.7362	0.8831	0.5089	0.7668	0.5089	0.7668	NM_001255; ENST00000310955; ENST00000372462; ENST00000478882; ENST00000482046; AF099644; AK302539; AK303844; BC000624; BC001088; BC006272; BC009425; BC009426; BC010044; BC012803; BC012827; BC013303; BC015998; BC024257; BC031294; BC110321; BT007388; OTTHUMT00000019487; OTTHUMT00000019488; OTTHUMT00000019489; OTTHUMT00000019490; U05340; uc001cix.3; uc001ciy.3	CDC20	cell division cycle 20	chr1	+	43824599	43828874	3.63	6.11	7.04	5.24	5	4.74	4.64	5.32	5.32	4.78	5.92	5.16	4.61	5.47	4.02	3.79	4.14	6.81	4.08	5.72	7.97	4.91
16663533	4.75	4.62	4.52	0.44	0.51	0.34	-1.09	-1.17	0.7289	0.4537	0.8848	0.7923	0.7509	0.8909	0.7509	0.8909				chr1	+	43850784	43854826	4.54	4.63	5.42	4.61	4.21	4.32	5.27	4.97	5.67	4.91	4.98	4.7	4.26	4.59	4.55	4.81	4.1	4.46	4.27	4.57	5.52	4.58
16663537	4.47	4.53	5.22	0.35	0.39	0.47	1.04	1.69	0.9627	0.0259	0.9863	0.3308	0.0455	0.3337	0.0455	0.3337	NM_015284; XM_005270686; XM_006710501; XM_011541103; XM_011541104; XM_011541105; XM_011541106; XM_011541107; ENST00000357658; ENST00000372450; ENST00000406439; ENST00000460536; ENST00000470139; ENST00000470897; ENST00000471177; ENST00000562955; AK091821; AK126972; AK131107; BC017576; BC051343; BC052802; BC151232; OTTHUMT00000019510; OTTHUMT00000019511; OTTHUMT00000019512; OTTHUMT00000019517; OTTH…	SZT2	seizure threshold 2 homolog (mouse)	chr1	+	43855553	43922666	5.28	5.53	4.49	4.41	4.91	4.55	4.88	4.34	5.29	4.8	4.63	4.13	4.4	4.39	5.16	4.29	4.66	5.41	4.25	4.6	5.29	4.01
16663621	4.34	4.45	4.88	0.57	0.66	0.59	1.08	1.45	0.7995	0.2239	0.9192	0.6363	0.4422	0.7282	0.4422	0.7282	NM_002840; NM_130440; XM_005271079; XM_005271080; XM_005271081; XM_005271082; XM_006710795; XM_006710796; XM_006710797; XM_006710798; XM_006710799; XM_006710800; XM_006710801; XM_011541871; XM_011541872; XM_011541873; ENST00000359947; ENST00000372405; ENST00000372407; ENST00000412568; ENST00000414879; ENST00000429895; ENST00000436724; ENST00000437607; ENST00000438120; ENST00000463041; ENST0000046…	PTPRF	protein tyrosine phosphatase, receptor type, F	chr1	+	43990858	44089343	4.84	5.03	5.38	4.89	3.75	4.09	4.99	4.79	3.69	5.32	3.77	4.39	4.11	4.88	4.38	3.74	4.13	5.52	3.83	4.76	5.12	3.87
16663665	5.14	5.22	5.46	0.75	0.65	0.62	1.06	1.25	0.792	0.342	0.9157	0.7259	0.6181	0.8263	0.6181	0.8263	NM_014663; XM_005271354; XM_005271355; XM_005271356; XM_011542467; ENST00000372396; ENST00000463151; ENST00000472265; ENST00000481296; ENST00000485249; AB014577; AK294596; AK300039; BC002558; OTTHUMT00000019960; OTTHUMT00000019961; OTTHUMT00000019962; OTTHUMT00000019963; OTTHUMT00000091287; uc001cjx.3; uc010oki.2	KDM4A	lysine (K)-specific demethylase 4A	chr1	+	44115797	44171189	5.62	5.52	5.9	4.81	5.18	4.67	5.33	5.26	6.48	5.56	6.05	4.93	4.2	4.63	6.71	4.8	4.78	5.41	4.86	5.67	6.52	5.15
16663694	4.57	4.5	4.18	0.29	0.64	0.7	-1.05	-1.31	0.979	0.9925	0.9918	0.9976	0.9993	0.9997	0.9993	0.9997	NM_001270459; NM_001270460; NM_001270461; NM_001270462; NM_001270463; NM_001270464; NM_001270465; NM_001270466; NM_006279; NM_174963; NM_174964; NM_174965; NM_174966; NM_174967; NM_174968; NM_174969; NM_174970; NM_174971; NR_073016; NR_073017; NR_073018; NR_073019; NR_073020; NR_073021; NR_073023; XM_006710825; XM_006710826; XM_006710827; XM_006710828; XM_006710829; XM_011541972; XM_011541973; XM…	ST3GAL3	ST3 beta-galactoside alpha-2,3-sialyltransferase 3	chr1	+	44171495	44396831	4.19	4.91	4.07	4.48	5.1	4.96	4.19	4.25	4.88	4.59	4.89	4.28	4.37	4.46	4.12	3.67	4.58	5.87	4.22	4.71	5.77	4.37
16663728	2.5	2.87	2.63	0.32	0.77	0.54	1.29	1.09	0.1665	0.6284	0.4759	0.8771	0.3703	0.6839	0.3703	0.6839				chr1	+	44182138	44182227	2.59	2.16	3.69	2.99	2.44	2.55	2.8	2.11	2.95	2.33	2.71	2.29	2.39	4.12	2.14	2.26	3.31	3.6	2.81	1.94	2.44	3.22
16663730	3.42	3.47	3.53	0.17	0.16	0.32	1.04	1.08	0.8137	0.2002	0.9258	0.6141	0.399	0.7013	0.399	0.7013	NM_001136215; NM_057090; NM_057091; XM_006711024; XM_011542402; ENST00000372354; ENST00000372359; ENST00000414809; ENST00000438616; ENST00000471394; ENST00000472435; ENST00000474592; ENST00000477048; ENST00000479128; ENST00000491846; ENST00000498139; AF109401; AF120274; BC062375; OTTHUMT00000020713; OTTHUMT00000020714; OTTHUMT00000020715; OTTHUMT00000020716; OTTHUMT00000020717; OTTHUMT00000020718…	ARTN	artemin	chr1	+	44398992	44402913	3.55	4.14	3.19	3.46	3.41	3.36	3.31	3.22	3.78	3.45	3.48	3.27	3.5	3.62	3.41	3.37	3.66	3.9	3.49	3.46	3.63	3.44
16663743	4.02	4.11	4.36	0.35	0.61	0.26	1.06	1.27	0.1946	0.5527	0.5073	0.8407	0.4238	0.7165	0.4238	0.7165	NM_014652; XM_011542461; ENST00000372339; ENST00000372343; ENST00000480902; ENST00000489773; ENST00000492152; AF267987; AK091565; AK290173; BC002608; BC008194; OTTHUMT00000022846; OTTHUMT00000022847; OTTHUMT00000022848; OTTHUMT00000022850; OTTHUMT00000022851; uc001ckx.3; ENST00000486876; OTTHUMT00000022853	IPO13	importin 13	chr1	+	44412478	44433694	4.34	3.92	3.8	3.99	4.15	3.77	4.34	3.75	4.39	3.66	4.37	4.59	3.94	3.97	4.39	4.33	3.83	4.38	3.81	5	5.52	4.18
16663773	3.71	3.73	3.62	0.35	0.5	0.63	1.02	-1.06	0.4987	0.8752	0.7586	0.966	0.7792	0.904	0.7792	0.904	NM_001039589; NM_001384; XM_005270559; XM_011540866; XM_011540867; ENST00000255108; ENST00000396758; ENST00000459879; ENST00000471934; ENST00000476260; ENST00000477294; ENST00000490861; ENST00000492306; ENST00000495421; ENST00000524776; ENST00000527319; ENST00000527567; ENST00000529729; ENST00000530988; ENST00000532140; ENST00000534655; ENST00000534786; AK297933; BC001389; BC003181; BC016956; BT0…	DPH2	DPH2 homolog	chr1	+	44435653	44439043	3.37	5.1	3.68	3.54	4.04	3.72	3.7	4.05	4.41	4.37	3.67	3.55	3.69	3.71	3.53	4.16	3.71	3.69	3.62	3.04	4.39	2.98
16663792	3.87	4.25	3.72	0.47	0.52	0.3	1.29	-1.11	0.046	0.601	0.2847	0.8638	0.0411	0.3227	0.0411	0.3227	NM_001039457; NM_001294333; NM_004047; ENST00000236067; ENST00000461670; ENST00000468183; ENST00000471859; ENST00000472174; ENST00000472277; ENST00000472505; ENST00000473485; ENST00000496131; ENST00000498208; ENST00000498664; ENST00000532072; ENST00000532642; BC000423; BC005876; BT007151; CR456972; D89052; OTTHUMT00000022854; OTTHUMT00000022855; OTTHUMT00000022856; OTTHUMT00000022857; OTTHUMT0000…	ATP6V0B	ATPase, H+ transporting, lysosomal 21kDa, V0 subunit b	chr1	+	44440159	44443972	3.67	3.49	4.66	3.39	3.85	3.95	3.91	3.92	4.68	4	4.19	3.6	3.17	4.01	3.8	3.99	3.78	4.19	3.35	4.35	5.26	4.72
16663812	5.33	5.04	5.44	0.45	0.59	0.65	-1.22	1.08	0.5759	0.9923	0.8027	0.9974	0.8137	0.9188	0.8137	0.9188	NM_001005417; NM_003780; NM_030587; ENST00000309519; ENST00000356836; ENST00000372324; ENST00000434555; ENST00000481924; ENST00000485678; ENST00000497866; ENST00000498543; AB024434; AF038660; AK095873; AK293418; BC096821; OTTHUMT00000022840; OTTHUMT00000022841; OTTHUMT00000022842; OTTHUMT00000022843; OTTHUMT00000022844; OTTHUMT00000022845; uc001clg.3; uc001clh.3; uc001cli.3; uc010okl.2	B4GALT2	UDP-Gal:betaGlcNAc beta 1,4- galactosyltransferase, polypeptide 2	chr1	+	44444615	44456843	5.09	6	5.66	5.88	4.93	5.01	5.79	5.61	6.18	4.99	5.37	5.21	5	5.17	4.44	4.72	5.05	6.08	5.07	4.86	6.55	5.13
16663828	3.14	3.27	3.43	0.24	0.31	0.27	1.09	1.22	0.4382	0.387	0.7187	0.7542	0.6245	0.8298	0.6245	0.8298	NM_152499; ENST00000372318; ENST00000460543; ENST00000463846; ENST00000466180; ENST00000472562; ENST00000479055; ENST00000485811; ENST00000486064; ENST00000486504; ENST00000490064; ENST00000490563; AK024289; AK092569; BC033868; BC047313; BX641142; OTTHUMT00000022865; OTTHUMT00000022866; OTTHUMT00000022867; OTTHUMT00000022868; OTTHUMT00000022869; OTTHUMT00000022870; OTTHUMT00000022871; OTTHUMT0000…	CCDC24	coiled-coil domain containing 24	chr1	+	44457031	44462200	3.53	3.46	3.98	3.46	2.84	2.96	2.82	3.14	3.24	3.59	3.12	2.99	2.95	3.21	3.32	3.36	3.19	3.3	3.54	3.29	3.24	3.31
16663851	3.4	3.1	3.33	0.27	0.36	0.4	-1.23	-1.05	0.037	0.8061	0.2628	0.9432	0.0795	0.4046	0.0795	0.4046	XM_011540700; XM_011540701; XM_011540702; BC031250; uc009vxf.1	KLF17	Kruppel-like factor 17	chr1	+	44509600	44570647	3.73	3.04	2.62	3.56	3.53	3.88	3.23	3.52	3.28	3.58	3.15	3.03	3.29	3.2	3.34	3	3.24	2.9	3.94	3.22	2.89	2.41
16663863	2.63	2.87	2.68	0.28	0.32	0.08	1.18	1.03	0.345	0.911	0.6489	0.9768	0.5247	0.7752	0.5247	0.7752	NM_173484; XM_005270465; XM_011540700; XM_011540701; XM_011540702; XM_011540703; XM_011540704; ENST00000372299; ENST00000476802; BC035408; BC049844; OTTHUMT00000026646; OTTHUMT00000026647; uc001clp.3; uc009vxf.1	KLF17	Kruppel-like factor 17	chr1	+	44584522	44600812	2.72	2.61	2.57	3.16	3.35	3.06	2.62	2.64	2.5	2.56	2.32	2.73	2.67	2.9	2.77	2.95	2.31	2.62	2.79	3.13	2.69	2.91
16663871	3.76	3.4	3.65	0.61	0.47	0.34	-1.28	-1.07	0.6669	0.8657	0.8521	0.9625	0.8338	0.9282	0.8338	0.9282	NM_001034023; NM_001034024; NM_019100; XM_005271037; XM_005271039; XM_005271040; XM_006710771; XM_011541784; XM_011541785; ENST00000315913; ENST00000361745; ENST00000372289; ENST00000372290; ENST00000436069; ENST00000437511; ENST00000440641; ENST00000446292; ENST00000463950; ENST00000471829; ENST00000475794; ENST00000483741; ENST00000487922; ENST00000488433; ENST00000494092; AF265228; AK092898; A…	DMAP1	DNA methyltransferase 1 associated protein 1	chr1	+	44679125	44686353	3.52	3.71	3.73	4.16	3.97	4.54	3.58	3.83	3.82	3.55	3.6	2.48	3.37	3.27	4.27	3.36	3	3.9	3.3	3.41	4.48	3.3
16663897	2.32	2.47	2.13	0.42	0.54	0.68	1.11	-1.14	0.7662	0.9245	0.9029	0.9803	0.9231	0.9683	0.9231	0.9683				chr1	+	44856394	44856495	1.98	2.24	2.02	2.16	2.58	2.75	2.17	2.35	2.22	2.31	2.51	1.82	3.21	2.45	2.2	2.5	3.33	1.99	3.76	1.79	2.11	3.16
16663899	3.77	3.7	3.94	0.34	0.43	0.53	-1.05	1.12	0.62	0.2156	0.8275	0.6289	0.4552	0.7354	0.4552	0.7354	NM_018150; XM_005270992; XM_005270993; XM_005270994; XM_005270996; XM_005270997; XM_006710735; XM_011541697; XM_011541698; XM_011541699; XM_011541700; XM_011541701; XM_011541702; XM_011541703; XR_946692; ENST00000335497; ENST00000355387; ENST00000361799; ENST00000372247; ENST00000440132; ENST00000453863; ENST00000470498; ENST00000471494; ENST00000474064; ENST00000474394; ENST00000474956; ENST0000…	RNF220	ring finger protein 220	chr1	+	44870866	45117396	4.82	3.89	3.76	3.31	3.42	3.3	4.38	4.06	3.97	3.98	3.68	3.34	3.97	4.09	3.44	3.71	3.48	3.89	3.53	3.78	4.73	3.48
16663931	3.17	3.51	3.33	0.24	0.46	0.15	1.27	1.11	0.0196	0.2655	0.2061	0.6702	0.0621	0.3714	0.0621	0.3714	NM_001145636; XM_006710603; XM_006710604; XM_011541340; XM_011541341; XM_011541342; XM_011541343; XM_011541344; XM_011541345; XM_011541346; XM_011541347; XM_011541348; XM_011541349; XM_011541350; XM_011541351; XM_011541352; XM_011541353; XM_011541354; XM_011541355; XM_011541356; XR_946624; XR_946625; XR_946626; XR_946627; XR_946628; XR_946629; XR_946630; XR_946631; XR_946632; ENST00000357508; ENS…	C1orf228	chromosome 1 open reading frame 228	chr1	+	45140364	45191263	3.21	3.39	3.37	2.79	3.22	3.32	3.58	3.35	3.23	3.08	3.35	2.74	3.13	3.06	3.4	4.19	4.17	3.28	3.16	3.08	3.81	3.53
16663958	4.32	4.55	4.11	0.6	0.84	0.66	1.17	-1.16	0.2567	0.9075	0.5707	0.9756	0.4014	0.7024	0.4014	0.7024	NM_001297655; NM_001297656; NM_001297657; NM_006845; XM_011540540; XM_011540541; ENST00000372217; ENST00000372224; ENST00000423289; ENST00000452259; ENST00000455186; ENST00000472235; ENST00000480574; ENST00000493027; AB264115; AK290688; AK300756; AK302267; AY026505; BC008764; BC014924; BT006759; CR450302; OTTHUMT00000023180; OTTHUMT00000023181; OTTHUMT00000023182; OTTHUMT00000023183; OTTHUMT00000…	KIF2C	kinesin family member 2C	chr1	+	45205490	45233439	4.02	4.55	5.41	4.49	4.19	4.37	4.15	4.55	4.48	3.68	5.68	3.9	4.12	4.64	3.77	3.77	4.31	5.6	4.11	4.55	6.46	4.98
16663989	5.84	5.48	5.74	0.43	0.5	0.43	-1.28	-1.07	0.0467	0.4072	0.2869	0.7648	0.1319	0.4778	0.1319	0.4778	NM_001012; ENST00000372209; ENST00000396651; ENST00000464658; ENST00000470475; ENST00000484599; ENST00000485390; ENST00000497035; AB062401; BC070875; OTTHUMT00000023439; OTTHUMT00000023440; OTTHUMT00000023441; OTTHUMT00000023442; OTTHUMT00000023443; OTTHUMT00000023444; OTTHUMT00000023445; uc001cmi.3; ENST00000474582; OTTHUMT00000023446	RPS8	ribosomal protein S8	chr1	+	45240923	45244451	5.47	6.27	6.13	5.56	5.14	5.74	6.25	5.74	6.93	6.17	5.91	5.95	5.82	5.34	5.33	5.19	5.44	5.91	5.4	6.04	6.01	4.78
16664003	8.51	9.44	10.06	0.63	0.61	0.49	1.9	2.93	0.0219	0.0005	0.2146	0.1077	0.0018	0.1267	0.0018	0.1267	NR_000024; ENST00000364043; uc001cmk.1	SNORD46	small nucleolar RNA, C/D box 46	chr1	+	45242162	45242265	10.43	10	9.57	8.01	8.51	8.45	9	9.07	9.92	9.19	8.31	8.31	8.49	9.11	9.88	10.14	10.11	9.98	10.21	8.63	9.66	9.45
16664005	4.38	4.11	4.16	0.32	0.69	0.28	-1.21	-1.17	0.8103	0.5534	0.924	0.8409	0.8352	0.9289	0.8352	0.9289	NM_004073; XR_246234; XR_946541; ENST00000372201; ENST00000461358; ENST00000461769; ENST00000465443; ENST00000476731; ENST00000492398; ENST00000493100; AB209875; BC013899; OTTHUMT00000023429; OTTHUMT00000023430; OTTHUMT00000023431; OTTHUMT00000023432; OTTHUMT00000023433; OTTHUMT00000090770; OTTHUMT00000090771; U56998; uc001cmn.3	PLK3	polo-like kinase 3	chr1	+	45265897	45271667	4.05	4.49	4.76	4.31	3.96	4.34	4.51	4.44	4.71	4.26	3.62	4.56	4.38	3.79	4.19	3.71	4.24	3.83	3.97	3.55	5.64	4.52
16664028	4.74	4.53	4.79	0.34	0.66	0.28	-1.15	1.03	0.8562	0.6214	0.9436	0.8741	0.7927	0.9095	0.7927	0.9095	NM_001136537; XM_006710386; XM_011540803; XM_011540804; XM_011540805; XR_246238; ENST00000409335; ENST00000439563; ENST00000450269; ENST00000464114; ENST00000475105; ENST00000482715; ENST00000485668; ENST00000489976; ENST00000495433; AB209875; AK056150; AK304611; OTTHUMT00000023435; OTTHUMT00000023436; OTTHUMT00000023437; OTTHUMT00000023438; OTTHUMT00000331101; OTTHUMT00000331102; OTTHUMT00000331…	BTBD19; PLK3	BTB (POZ) domain containing 19; polo-like kinase 3	chr1	+	45274154	45281257	4.63	4.89	4.28	4.55	4.36	4.17	5.19	4.92	4.22	5.13	4.78	4.72	4.95	3.92	4.49	5.03	4.92	4.59	5.03	4.02	5.93	4.65
16664044	4.1	2.62	3.07	0.77	0.62	0.81	-2.78	-2.04	0.0011	0.0827	0.0806	0.4655	0.0044	0.172	0.0044	0.172				chr1	+	45282505	45283445	3.34	3.02	2.64	4.42	3.98	3.64	4.86	4.4	2.48	4.87	3.6	4.65	3.68	2.23	3.18	2.22	3.1	2.5	2.96	2.08	2.92	2.64
16664046	2.86	2.34	2.82	0.37	0.76	0.5	-1.43	-1.03	0.2712	0.8886	0.5844	0.9706	0.4943	0.7591	0.4943	0.7591				chr1	+	45397995	45398103	2.09	2.74	1.76	2.21	3.04	2.82	2.42	3.2	3.21	3.14	2.42	2.9	2.81	1.93	2.96	1.88	2.15	3.08	3.5	2.36	3.51	3.65
16664048	3.47	3.47	3.53	0.29	0.54	0.2	-1	1.04	0.377	0.503	0.6738	0.8182	0.6435	0.8398	0.6435	0.8398	NM_000374; NR_036510; XM_005271169; XM_005271170; XM_011542080; XM_011542081; ENST00000246337; ENST00000428106; ENST00000434478; ENST00000460334; ENST00000460906; ENST00000461035; ENST00000462688; ENST00000463092; ENST00000465678; ENST00000466193; ENST00000469548; ENST00000472254; ENST00000473012; ENST00000478467; ENST00000486699; ENST00000490385; ENST00000491300; ENST00000491773; ENST00000494399…	UROD	uroporphyrinogen decarboxylase	chr1	+	45477805	45481341	3.6	3.52	3.77	3.06	3.08	3.46	3.58	3.47	3.84	3.53	3.73	3.41	3.01	3.15	3.48	3.28	3.46	3.96	3.36	3.6	4.78	3.78
16664069	3.49	3.24	3.39	0.45	0.55	0.4	-1.19	-1.07	0.6223	0.4059	0.8284	0.7644	0.6979	0.8654	0.6979	0.8654				chr1	+	45672404	45683543	3.25	2.88	4.06	3.8	4.1	3.54	3.49	2.69	2.96	3.91	3.15	3.55	3.82	2.64	3.57	2.83	2.94	2.59	3.51	3.31	3.58	3.06
16664072	3.36	3.34	3.24	0.39	0.26	0.52	-1.01	-1.09	0.8104	0.6613	0.924	0.8905	0.7994	0.9126	0.7994	0.9126	NR_024270; ENST00000626198	LINC01144	long intergenic non-protein coding RNA 1144	chr1	+	45769582	45771291	2.45	3.43	3.38	3.34	3.13	3.35	3.68	2.77	3.32	3.59	3.9	2.76	3.47	3.31	2.79	3.05	3.64	3.15	3.8	3.12	3.81	3.42
16664074	3.66	3.5	3.5	0.39	0.38	0.26	-1.12	-1.12	0.4323	0.9596	0.7141	0.9899	0.6856	0.8596	0.6856	0.8596	NM_032756; ENST00000334815; BC007293; OTTHUMT00000020527; uc001cne.3	HPDL	4-hydroxyphenylpyruvate dioxygenase-like	chr1	+	45792545	45794347	3.25	3.98	3.51	3.74	3.6	3.12	3.46	3.77	3.9	3.95	3.24	2.89	3.68	4.21	3.38	4.33	3.5	3.68	3.53	3.4	3.62	3.31
16664078	4.55	4.51	4.3	0.38	0.56	0.15	-1.03	-1.19	0.7955	0.3447	0.9171	0.7285	0.468	0.7434	0.468	0.7434	NM_025077; XM_005270412; XM_005270413; XM_011540569; XR_246230; XR_426587; XR_946532; ENST00000372090; ENST00000460057; ENST00000471337; ENST00000477731; ENST00000495703; AK093320; AK293704; AK298162; AY169960; BC009364; CR457320; OTTHUMT00000020517; OTTHUMT00000020518; OTTHUMT00000020519; OTTHUMT00000020520; OTTHUMT00000020521; uc001cnr.4; uc009vxq.3; uc010olm.2; uc010oln.1	TOE1	target of EGR1, member 1 (nuclear)	chr1	+	45805342	45809650	4.4	4.35	4.63	4.67	4.39	3.89	4.18	4.41	4.77	4.49	5.15	4.62	4.16	4.78	4.53	3.75	4.35	4.25	4.11	4.33	5.71	4.65
16664091	3.85	3.69	3.98	0.54	0.66	0.42	-1.12	1.1	0.8798	0.6911	0.954	0.9017	0.8582	0.9391	0.8582	0.9391	NM_015506; XM_005270724; XM_011541204; ENST00000401061; ENST00000477188; ENST00000616135; AK098537; BC006122; OTTHUMT00000020864; OTTHUMT00000020867; uc009vxv.3	MMACHC	methylmalonic aciduria (cobalamin deficiency) cblC type, with homocystinuria	chr1	+	45965725	45976739	3.59	4.74	4.35	3.68	3.85	3.74	3.94	3.55	4.86	3.26	4.6	4.01	4.07	3.52	3.96	4.03	3.37	3.85	4.43	3.47	5.34	3.5
16664100	4.37	4.3	4.37	0.22	0.79	0.16	-1.05	-1	0.5494	0.9911	0.7873	0.9972	0.7895	0.908	0.7895	0.908	NM_001202413; NM_001202414; NM_006066; NM_153326; XM_011540491; XM_011540492; XR_946517; ENST00000351829; ENST00000372070; ENST00000434299; ENST00000471651; ENST00000473038; ENST00000475919; ENST00000475985; ENST00000476957; ENST00000481885; ENST00000487654; ENST00000495913; ENST00000496999; ENST00000497973; ENST00000621846; AK293083; BC000670; BC005394; BT007003; CR457010; EU794588; J04794; OTTH…	AKR1A1	aldo-keto reductase family 1, member A1 (aldehyde reductase)	chr1	+	46016215	46035723	4.51	4.44	4.9	4.36	3.9	4.47	4.64	4.39	4.08	4.34	4.85	4.44	4.28	4.47	4.27	3.94	4.51	4.26	4.27	4.03	6.31	4.32
16664118	4.76	4.96	4.56	0.51	0.73	0.57	1.15	-1.15	0.7114	0.158	0.8758	0.5698	0.3431	0.6655	0.3431	0.6655	NM_001195193; NM_002482; NM_152298; XM_005270888; XM_005270889; XM_011541509; ENST00000350030; ENST00000351223; ENST00000372052; ENST00000437362; ENST00000437901; ENST00000453748; ENST00000464190; ENST00000470768; ENST00000472408; ENST00000481782; ENST00000525515; ENST00000527359; ENST00000527470; ENST00000527932; ENST00000528084; ENST00000528238; ENST00000529333; ENST00000530073; ENST00000530840…	NASP	nuclear autoantigenic sperm protein (histone-binding)	chr1	+	46049518	46084578	4.28	5.02	5.71	4.78	5.18	4.66	4.84	4.61	5.85	4.86	5.79	4.86	4.72	5.12	3.94	4.37	3.62	5.31	4.02	4.69	5.88	4.72
16664150	4.04	3.79	3.98	0.39	0.75	0.25	-1.19	-1.04	0.6528	0.8471	0.8443	0.9562	0.8132	0.9185	0.8132	0.9185	NM_016486; ENST00000372025; ENST00000496366; BC013608; BC034147; BC039718; BC046130; BC064539; BC073836; BC121117; BC133692; OTTHUMT00000098390; OTTHUMT00000098391; uc001cor.1	TMEM69	transmembrane protein 69	chr1	+	46152886	46160115	3.79	4.13	4.27	4.14	3.38	3.54	4.44	3.99	4.04	3.97	4.58	4.17	3.31	4.04	3.8	3.02	2.99	3.93	4.03	4.16	5.25	3.71
16664156	5.59	5.08	5.42	0.52	0.71	0.57	-1.42	-1.13	0.0925	0.6049	0.372	0.8659	0.2253	0.5722	0.2253	0.5722	NM_015112; XM_005270652; XM_005270654; XM_005270655; XM_005270656; XM_006710475; XM_006710477; XM_011541059; XM_011541060; XM_011541061; XM_011541062; XM_011541063; XM_011541064; XM_011541065; XM_011541066; XM_011541067; XM_011541068; XM_011541069; ENST00000361297; ENST00000372008; ENST00000372009; ENST00000467367; ENST00000470809; ENST00000477968; ENST00000482881; ENST00000488619; ENST0000049281…	MAST2	microtubule associated serine/threonine kinase 2	chr1	+	46252659	46501896	5.42	4.57	5.35	5.48	6.03	5.09	5.24	5.62	6.09	6.15	6.26	5.23	4.9	4.42	6	4.34	4.72	6.15	5.26	4.43	5.77	5.78
16664210	3.17	3.17	3.6	0.28	0.43	0.38	1	1.35	0.6004	0.0369	0.8165	0.3703	0.0955	0.4299	0.0955	0.4299				chr1	+	46512490	46514040	3.82	3.03	3.08	3.65	3.3	3.14	3.34	3.29	3.16	3.15	3.18	2.82	2.75	4.04	4.14	2.61	3.03	3.62	3.6	3	3.34	3.54
16664213	3.16	3.29	3.36	0.93	1.16	1.2	1.09	1.14	0.6172	0.5055	0.8257	0.8197	0.7791	0.9039	0.7791	0.9039				chr1	+	46570290	46570847	4.63	2.81	3.61	3.05	3.46	2.25	2.56	3.41	2.35	4.83	4.31	3.26	2.55	4.34	5.42	2.09	2.79	3.69	2.53	2.58	5.82	3.29
16664215	2.81	2.89	2.63	0.24	0.5	0.23	1.05	-1.13	0.353	0.6733	0.6552	0.8954	0.4102	0.7083	0.4102	0.7083	NR_125987; ENST00000452785	LOC101929626	uncharacterized LOC101929626	chr1	+	46599043	46604753	2.69	2.63	2.96	3.06	2.94	3.01	2.73	2.83	2.33	3.01	2.68	2.67	2.75	2.77	2.57	2.76	3.07	3.15	2.48	4.08	2.85	2.33
16664218	2.62	3.09	2.88	0.36	0.49	0.27	1.39	1.2	0.2133	0.4508	0.5269	0.7908	0.4456	0.7307	0.4456	0.7307	NM_005727; XM_011540460; XM_011540461; ENST00000372003; ENST00000464786; ENST00000469330; ENST00000470318; ENST00000472170; ENST00000475163; ENST00000482143; ENST00000482928; ENST00000498443; AF054838; AF065388; AF133425; BC007290; BC013404; OTTHUMT00000020135; OTTHUMT00000020136; OTTHUMT00000020137; OTTHUMT00000020138; OTTHUMT00000020139; OTTHUMT00000020141; OTTHUMT00000020142; OTTHUMT0000002014…	TSPAN1	tetraspanin 1	chr1	+	46640745	46651634	3.21	2.59	1.97	2.58	3.57	2.89	2.64	2.93	2.6	3.47	2.55	2.45	2.33	2.8	3.2	3.38	3.2	2.89	2.81	2.99	2.79	3.13
16664235	3.15	3.33	3.26	0.25	0.3	0.28	1.13	1.08	0.0986	0.2926	0.3821	0.6903	0.2377	0.5843	0.2377	0.5843	NM_001013615; ENST00000371980; AK057892; BC034422; OTTHUMT00000020154; uc010oma.2	LURAP1	leucine rich adaptor protein 1	chr1	+	46669006	46686933	3.25	3.46	3.12	3.09	3.13	2.66	3.12	3.33	3.47	3.33	3.13	3	3.1	3.92	3.25	3.71	3.36	3.03	3.81	3.24	3.18	3.58
16664240	2.92	3.25	2.73	0.45	0.35	0.41	1.25	-1.15	0.7824	0.4806	0.9107	0.8061	0.7745	0.9017	0.7745	0.9017				chr1	+	46702304	46705490	2.51	3.61	3.26	3.74	3.29	2.52	3.16	2.66	2.84	3.7	3.03	2.89	3.08	3.23	2.64	3.24	3.23	2.71	2.77	2.46	2.72	2.58
16664243	4.45	4.6	4.21	0.39	0.5	0.62	1.11	-1.18	0.3745	0.4055	0.6718	0.7641	0.2591	0.6024	0.2591	0.6024	NM_001142548; NM_003579; XM_006710975; XM_011542299; XM_011542300; ENST00000371975; ENST00000442598; ENST00000459678; ENST00000463715; ENST00000469835; ENST00000472889; ENST00000473251; ENST00000476687; ENST00000487700; ENST00000488942; ENST00000493032; ENST00000493985; AK292611; AK297204; BC121059; BC121060; OTTHUMT00000021272; OTTHUMT00000021273; OTTHUMT00000021274; OTTHUMT00000021275; OTTHUMT0…	RAD54L	RAD54-like (S. cerevisiae)	chr1	+	46713360	46744145	4.03	5.14	5.46	4.29	4.36	4.45	4.26	4.76	4.9	4.29	5.09	3.97	4.14	4.56	3.64	4.12	4.3	4.86	3.66	4.66	5.45	4.71
16664272	4.73	4.75	4.65	0.27	0.56	0.71	1.02	-1.06	0.8991	0.8616	0.9619	0.9608	0.9575	0.9837	0.9575	0.9837	NM_001297565; NM_001297566; NM_006004; ENST00000311672; ENST00000460947; ENST00000486951; ENST00000496387; BC001426; BC001934; BC015177; BC093060; BC107703; OTTHUMT00000021451; OTTHUMT00000021452; OTTHUMT00000021453; OTTHUMT00000021454; uc001cpp.3; ENST00000489056; OTTHUMT00000091329	UQCRH	ubiquinol-cytochrome c reductase hinge protein	chr1	+	46769303	46782448	4.73	5.77	5.29	4.55	4.86	4.61	5.2	4.8	5.12	4.92	5.01	4.58	4.32	4.69	3.9	4.37	4.29	4.05	4.48	5.72	4.93	4.02
16664281	4.07	4.17	4.16	0.32	0.24	0.33	1.07	1.06	0.6663	0.9414	0.8519	0.9856	0.9001	0.958	0.9001	0.958	NM_001256127; NM_001256128; NM_199044; NR_045789; NR_045790; NR_045791; ENST00000307089; ENST00000469918; ENST00000472157; ENST00000474844; ENST00000475281; ENST00000486270; ENST00000495427; ENST00000498008; ENST00000537428; AK128066; AK291741; AK292353; AK295003; BC014441; BC016907; OTTHUMT00000021427; OTTHUMT00000021429; OTTHUMT00000021430; OTTHUMT00000021431; OTTHUMT00000021432; OTTHUMT0000002…	NSUN4	NOP2/Sun domain family, member 4	chr1	+	46805849	46830824	4.31	4.53	4.53	4.26	3.95	4.01	4.17	3.56	4.56	3.96	4.47	4.06	3.96	3.8	4.23	4.18	4.14	3.85	3.63	4.24	4.45	4.14
16664299	3.33	3.5	3.76	0.24	0.35	0.4	1.12	1.35	0.5954	0.0364	0.8142	0.3693	0.0945	0.429	0.0945	0.429	NM_001441; ENST00000243167; ENST00000468718; ENST00000484697; ENST00000489366; ENST00000493636; ENST00000493735; BC093632; BC110404; BC111941; OTTHUMT00000021443; OTTHUMT00000021444; OTTHUMT00000021445; OTTHUMT00000021446; OTTHUMT00000021447; OTTHUMT00000021448; U82535; uc001cpu.2; uc001cpv.2	FAAH	fatty acid amide hydrolase	chr1	+	46859937	46879520	3.45	4.22	3.78	3.44	3.24	3.3	3.68	3.04	3.78	3.68	3.39	3.28	3.26	3.6	4.39	4.02	2.99	3.74	3.41	3.44	3.69	3.15
16664322	2.98	3.37	3.09	0.23	0.33	0.33	1.31	1.08	0.0705	0.8728	0.3347	0.9655	0.1425	0.4904	0.1425	0.4904	NR_045483	FAAHP1	fatty acid amide hydrolase pseudogene 1	chr1	+	46899499	46911374	3.18	3.2	3.01	3.39	2.96	3.02	2.66	2.87	3.09	2.91	3.41	2.79	2.96	3.64	3.08	3.54	3.82	2.78	3.59	3.64	3.07	3.24
16664332	3.22	3.35	3.11	0.41	0.43	0.31	1.1	-1.07	0.6062	0.8097	0.82	0.9445	0.8732	0.9455	0.8732	0.9455				chr1	+	46921495	46948147	3.6	3.08	2.86	3.1	3.06	3.31	3.03	3.99	3.56	2.89	3.46	2.83	2.84	3.06	3.76	3.6	3.79	3.11	3.21	3.83	3.73	2.87
16664335	3.31	3.39	3.4	0.31	0.41	0.25	1.06	1.07	0.3476	0.3951	0.6508	0.7587	0.5717	0.8005	0.5717	0.8005	NM_147192; NM_172225; XM_011540667; XM_011540668; XM_011540669; XM_011540670; ENST00000360032; ENST00000371956; AF398527; AF398528; OTTHUMT00000021895; uc001cpw.3; uc001cpx.3	DMBX1	diencephalon/mesencephalon homeobox 1	chr1	+	46972668	46979898	3.2	3.52	3.11	3.47	2.94	2.73	3.58	3.33	3.54	3.35	2.96	2.89	3.5	3.37	3.03	3.94	3.45	3.32	3.67	3.61	2.84	3.86
16664341	3.17	3	2.9	0.39	0.37	0.28	-1.12	-1.2	0.3816	0.2412	0.6774	0.6496	0.4638	0.7406	0.4638	0.7406	NR_038403; ENST00000602433; uc021onb.1	MKNK1-AS1	MKNK1 antisense RNA 1	chr1	+	47004368	47035927	3.22	2.72	3.02	3.63	2.4	3.56	2.55	2.86	3.24	3.19	2.87	2.47	3.32	2.81	3.07	3.11	3.46	2.71	3.15	3.04	2.58	3.4
16664350	3.1	3.23	3.47	0.34	0.35	0.36	1.1	1.29	0.8772	0.1854	0.953	0.5985	0.3579	0.6765	0.3579	0.6765	NM_001145474; NM_001300863; NM_001300864; XM_011541421; ENST00000334122; ENST00000415500; ENST00000564071; ENST00000564373; BC144026; BC144027; FJ211596; OTTHUMT00000021929; OTTHUMT00000021930; OTTHUMT00000430542; OTTHUMT00000430543; uc001cqj.3; uc010omi.2	TEX38	testis expressed 38	chr1	+	47137497	47139266	3.38	2.87	3.18	3.23	3.24	3.03	3.44	3.09	3.58	3.13	3.78	2.79	2.89	2.61	3.79	3.51	3.63	3.4	3.87	3.57	3.02	2.98
16664354	2.86	3.03	3.04	0.4	0.31	0.33	1.13	1.13	0.3964	0.5141	0.689	0.8239	0.664	0.8491	0.664	0.8491	NR_038827; NR_038828; ENST00000418985; ENST00000442839; uc021ond.1; uc021one.1	EFCAB14-AS1	EFCAB14 antisense RNA 1	chr1	+	47139708	47157770	2.56	2.66	3.03	3.03	3.31	2.91	2.97	2.89	3.61	3.16	2.36	2.61	2.47	2.4	3.34	2.99	3.43	3.2	3.31	3.1	3.06	2.97
16664359	2.7	2.71	2.74	0.15	0.45	0.28	1.01	1.03	0.3893	0.8589	0.683	0.9602	0.6639	0.8491	0.6639	0.8491	NM_000779; NM_001099772; XM_011540831; XM_011540832; XM_011540833; XM_011540834; XR_946559; ENST00000271153; ENST00000371919; ENST00000371923; ENST00000413093; ENST00000452782; ENST00000464439; ENST00000468637; ENST00000481248; ENST00000497005; ENST00000526297; ENST00000529715; ENST00000534708; ENST00000546128; ENST00000614163; AF491285; AK300921; AK300941; AY064484; AY064485; AY064486; AY151048;…	CYP4B1	cytochrome P450, family 4, subfamily B, polypeptide 1	chr1	+	47223510	47285085	2.49	3.01	2.69	2.65	2.77	2.95	2.48	2.82	2.54	2.7	2.77	2.51	2.71	2.68	2.48	3.89	2.45	3.01	2.97	2.9	2.96	2.5
16664388	2.75	3.15	3.12	0.31	0.32	0.26	1.32	1.29	0.0379	0.1727	0.2647	0.5852	0.1024	0.4407	0.1024	0.4407	NM_178033; XM_011541206; XM_011541207; ENST00000371901; ENST00000466294; AK091806; AK131355; AY358537; BC028102; OTTHUMT00000022017; OTTHUMT00000022018; uc001cqr.3; uc001cqt.3	CYP4X1	cytochrome P450, family 4, subfamily X, polypeptide 1	chr1	+	47427036	47516423	3.08	3.22	3.14	2.9	3.15	2.49	3.17	2.88	2.33	3.36	2.6	2.86	2.73	3.31	2.51	3.02	3.12	3	3.13	3.19	3.63	2.48
16664406	1.81	2.05	1.75	0.28	0.44	0.26	1.18	-1.04	0.0461	0.9895	0.2852	0.9969	0.0787	0.404	0.0787	0.404	NM_178134; ENST00000334194; ENST00000471598; AK292175; AY262056; AY358631; OTTHUMT00000022020; OTTHUMT00000022021; uc001cqu.1	CYP4Z1	cytochrome P450, family 4, subfamily Z, polypeptide 1	chr1	+	47533160	47583992	1.72	1.87	1.75	1.85	1.96	1.93	1.79	1.73	1.83	1.85	1.73	1.49	2.46	1.95	1.67	2.77	1.89	2.37	1.72	2.87	2.57	2.1
16664421	2.61	2.92	2.83	0.36	0.57	0.46	1.23	1.16	0.2403	0.336	0.5543	0.7216	0.4443	0.7297	0.4443	0.7297	NM_001010969; NM_001308102; XM_005270767; XM_005270769; XM_005270770; BC142690; BC148248; OTTHUMT00000021635; OTTHUMT00000021636; OTTHUMT00000021637; OTTHUMT00000091331; OTTHUMT00000091332; uc001cqv.1; uc009vyo.3; uc009vyp.3; AY280371; BC142607; AY280372	CYP4A22	cytochrome P450, family 4, subfamily A, polypeptide 22	chr1	+	47603107	47615413	2.91	2.24	2.47	2.53	3.17	2.32	2.69	2.99	3.12	2.78	2.06	2.31	2.75	3.23	2.54	2.71	2.69	3.22	3.5	3.11	1.9	3.79
16664438	3.42	3.68	3.52	0.4	0.37	0.39	1.19	1.07	0.1823	0.5989	0.4934	0.8628	0.401	0.7023	0.401	0.7023	NR_047498; ENST00000429328	LINC00853	long intergenic non-protein coding RNA 853	chr1	+	47644290	47646011	3.77	3.18	3.2	3.86	3.68	3.66	3.01	3.87	3.38	3.33	2.69	3.42	3.04	3.69	3.59	4.05	3.94	3.48	4.08	3.24	3.41	4.17
16664442	3.39	3.76	3.74	0.33	0.46	0.13	1.3	1.28	0.0764	0.1103	0.3468	0.5077	0.1417	0.4896	0.1417	0.4896				chr1	+	47691469	47696422	3.68	3.94	4.37	3.39	3.67	3.35	3.8	3.06	3.49	4.17	3.4	3.13	3.38	3.54	3.81	4.28	3.73	3.57	3.68	2.91	3.98	3.58
16664445	6.6	5.64	5.51	0.53	0.93	0.7	-1.95	-2.13	0.0015	0.0057	0.0904	0.2161	0.0027	0.1457	0.0027	0.1457	NM_001136140; NM_016308; NR_046394; NR_046395; ENST00000371870; ENST00000371871; ENST00000371873; ENST00000450808; ENST00000471289; AF070416; AF087865; AF110643; AF112216; AF259961; AK293238; AK294294; AK298502; BC014961; OTTHUMT00000021646; OTTHUMT00000021647; OTTHUMT00000021826; OTTHUMT00000100397; OTTHUMT00000387233; uc001crh.2; uc001cri.3; uc010omp.2; uc010omq.2	CMPK1	cytidine monophosphate (UMP-CMP) kinase 1, cytosolic	chr1	+	47799469	47844511	5.64	5.26	5.66	5.99	6.14	6.52	6.69	6.56	7.08	6.4	7.67	7.02	6.37	5.19	4.93	3.62	5.11	6.08	4.91	5.4	6.77	5.98
16664456	3.89	3.99	4.13	0.34	0.37	0.43	1.08	1.18	0.4905	0.442	0.7532	0.7857	0.689	0.861	0.689	0.861	NM_012186; ENST00000335071; AF275722; KM433708; OTTHUMT00000021836; uc001crk.3	FOXE3	forkhead box E3	chr1	+	47881744	47883724	4.71	3.73	4.35	4.16	4.21	4.63	3.68	3.62	3.75	3.7	3.89	4.24	3.83	3.9	3.88	3.92	4.89	4.52	4.31	4.06	3.83	3.74
16664460	3.66	3.77	3.74	0.3	0.28	0.62	1.08	1.05	0.494	0.1569	0.7556	0.5682	0.3596	0.6777	0.3596	0.6777	NM_004474; ENST00000334793; AF042832; OTTHUMT00000021831; uc001crm.3	FOXD2	forkhead box D2	chr1	+	47901689	47906363	5.21	3.77	3.77	3.66	4.15	3.26	3.61	3.69	3.54	3.66	4.34	3.74	3.66	4.2	3.74	3.68	4.13	3.62	4.11	3.57	3.54	3.61
16664464	1.68	1.8	1.81	0.16	0.42	0.46	1.09	1.1	0.3379	0.2734	0.6435	0.6761	0.4776	0.7495	0.4776	0.7495				chr1	+	47968176	47968311	1.44	1.89	1.51	1.68	1.83	1.89	1.73	1.67	2.01	1.62	1.78	1.63	1.51	2.03	2.04	1.75	1.93	2.79	1.79	1.86	1.51	2.83
16664466	2.85	3	2.92	0.27	0.22	0.39	1.11	1.05	0.4349	0.5657	0.7162	0.8478	0.712	0.8725	0.712	0.8725				chr1	+	48154135	48169055	2.84	2.99	2.75	3.1	2.85	3.24	3.59	2.45	2.93	2.69	2.77	3.04	2.63	3.03	2.6	3.23	2.62	2.56	3.16	3.14	3.02	3.22
16664470	3.1	3.13	3.39	0.38	0.35	0.41	1.02	1.22	0.5272	0.0382	0.7745	0.3741	0.1038	0.4426	0.1038	0.4426				chr1	+	48226249	48231744	3.59	3.32	2.8	3.11	3.16	3.83	3.44	3.17	3.39	2.64	2.87	2.75	3.19	3.89	3.35	3.03	3.06	3.35	4.38	3.57	3.38	3.04
16664473	3.39	3.26	3.25	0.39	0.22	0.54	-1.09	-1.1	0.1495	0.5927	0.4548	0.8604	0.3421	0.6644	0.3421	0.6644	XR_947304; XR_957269; AK093492	LOC105378702	uncharacterized LOC105378702	chr1	+	48283738	48285909	3.49	3.07	3.35	4.23	3.04	3.35	4.51	3.87	3.4	3.34	3.13	3.38	3.95	3.6	3.17	3.15	3.2	3.38	3.17	3.59	3.31	3.08
16664476	2.48	2.68	2.56	0.2	0.45	0.47	1.14	1.05	0.2466	0.3917	0.5607	0.7569	0.4735	0.747	0.4735	0.747	XR_957272; XR_957273	LOC105379778	uncharacterized LOC105379778	chr1	+	48519217	48532873	2.18	2.51	2.73	2.13	3.17	2.4	3.05	2.57	2.67	2.8	2.45	2.45	2.47	2.21	2.34	3.55	2.76	2.54	3.43	2.31	2.65	2.42
16664482	3.11	3.26	3.2	0.32	0.17	0.52	1.11	1.06	0.2624	0.3282	0.5757	0.7163	0.4623	0.7397	0.4623	0.7397				chr1	+	48671637	48672515	3.39	3.2	3.27	2.91	3.37	3.18	3.36	3.2	2.97	3.49	3.49	2.51	3	3.08	2.63	3.33	3.26	2.98	4.18	3.65	3.17	3.28
16664486	3.46	3.65	4.08	0.48	0.53	0.11	1.15	1.54	0.4313	0.0269	0.7133	0.3343	0.0787	0.4038	0.0787	0.4038	NM_001011547; NM_001135181; XM_011540923; XM_011540924; XM_011540925; XM_011540926; XM_011540927; XM_011540928; XM_011540929; XR_946573; ENST00000236495; ENST00000425816; ENST00000438567; ENST00000441260; ENST00000471020; ENST00000493837; ENST00000525901; ENST00000527929; ENST00000532322; ENST00000533824; AK296133; BC025411; BC104857; BC104863; BC143570; BC143572; OTTHUMT00000021841; OTTHUMT00000…	SLC5A9	solute carrier family 5 (sodium/sugar cotransporter), member 9	chr1	+	48688357	48714316	4.14	4.21	2.99	3.45	3.28	3.79	4.13	4.44	3.67	2.96	2.9	3.51	3.43	3.73	3.91	4.19	4.39	3.97	4.05	4.28	3.29	3.39
16664512	2.63	3.19	2.97	0.56	0.47	0.4	1.48	1.26	0.1414	0.1659	0.4444	0.5785	0.2454	0.5911	0.2454	0.5911				chr1	+	48809881	48809987	2.96	2.94	2.7	2.85	2.44	2.24	2.79	2.33	3.9	2.99	2.31	2.98	2.45	2.59	3	3.42	3.59	3.13	3.89	3.2	3.37	3.61
16664514	5.54	5.96	6.06	0.38	0.46	0.88	1.34	1.44	0.2496	0.1701	0.5636	0.5829	0.3258	0.6529	0.3258	0.6529				chr1	+	48913608	48913714	6.03	6.36	5.75	5.63	6.21	5.6	4.85	5.71	6.35	5.19	5.36	5.73	5.17	6.56	5.17	5.51	6.15	6.4	7.24	5.12	5.77	6.23
16664516	2.3	2.51	2.29	0.15	0.47	0.5	1.16	-1.01	0.1807	0.4361	0.4916	0.7826	0.3952	0.6991	0.3952	0.6991	XR_947308; XR_947309; XR_957274; XR_957275	LOC105378706	uncharacterized LOC105378706	chr1	+	49513988	49653257	2	2.34	2.52	2.46	2.37	2.47	2.19	2.1	2.39	2.34	2.17	2.14	2.28	2.62	2.34	2.61	3.59	2.5	3.42	2.19	2.63	2.02
16664520	3.63	3.2	2.7	0.52	0.35	0.48	-1.35	-1.91	0.0394	0.0009	0.2688	0.1361	0.0032	0.1549	0.0032	0.1549				chr1	+	49617064	49617175	3.18	2.35	3.45	2.99	3.07	4.09	2.86	4.36	3.34	3.7	3.63	2.86	3.86	3.36	2.5	3.45	2.43	2.03	3.25	2.82	3.19	3.19
16664522	2.12	2.28	2.08	0.19	0.48	0.47	1.12	-1.03	0.1615	0.5334	0.4701	0.8333	0.3675	0.6825	0.3675	0.6825	NR_125988; ENST00000420071; AK131006	LOC101929721	uncharacterized LOC101929721	chr1	+	49723083	49734957	2.16	2.1	2.11	2.4	2.74	2.27	1.93	2.24	1.81	2.1	1.94	2.09	2.1	1.87	1.94	2.58	2.09	2.22	3.18	2.46	2.06	3.35
16664527	3.54	4.16	3.98	0.43	0.44	0.56	1.53	1.36	0.0138	0.0517	0.1808	0.4058	0.0328	0.3014	0.0328	0.3014				chr1	+	50447887	50447967	4.05	4.01	3.94	3.77	4.79	3.24	3.7	3.43	3.75	2.98	3.79	4.26	3.11	3.58	4.24	4.56	4.37	3.3	4.98	3.6	4.38	3.96
16664529	3.12	2.82	3	0.37	0.33	0.59	-1.23	-1.09	0.0964	0.653	0.3789	0.8866	0.2282	0.5759	0.2282	0.5759				chr1	+	50459990	50461874	3.73	2.33	3.16	2.97	2.65	3.59	3.03	2.68	3.28	2.7	2.84	3.34	3.58	2.44	2.87	3.03	2.87	2.45	3.69	2.8	2.92	2.15
16664533	2.59	2.71	2.92	0.27	0.14	0.81	1.09	1.26	0.6917	0.0634	0.8662	0.4335	0.1503	0.499	0.1503	0.499	NM_001144774; NM_001144775; NM_001144776; NM_001144777; NM_001294348; NM_021952; XM_006710411; XM_006710412; XM_006710414; XM_011540889; XM_011540890; XM_011540891; XM_011540892; XM_011540893; XM_011540894; XM_011540895; XM_011540896; ENST00000357083; ENST00000371819; ENST00000371821; ENST00000371823; ENST00000371824; ENST00000371827; ENST00000448907; ENST00000463650; ENST00000474675; ENST0000049…	ELAVL4	ELAV like neuron-specific RNA binding protein 4	chr1	+	50513686	50669458	2.22	3.07	2.8	2.99	2.56	2.28	2.53	3.04	2.55	2.56	2.33	2.55	2.7	2.65	2.79	2.91	2.9	3.44	4.5	2.65	2.54	2.72
16664550	1.87	1.99	1.88	0.19	0.58	0.2	1.09	1.01	0.2533	0.8248	0.5674	0.9493	0.3628	0.6799	0.3628	0.6799	XR_947314; XR_957292	LOC105378710	uncharacterized LOC105378710	chr1	+	50723329	50723876	1.9	1.91	1.83	1.83	2.24	1.86	2.23	1.94	1.73	1.79	1.92	2.27	2.2	2.09	1.86	1.79	3.53	1.86	1.61	1.99	1.71	2.18
16664553	2.4	2.34	2.38	0.28	0.33	0.32	-1.04	-1.01	0.9671	0.8604	0.9875	0.9606	0.9748	0.9915	0.9748	0.9915	XR_947324; XR_957364	LOC105378713	uncharacterized LOC105378713	chr1	+	50772147	50773062	2.03	2.54	2.18	2.34	2.42	2.54	2.51	2.43	2.68	2.84	1.99	2.17	2.27	2.17	2.03	2.34	2.58	2.31	2.85	3.13	2.43	2.07
16664556	2.12	2.49	2.16	0.24	0.26	0.31	1.29	1.03	0.0512	0.481	0.2971	0.8062	0.1396	0.4873	0.1396	0.4873				chr1	+	50786946	50790716	2.83	2.29	2.41	1.77	2.49	2.58	2.27	2.09	2.26	2.24	1.98	2.19	2	1.91	1.94	2.58	2.51	2.09	2.12	2.37	2.52	2.83
16664559	4.22	3.64	4.2	0.52	0.54	0.56	-1.5	-1.01	0.0212	0.9088	0.2117	0.976	0.0394	0.319	0.0394	0.319	XR_947327; XR_947328; XR_947329; XR_947330; XR_947331; XR_947332; XR_957388; XR_957391; XR_957398; XR_957404; XR_957412; XR_957420; XR_957429	LOC105378715	uncharacterized LOC105378715	chr1	+	50927141	50936822	4.91	4.57	4.39	4.41	3.63	3.45	3.73	3.97	4.55	4.78	4.89	3.71	3.99	3.75	3.95	2.7	3.64	4.5	3.44	3.5	2.99	4.08
16664565	3.84	3.77	3.88	0.56	0.44	0.63	-1.05	1.03	0.6981	0.3175	0.8691	0.7087	0.3836	0.6921	0.3836	0.6921				chr1	+	51048076	51048183	3.97	3.85	3.86	4.53	3.72	3.34	3.73	3.57	4.45	4.3	3.94	2.99	3.65	4.33	3.65	4.09	3.55	4.23	5.35	3.17	3.12	4.13
16664567	3.55	4.19	4.07	0.52	1.19	0.78	1.57	1.44	0.2026	0.3035	0.5161	0.6985	0.3884	0.6952	0.3884	0.6952				chr1	+	51215968	51216025	3.85	4.31	4.71	3.44	4.53	3.57	3.61	3.57	4	3.38	4.08	3.24	2.4	4.27	2.61	1.95	5.64	4.2	4.94	2.99	3.16	4.66
16664569	3.38	3.58	3.14	1.27	0.89	1.17	1.15	-1.18	0.5654	0.4289	0.7967	0.7778	0.7069	0.8701	0.7069	0.8701	NM_001262; NM_078626; ENST00000262662; ENST00000371761; ENST00000396148; AF041248; AK091170; BC000598; BC005041; BC016173; CR450289; OTTHUMT00000022057; OTTHUMT00000022058; U17074; uc001csf.3; uc001csg.3	CDKN2C	cyclin-dependent kinase inhibitor 2C (p18, inhibits CDK4)	chr1	+	51426417	51440309	3.49	3.25	3.94	2.96	4.95	3.09	3.39	3.69	5.18	4.32	6.42	3.12	2.89	3.39	2.45	3.25	3.73	5.78	2.77	3.01	2.29	4.77
16664576	3.37	3.44	3.59	0.39	0.43	0.52	1.05	1.17	0.9133	0.4811	0.9678	0.8062	0.6879	0.8604	0.6879	0.8604				chr1	+	51443233	51479174	3.56	3.97	3.42	3.28	4.45	3.39	3.48	3.67	3.51	3.33	4.46	3.36	3.34	3.53	3.64	3.62	2.95	4.58	3.04	3.31	3.32	3.55
16664579	1.98	2.4	2.16	0.38	0.58	0.42	1.34	1.13	0.2119	0.6484	0.5253	0.885	0.4468	0.7312	0.4468	0.7312	NR_039617; ENST00000578133	MIR4421	microRNA 4421	chr1	+	51525509	51525577	1.77	2.23	2.23	2.02	1.63	1.94	2	1.97	2.93	1.81	2.16	1.87	2.51	2.77	2.18	2.15	3.48	3.01	2.39	2.74	2.62	1.94
16664581	2.54	2.07	2.39	0.3	0.32	0.34	-1.38	-1.11	0.032	0.5127	0.2484	0.8232	0.0886	0.4208	0.0886	0.4208	NM_001136508; XM_011541282; ENST00000371759; ENST00000467127; ENST00000474016; ENST00000612209; OTTHUMT00000022123; OTTHUMT00000022124; OTTHUMT00000022125; uc001csh.3	C1orf185	chromosome 1 open reading frame 185	chr1	+	51567906	51613754	2.61	2.94	1.99	2.28	2.9	2.83	2.41	2.76	2.82	2.27	2.83	2.35	2.13	1.83	1.92	2.13	2.09	2.22	2.37	2.11	1.98	2.11
16664589	2.2	2.64	2.28	0.32	0.74	0.36	1.36	1.06	0.0765	0.4482	0.3468	0.7894	0.2009	0.5504	0.2009	0.5504				chr1	+	51572894	51573003	2.21	2.43	1.89	2.51	2.09	1.8	2.14	1.99	2.2	2.11	2.61	1.87	2.56	2.58	2.15	3.46	2.76	3.09	2.45	2.74	3.93	1.89
16664591	2.38	2.81	2.57	0.36	0.27	0.48	1.35	1.14	0.0453	0.3816	0.2834	0.7509	0.129	0.4742	0.129	0.4742				chr1	+	51617575	51621124	2.16	2.74	2.78	2.52	2.38	2.92	2.99	2.19	2.63	2.02	1.94	2.14	2.74	3.05	2.4	2.86	2.69	3.19	1.96	2.44	2.97	3.14
16664595	2.26	2.38	2.28	0.44	0.58	0.28	1.09	1.02	0.552	0.9662	0.7886	0.9912	0.7824	0.9052	0.7824	0.9052				chr1	+	51654135	51654223	2.04	2.06	1.93	2.2	2.31	2.99	2.53	2.72	1.88	2.62	1.79	1.96	2.19	2.27	2.57	3.35	2.98	2.51	1.98	2.1	1.64	2.86
16664597	4.88	5.05	5.04	0.57	0.51	0.44	1.13	1.11	0.1189	0.2317	0.414	0.6423	0.2537	0.5984	0.2537	0.5984				chr1	+	51656555	51656630	4.91	4.88	4.33	4.84	4.6	3.85	4.27	3.88	5	4.82	4.99	4.57	5.49	5.77	5.45	5.66	4.89	5.46	5.07	5.47	5.03	4.88
16664599	5.92	5.65	5.97	0.6	0.94	0.48	-1.21	1.04	0.1339	0.9775	0.4345	0.9936	0.2311	0.5784	0.2311	0.5784	NM_014372; ENST00000242719; ENST00000486691; ENST00000494873; AB024703; AF151881; AK293047; BC020964; BC047654; OTTHUMT00000022419; OTTHUMT00000022420; OTTHUMT00000091259; uc001csi.4	RNF11	ring finger protein 11	chr1	+	51701943	51739127	6.54	5.26	5.76	5.25	5.62	5.19	6.31	6	6.33	6.37	6.93	5.89	5.51	5.03	6.01	3.43	5.15	6.03	5.52	5.61	6.39	6.36
16664605	3.71	3.7	3.83	0.46	0.57	0.29	-1.01	1.09	0.4509	0.8618	0.7262	0.9609	0.7335	0.883	0.7335	0.883				chr1	+	51730588	51731705	3.79	3.86	4.36	3.72	3.63	3.02	3.79	4.26	3.85	4.55	3.61	3.69	3.67	2.43	3.19	3.79	3.69	4.03	3.86	3.42	4.12	3.54
16664608	3.98	3.02	3.56	0.7	0.21	0.56	-1.94	-1.33	0.0014	0.1637	0.0873	0.5758	0.0054	0.1802	0.0054	0.1802				chr1	+	51731525	51732716	4.2	3.53	3.14	3.49	3.33	3.28	3.99	4.48	4.24	4.77	4.52	2.76	3.81	2.73	3.61	2.8	3.1	3.18	2.64	3.14	3	2.83
16664610	3.14	3.2	3.19	0.18	0.2	0.54	1.04	1.03	0.9969	0.6425	0.9989	0.8828	0.8704	0.9444	0.8704	0.9444	NR_123731	TTC39A-AS1	TTC39A antisense RNA 1	chr1	+	51795326	51800996	2.76	3.3	3.41	2.93	2.79	3.21	3.55	3.38	3.11	3.06	3.16	2.94	3.42	3.2	3.03	2.95	3.3	2.68	4.11	3.05	3.26	3.26
16664615	2.57	1.97	2.08	0.43	0.5	0.39	-1.52	-1.4	0.0969	0.1231	0.3792	0.5266	0.1717	0.5225	0.1717	0.5225				chr1	+	51847980	51848086	2.76	2.01	2.05	1.77	2.16	2.71	2.29	2.94	2.55	2.67	2.36	2.05	3.03	3.3	1.97	1.93	2.22	1.58	2.19	1.83	1.72	1.85
16664617	3.05	2.84	3.34	0.22	0.28	0.25	-1.16	1.22	0.4354	0.0599	0.7166	0.4273	0.0366	0.3119	0.0366	0.3119				chr1	+	51927393	51929088	3.56	3.26	3.38	2.92	3.2	2.6	3.07	2.98	3.13	3.26	3.16	2.86	3.21	2.68	3.02	2.62	3.06	3.62	3.47	2.65	2.74	2.88
16664620	3.16	3.7	3.78	0.38	0.3	0.2	1.46	1.54	0.0029	0.0027	0.1085	0.1709	0.0028	0.1468	0.0028	0.1468	XR_947340; XR_947341; XR_957517; XR_957524	LOC105378720	uncharacterized LOC105378720	chr1	+	51983981	52027301	3.97	3.89	3.59	2.77	3.31	2.59	3.5	3.08	2.94	3.47	3.62	3.2	3.59	4.02	3.55	3.41	4.11	3.94	3.73	3.55	3.71	4
16664624	4.82	4.72	4.95	0.33	0.33	0.4	-1.07	1.1	0.7975	0.9307	0.9181	0.9824	0.9408	0.9762	0.9408	0.9762	NM_024586; NM_148904; NM_148905; NM_148906; NM_148907; NM_148908; NM_148909; NR_036662; XM_006710318; XM_006710320; XM_006710321; XM_006710322; XM_006710323; XM_006710324; XM_006710325; XM_006710326; XM_011540599; XM_011540600; XM_011540601; XM_011540602; XM_011540603; XM_011540604; XM_011540605; ENST00000361556; ENST00000371714; ENST00000428468; ENST00000435274; ENST00000447887; ENST00000453295;…	OSBPL9	oxysterol binding protein-like 9	chr1	+	52042851	52254891	5.05	4.9	4.97	4.91	4.72	4.64	4.95	4.3	4.94	5.26	5.03	4.36	4.78	4.55	4.83	4.25	4.4	5.04	3.99	4.67	5.19	5.08
16664680	4.02	4.11	4.26	0.32	0.49	0.68	1.06	1.18	0.5612	0.9714	0.794	0.9926	0.7929	0.9096	0.7929	0.9096	ENST00000625138; OTTHUMT00000479075	OSBPL9	oxysterol binding protein-like 9	chr1	+	52259721	52264173	3.82	4.6	4.79	3.82	3.62	3.73	4.38	3.88	4.45	4.21	4.6	4.11	3.85	4	4.65	3.81	3.96	4.12	2.85	4.38	5.06	4.14
16664683	3.51	2.56	2.73	0.69	0.48	0.55	-1.94	-1.71	0.0125	0.031	0.1742	0.3524	0.0246	0.2745	0.0246	0.2745				chr1	+	52331305	52331381	2.17	3.07	2.52	3.71	3.68	4.04	3.12	3.49	2.99	4.31	3.86	2.27	2.85	3.07	2.34	2.6	2.23	2.35	3.53	2.51	2.76	2.26
16664685	1.71	1.79	1.97	0.12	0.57	0.48	1.06	1.2	0.1823	0.0767	0.4933	0.4565	0.1743	0.5251	0.1743	0.5251				chr1	+	52439082	52439207	1.74	2.13	1.95	1.68	1.52	1.76	1.69	1.79	1.63	1.57	1.83	1.82	1.5	1.82	1.77	3.28	1.67	2.62	2.77	1.81	1.59	2.26
16664687	3.26	3.25	3.57	0.37	0.28	0.37	-1.01	1.24	0.6224	0.1976	0.8284	0.6125	0.4254	0.7175	0.4254	0.7175				chr1	+	52499063	52509951	3.51	3.4	3.3	3.35	3.03	2.92	2.91	3.35	3.76	2.84	3.81	3.01	3.17	3.13	3.83	3.84	3.75	3.58	3.97	3.32	3.26	3.29
16664690	2.93	2.8	2.81	0.54	0.35	0.34	-1.1	-1.09	0.2643	0.3179	0.5772	0.7087	0.4582	0.7373	0.4582	0.7373	NR_126385; ENST00000428794	TXNDC12-AS1	TXNDC12 antisense RNA 1	chr1	+	52516590	52518355	2.73	3.1	2.51	2.79	2.38	2.84	3.34	3.6	2.81	3.65	3.8	2.35	2.67	2.86	2.82	2.87	3.48	2.56	2.43	2.6	3.11	2.78
16664694	4.39	4.28	4.26	0.42	0.62	0.43	-1.08	-1.09	0.2637	0.5092	0.5768	0.8215	0.5224	0.7744	0.5224	0.7744	NM_001136497; NM_001243767; NM_152265; ENST00000313334; ENST00000472944; ENST00000477828; ENST00000484036; ENST00000489308; ENST00000524414; ENST00000526132; ENST00000533836; BC021004; BC022371; BC070378; OTTHUMT00000024848; OTTHUMT00000024849; OTTHUMT00000024850; OTTHUMT00000024851; OTTHUMT00000024852; OTTHUMT00000024853; OTTHUMT00000387583; OTTHUMT00000387584; uc001ctk.3; uc001ctl.3; uc010onh.2	BTF3L4	basic transcription factor 3-like 4	chr1	+	52521797	52556388	4.67	3.9	4.35	4.35	3.85	4.06	4.77	4.43	5.12	4.43	5.01	4.06	4.04	4.39	4.39	2.92	4.17	4.15	3.68	4.55	5.05	3.97
16664708	4.7	4.21	4.33	0.55	0.5	0.53	-1.4	-1.29	0.0478	0.0638	0.2896	0.4343	0.0817	0.4091	0.0817	0.4091	NM_004799; NM_007324; XM_011542437; ENST00000287727; ENST00000357206; ENST00000361625; ENST00000371591; ENST00000469134; AF104304; AF130419; AF130420; BC032680; OTTHUMT00000022083; OTTHUMT00000022084; OTTHUMT00000022085; OTTHUMT00000022086	ZFYVE9	zinc finger, FYVE domain containing 9	chr1	+	52608046	52812358	4.39	4.19	4.9	4.74	4.24	4.05	4.9	4.34	5.54	5.06	5.41	4.22	4.54	4.4	4.02	3.51	3.83	4.45	3.32	4.19	4.85	3.8
16664731	5.6	5.71	6.05	0.58	0.95	0.68	1.08	1.37	0.7266	0.5973	0.8835	0.862	0.6922	0.8625	0.6922	0.8625	NM_032864; XM_011542315; ENST00000257181; ENST00000474048; ENST00000487160; BC000777; BC063655; BC105004; BC105006; OTTHUMT00000022459; OTTHUMT00000022460; OTTHUMT00000022461; uc001ctv.4; uc001ctw.4	PRPF38A	pre-mRNA processing factor 38A	chr1	+	52870219	52883992	5.82	6.11	6.2	5.64	5.71	4.76	5.93	5.72	6.4	5.75	6.29	5.07	5.1	5.78	6.28	3.62	4.67	6.16	4.45	5.47	6.7	5.57
16664746	7.58	7.31	7.33	0.44	1.01	0.74	-1.21	-1.19	0.5106	0.5111	0.7651	0.8223	0.7404	0.886	0.7404	0.886				chr1	+	52877114	52877194	8.21	6.27	7.11	7.03	7.22	6.83	7.28	7.75	8.01	7.79	7.49	7.36	8.04	8.34	7.54	5.66	8.7	6.59	7.81	7.91	6.27	7.22
16664748	5.1	5.2	5.36	0.6	0.84	0.25	1.07	1.19	0.4845	0.2424	0.7492	0.6509	0.4908	0.7571	0.4908	0.7571	NM_015696; ENST00000361314; ENST00000459779; AF320068; AY358402; BC032788; OTTHUMT00000022913; OTTHUMT00000022914; uc001cue.3	GPX7	glutathione peroxidase 7	chr1	+	53068043	53074723	5.29	4.98	6.49	5.18	4.47	4.3	5.5	5	5.64	4.94	5.5	3.9	5.4	5.27	5.32	3.81	5.11	5.75	5.37	4.98	6.05	5.37
16664754	3.23	3.41	3.31	0.22	0.47	0.33	1.14	1.06	0.2644	0.5944	0.5774	0.8608	0.5296	0.7776	0.5296	0.7776	NM_001042693; XM_011541377; XM_011541378; XR_946635; XR_946636; XR_946637; XR_946638; XR_946639; ENST00000401050; ENST00000424164; ENST00000440303; ENST00000517870; AK128236; AY358621; BC041608; OTTHUMT00000022931; OTTHUMT00000022932; OTTHUMT00000022933; OTTHUMT00000022934; uc001cuf.3; uc001cug.1; uc001cuh.3	FAM159A	family with sequence similarity 159, member A	chr1	+	53099016	53135355	3.32	3.07	3.27	3.53	3.22	3.17	2.95	3.39	3.29	3.01	2.91	3.44	3.05	3.75	3.77	4.22	3.48	3.21	3.67	3.19	2.64	3.71
16664765	4.99	4.85	4.86	0.62	0.95	0.52	-1.1	-1.09	0.319	0.3752	0.6279	0.7475	0.5377	0.7822	0.5377	0.7822	NM_024646; XM_006710898; ENST00000294353; ENST00000545132; AK023518; AK296460; DQ646393; OTTHUMT00000024749; uc001cuj.3; uc009vzg.3; uc009vzh.3; uc010onj.2	ZYG11B	zyg-11 family member B, cell cycle regulator	chr1	+	53192126	53293014	4.91	4.04	5.15	4.41	5.05	3.96	4.91	5.34	5.05	5.65	5.77	4.63	4.92	3.94	4.77	2.73	4.51	5.23	3.94	5.1	5.89	4.6
16664782	2.86	3	2.9	0.23	0.34	0.47	1.1	1.03	0.22	0.4212	0.5334	0.7736	0.449	0.7322	0.449	0.7322	NM_001004339; NM_001307931; XM_011541480; XM_011541481; XM_011541482; XM_011541483; XM_011541484; XM_011541485; XM_011541486; XM_011541487; XM_011541488; ENST00000371528; ENST00000371532; ENST00000612017; AY271826; OTTHUMT00000024856; OTTHUMT00000157345; uc001cuk.2; uc001cul.2	ZYG11A	zyg-11 family member A, cell cycle regulator	chr1	+	53308183	53360670	2.72	2.52	3.8	2.75	3.1	2.98	2.86	2.81	2.95	2.54	3.26	2.64	2.96	3.29	3.23	3.02	3.04	3.84	2.95	2.76	2.7	2.99
16664802	5.2	4.49	4.91	0.68	0.94	0.37	-1.63	-1.22	0.0346	0.227	0.2554	0.6381	0.1003	0.4374	0.1003	0.4374	NM_001007098; NM_001007099; NM_001007100; NM_001007250; NM_001193599; NM_001193600; NM_001193617; NM_002979; XM_005271103; XM_011541935; ENST00000371509; ENST00000371513; ENST00000371514; ENST00000407246; ENST00000408941; ENST00000430330; ENST00000435345; ENST00000473584; ENST00000478274; ENST00000478631; ENST00000484100; ENST00000488965; ENST00000528311; ENST00000528809; ENST00000529363; ENST000…	SCP2	sterol carrier protein 2	chr1	+	53392901	53517375	4.85	4.37	5.19	4.56	4.74	5.19	5.46	5.15	6.46	5.2	6.27	5.41	4.68	4.6	4.95	3.16	4.13	5.14	4.73	4.54	6.42	4.13
16664828	5.06	4.48	4.09	0.72	0.73	0.75	-1.5	-1.96	0.1584	0.0205	0.4663	0.306	0.0616	0.3701	0.0616	0.3701	NM_001199080; NM_001199081; NM_001199082; NM_153703; XM_005270457; XM_011540676; XM_011540677; ENST00000312553; ENST00000371500; ENST00000395871; ENST00000471210; ENST00000471285; ENST00000490650; ENST00000618387; AK296649; AK299375; AK300847; AK304599; AL122104; AY313607; AY358294; BC024024; BC028292; BC030608; OTTHUMT00000024735; OTTHUMT00000024736; OTTHUMT00000024737; OTTHUMT00000024738; OTTHU…	PODN	podocan	chr1	+	53527724	53551174	5.46	3.49	4.12	5.5	5.26	4.4	4.46	4.46	6.09	5.87	4.24	4.68	5.39	4.89	4.27	4.31	4.57	3.45	3.96	3.73	5.9	3.94
16664846	2.62	2.64	2.64	0.23	0.42	0.19	1.01	1.02	0.4599	0.648	0.7326	0.8846	0.7506	0.8907	0.7506	0.8907	XR_957599; XR_957605; AK094048	LOC105379783	uncharacterized LOC105379783	chr1	+	53580248	53584281	2.58	2.98	2.9	2.8	2.57	2.66	2.41	2.45	2.64	2.57	2.51	2.14	2.91	2.6	2.74	3.54	2.34	2.61	2.7	2.95	2.61	2.18
16664849	3.5	3.67	3.54	0.33	0.41	0.48	1.13	1.03	0.3528	0.6423	0.655	0.8828	0.6432	0.8396	0.6432	0.8396	XR_947346; XR_947347; XR_947348; XR_957617; XR_957626; XR_957628	LOC105378724	uncharacterized LOC105378724	chr1	+	53656725	53657133	3.81	3.25	3.64	4.27	3.5	3.58	3.58	3.3	3.3	3.27	3.58	3.75	3.46	3.94	3.26	3.38	4.61	4.55	3.55	3.3	3.84	3.83
16664852	4.17	4.13	4.37	0.33	0.47	0.26	-1.03	1.15	0.565	0.4655	0.7965	0.7986	0.4517	0.7335	0.4517	0.7335	NM_000098; XM_005270484; ENST00000371486; ENST00000468572; BC002445; BC005172; M58581; OTTHUMT00000024757; OTTHUMT00000024758; U09648; uc001cvb.4	CPT2	carnitine palmitoyltransferase 2	chr1	+	53662101	53679869	4.27	4.63	4.15	3.83	3.89	3.88	4.59	4.47	4.75	4.04	4.51	3.99	4.19	3.25	4.53	4.18	4.38	4.04	4.11	4.17	4.89	3.86
16664861	3.31	3.42	3.4	0.23	0.63	0.27	1.08	1.06	0.2394	0.9614	0.5534	0.9901	0.4227	0.7157	0.4227	0.7157	NR_038953; ENST00000458151; BC033363; uc001cvg.3	LOC100507564	uncharacterized LOC100507564	chr1	+	53704282	53708455	3.65	3.18	3.41	3.2	3.41	3.55	2.88	3.64	3.33	3.11	3.55	3.16	3.01	3.43	3.46	4.08	2.7	3.36	3.44	3.61	4.79	3.15
16664865	3.22	3.61	3.32	0.29	0.38	0.17	1.31	1.07	0.0602	0.8167	0.3151	0.9468	0.1286	0.4738	0.1286	0.4738	XR_947354; XR_947355; XR_947356; XR_947357; XR_947358; XR_947359; XR_947360; XR_957670; XR_957677; XR_957679; XR_957680; XR_957681; XR_957682; XR_957683	LOC105378728	uncharacterized LOC105378728	chr1	+	53733607	53734273	3.58	3.3	4.11	3.64	3.68	2.97	3.37	3.73	3.01	3.17	3.44	3.2	3.02	3.72	3.35	3	3.35	3.05	3.23	3.65	4.02	3.25
16664868	3.14	3.5	3.76	0.47	0.38	0.19	1.28	1.54	0.0056	0.0063	0.1315	0.2222	0.0066	0.1875	0.0066	0.1875	XR_947351; XR_947352; XR_947353; XR_947350; XR_957650; XR_957660; XR_957666	LOC105378727; LOC105378726	uncharacterized LOC105378727; uncharacterized LOC105378726	chr1	+	53753696	53755378	3.91	3.68	4.28	3.83	3.46	3.65	3.61	3.17	2.72	3.38	2.46	2.79	3.13	3.35	3.53	3.57	3.43	4.03	3.84	4.02	4.22	3.5
16664871	4.33	4.16	4.28	0.31	0.46	0.39	-1.12	-1.03	0.8408	0.959	0.9381	0.9897	0.9665	0.9874	0.9665	0.9874	XR_947350; XR_957650	LOC105378726	uncharacterized LOC105378726	chr1	+	53770208	53773134	3.57	4.3	4.08	4.5	4.26	4.32	4.09	4.48	4.25	4.09	4.37	3.52	4.29	3.94	4.61	4.97	3.49	4.63	4.24	4.31	4.63	3.83
16664878	3.18	2.68	2.65	0.33	0.36	0.36	-1.41	-1.44	0.1167	0.0337	0.4104	0.362	0.0838	0.4132	0.0838	0.4132	NR_131923; XR_947368; XR_957691; ENST00000445039; AK097571	LOC105378732	uncharacterized LOC105378732	chr1	+	53793905	53802890	2.59	2.47	2.59	3.3	2.45	2.54	3.24	2.93	2.92	3.57	3.1	3.32	3.37	3	2.25	2.71	2.62	2.96	2.63	2.63	3.49	3.21
16664883	3.12	3.17	3.07	0.29	0.28	0.29	1.03	-1.03	0.8972	0.3915	0.9613	0.7567	0.6565	0.8457	0.6565	0.8457	XR_947370; XR_947371; XR_957693; XR_957694	LOC105378733	uncharacterized LOC105378733	chr1	+	53905438	53923449	3.38	3.38	3.04	2.81	2.84	3.72	3.02	3.11	3.55	3.14	3.05	3.22	3.14	3.37	2.61	3.12	3.33	2.96	3.06	3.72	3.22	2.93
16664887	3.3	3.61	3.08	0.23	0.44	0.35	1.24	-1.16	0.302	0.3721	0.6148	0.7453	0.1867	0.5373	0.1867	0.5373	NM_033067; ENST00000371445; ENST00000463126; AK302085; BC029566; OTTHUMT00000022110; OTTHUMT00000022111; uc001cvq.1	DMRTB1	DMRT-like family B with proline-rich C-terminal, 1	chr1	+	53925072	53933161	3.57	2.65	3.58	3.13	3.33	3.57	2.95	3.18	3.41	2.93	3.13	3.55	3.43	2.51	2.91	3.98	3.45	3.12	3.48	3.65	3.56	3.83
16664897	3.48	3.26	2.96	0.35	0.46	0.4	-1.17	-1.44	0.5494	0.0619	0.7872	0.4315	0.161	0.5103	0.161	0.5103	NM_000792; NM_001039715; NM_001039716; NM_213593; ENST00000322679; ENST00000361921; ENST00000388876; ENST00000524406; ENST00000525044; ENST00000525202; ENST00000526329; ENST00000527060; ENST00000528946; ENST00000529329; ENST00000529589; ENST00000530084; ENST00000532493; ENST00000534069; ENST00000610607; ENST00000613679; ENST00000617230; AK290780; AY560374; AY560375; AY560376; AY560377; AY560378; …	DIO1	deiodinase, iodothyronine, type I	chr1	+	54356912	54376759	3.06	3.23	3.24	3.42	4.31	3.97	3.74	3.09	3.6	2.91	3.41	3.82	3.54	3.28	2.68	3.59	3.12	2.7	2.82	3.15	2.7	3.38
16664912	4.16	3.72	4.17	0.37	0.88	0.52	-1.35	1.01	0.9392	0.8236	0.9774	0.949	0.9548	0.9825	0.9548	0.9825	NM_001256409; NM_052940; XM_006710327; XM_006710328; ENST00000319223; ENST00000371368; ENST00000371370; ENST00000444987; ENST00000477905; AK090881; BC013101; OTTHUMT00000023249; OTTHUMT00000023250; OTTHUMT00000023251; OTTHUMT00000023252; OTTHUMT00000023253	LRRC42	leucine rich repeat containing 42	chr1	+	54411750	54433841	3.89	3.64	5.2	4.26	3.6	3.62	5.04	4.16	4.63	3.96	4.65	4.2	3.76	3.72	4.48	3.34	3.41	4.44	3.85	4.1	5.76	3.9
16664928	2.24	2.95	2.27	0.2	0.32	0.27	1.64	1.03	0.0002	0.43	0.049	0.7784	0.0006	0.0894	0.0006	0.0894				chr1	+	54447917	54452234	2.21	2.24	2.98	2.15	2.52	2.28	2.3	2.62	2.24	2	2.3	2.03	2.36	3.3	2.35	3.19	3.01	2.26	2.93	2.43	2.71	3.15
16664932	3.64	3.5	3.65	0.37	0.21	0.33	-1.11	1	0.5921	0.8435	0.8117	0.9548	0.8623	0.9405	0.8623	0.9405	NM_153035; NR_130900; ENST00000234827; ENST00000371331; ENST00000498272; BC035374; OTTHUMT00000023245; OTTHUMT00000023246; OTTHUMT00000023300; uc001cwt.1; uc001cwu.1	TCEANC2	transcription elongation factor A (SII) N-terminal and central domain containing 2	chr1	+	54519260	54578192	3.11	3.83	3.76	3.4	3.49	2.85	3.84	3.36	3.88	3.72	4.04	3.78	3.6	3.39	3.61	3.59	3.12	3.72	3.14	3.3	3.5	3.73
16664943	2.89	2.78	2.64	0.27	0.26	0.49	-1.08	-1.19	0.8383	0.8543	0.9372	0.9585	0.9311	0.9718	0.9311	0.9718	ENST00000234827; ENST00000391366; OTTHUMT00000023245	TCEANC2	transcription elongation factor A (SII) N-terminal and central domain containing 2	chr1	+	54569968	54571750	2.68	2.46	2.75	2.83	3.33	2.96	2.69	2.91	3.3	3.15	2.82	2.4	2.75	2.9	3.3	3.13	2.53	3.73	2.67	2.74	2.64	2.81
16664947	5.38	5.02	5.55	0.56	0.77	0.24	-1.29	1.12	0.5278	0.8954	0.7751	0.9725	0.7274	0.8798	0.7274	0.8798	NM_016491; XM_005270920; ENST00000336230; ENST00000360840; ENST00000398219; ENST00000487096; ENST00000490670; ENST00000605337; AF325707; AK024572; AY421759; BC000041; OTTHUMT00000022224; OTTHUMT00000022225; OTTHUMT00000023015; OTTHUMT00000339689; OTTHUMT00000468412; uc001cxa.4; uc009vzp.3	MRPL37	mitochondrial ribosomal protein L37	chr1	+	54649714	54686603	5.43	5.6	6.13	4.84	4.64	5.29	5.54	5.7	5.89	5.42	6.4	5.1	4.71	5.09	5.51	4.59	4.55	5.67	4.99	5.3	6.66	4.97
16664963	3.25	3.84	3.96	0.45	0.38	0.44	1.51	1.64	0.0124	0.0144	0.1739	0.2796	0.0166	0.2457	0.0166	0.2457	NR_103541; ENST00000361350	SSBP3-AS1	SSBP3 antisense RNA 1	chr1	+	54703710	54704736	4.04	3.6	4.16	4.05	3.5	3.18	4.17	3.72	2.78	3.51	3.16	2.76	3.16	4.34	3.94	3.83	3.32	4.39	3.15	3.78	4.3	3.61
16664967	3.22	3.79	3.74	0.43	0.3	0.44	1.48	1.43	0.0298	0.0629	0.2418	0.4328	0.0604	0.368	0.0604	0.368				chr1	+	54751078	54753827	4.3	3.45	3.46	3.34	3.93	3.05	3.27	2.95	3.06	4.21	3.56	3.64	3.08	3.68	4.3	3.71	3.8	3.49	3.87	3.49	4.31	4.16
16664970	2.86	2.82	2.48	0.34	0.42	0.3	-1.02	-1.3	0.8398	0.2614	0.9378	0.6673	0.4925	0.7577	0.4925	0.7577				chr1	+	54881929	54886533	2.59	3.04	2.81	3.32	2.67	3.35	2.45	2.74	2.69	2.45	2.54	2.85	3.11	2.24	2.39	3.25	3.38	2.41	3.01	3.29	2.48	2.63
16664973	3.55	3.4	3.4	0.34	0.43	0.34	-1.11	-1.11	0.3718	0.3232	0.6704	0.7128	0.5393	0.7828	0.5393	0.7828	XR_947373; XR_947374; XR_957704; XR_957705	LOC105378735	uncharacterized LOC105378735	chr1	+	54982177	54983024	3.15	3.28	2.99	3.32	3.04	3.4	3.48	3.55	4.15	3.65	3.62	3.46	4.23	4.01	3.64	3.46	4.24	3.19	4.05	3.4	3.44	3.42
16664976	3.84	4	3.62	0.37	0.47	0.36	1.12	-1.16	0.4823	0.8021	0.7481	0.9419	0.6298	0.8325	0.6298	0.8325				chr1	+	54991059	54991126	3.78	3.43	3.43	4.03	3.88	3.38	3.83	3.34	3.9	4.05	4.35	3.95	3.47	4.07	3.52	3.93	4.31	3.54	4.42	4.55	3.15	4.32
16664978	3.23	3.33	3.34	0.3	0.69	0.29	1.07	1.08	0.0837	0.5056	0.3595	0.8198	0.2143	0.5644	0.2143	0.5644	NM_015547; NM_147161; ENST00000343744; ENST00000371316; ENST00000479837; ENST00000481208; ENST00000498228; AB014607; AF416921; AF416922; AK091112; BC001517; BC093844; BC093846; OTTHUMT00000027351; OTTHUMT00000027352; OTTHUMT00000027353; OTTHUMT00000027354; OTTHUMT00000027356; uc001cxj.2; uc001cxk.3; uc001cxl.2; uc001cxm.2	ACOT11	acyl-CoA thioesterase 11	chr1	+	55007930	55104865	3.46	3.28	3.03	3.65	4.12	2.97	3.14	3.2	2.72	3.44	3.42	2.98	3.33	3.25	3.46	3.28	3.49	3.87	3.09	5.14	3.28	3.46
16665006	3.83	3.96	3.95	0.19	0.51	0.17	1.09	1.08	0.1513	0.788	0.4572	0.9376	0.3166	0.6472	0.3166	0.6472	NM_001039464; NM_001291332; NM_001291333; NM_004623; NR_026782; NR_037639; NR_037640; NR_037641; NR_111931; ENST00000339553; ENST00000371281; ENST00000371284; ENST00000371287; ENST00000395690; ENST00000409996; ENST00000413188; ENST00000421030; ENST00000422659; ENST00000438846; ENST00000440047; ENST00000440217; ENST00000472987; ENST00000478097; ENST00000486091; ENST00000486621; ENST00000493533; AF…	MROH7; TTC4; MROH7-TTC4	maestro heat-like repeat family member 7; tetratricopeptide repeat domain 4; MROH7-TTC4 readthrough (NMD candidate)	chr1	+	55107427	55208330	3.95	4.02	3.69	4.1	4	3.63	3.89	3.75	3.85	4.07	3.89	3.56	3.83	4.04	4.01	4.18	3.83	3.88	3.56	5.23	3.59	4.23
16665066	2.67	2.32	2.46	0.28	0.47	0.37	-1.28	-1.16	0.4144	0.7405	0.7015	0.9194	0.7108	0.8722	0.7108	0.8722				chr1	+	55258558	55260578	2.38	2.27	2.38	2.66	2.42	2.55	2.77	2.99	2.25	2.86	2.86	2.25	2.69	2.07	3.22	3.47	2.86	2.25	2.54	2.19	2.09	2.34
16665069	2.75	2.96	2.55	0.3	0.43	0.6	1.16	-1.15	0.1447	0.4874	0.4485	0.8098	0.3378	0.6613	0.3378	0.6613	NM_001110533; NM_152607; XM_011540842; ENST00000358193; ENST00000371273; BC039109; BC064142; OTTHUMT00000027673; OTTHUMT00000027674	LEXM	lymphocyte expansion molecule	chr1	+	55271736	55307937	2.45	3.86	2.66	2.98	3.17	2.5	2.55	2.59	2.82	3.08	2.97	2.19	2.68	2.93	2.68	2.72	2.61	3.39	2.41	3.77	2.96	3.59
16665083	3.74	4.31	4.27	0.88	1.65	0.86	1.48	1.44	0.0833	0.5164	0.3589	0.8251	0.2128	0.5628	0.2128	0.5628				chr1	+	55315907	55316923	3.42	4.45	6.33	3.09	4.87	4.05	5.29	4.33	3.86	3.89	5.69	2.84	3.41	3.67	3.99	3.02	4.27	5.22	3.33	4.08	8.19	4.62
16665086	2.79	2.86	3.32	0.16	0.56	0.41	1.04	1.44	0.0928	0.0209	0.3723	0.3084	0.0546	0.3545	0.0546	0.3545				chr1	+	55352548	55354523	2.78	3.05	4.32	2.79	2.88	2.87	3.41	2.6	2.71	2.92	2.56	3.02	2.82	2.76	3.21	2.86	3.46	3.66	3.89	2.66	3.41	2.81
16665094	3.06	3.06	3.1	0.18	0.37	0.32	1	1.03	0.791	0.8161	0.915	0.9465	0.9573	0.9836	0.9573	0.9836	NM_182532; XM_005270586; XM_011540911; XM_011540912; ENST00000371268; BC029775; OTTHUMT00000027683; uc001cyd.3	TMEM61	transmembrane protein 61	chr1	+	55446465	55457966	2.68	3.29	3.53	2.98	3.7	2.88	3.39	3.12	3.32	3.12	2.79	3.22	3.01	2.69	2.84	3.12	3.05	3.45	2.93	3.08	3	2.63
16665099	3.1	3.96	3.22	0.37	0.67	0.2	1.81	1.09	0.0372	0.8754	0.2634	0.9661	0.0742	0.3947	0.0742	0.3947				chr1	+	55461470	55462838	2.76	3.28	2.43	3.4	4.02	3.38	3.17	2.88	2.71	2.94	2.66	3.69	3.25	3.86	3.31	4.18	3.82	3.21	3.18	2.7	4.08	3.87
16665102	3.03	3.31	3.07	0.27	0.41	0.32	1.22	1.03	0.1006	0.8357	0.3853	0.9524	0.209	0.5596	0.209	0.5596	NM_057176; XM_006710883; ENST00000371265; AY034632; BC103898; BC103899; BC103900; OTTHUMT00000022213; uc001cye.3	BSND	barttin CLCNK-type chloride channel accessory beta subunit	chr1	+	55464606	55476556	3.02	2.79	3.04	2.85	3.53	3.12	3.19	3.05	3.39	2.87	2.51	2.99	3.25	3.03	2.57	3.77	3.61	3.22	3.47	3.04	2.68	3.76
16665109	3.22	3.48	3.29	0.18	0.21	0.19	1.2	1.06	0.0392	0.7007	0.2684	0.9052	0.0932	0.4278	0.0932	0.4278	NM_174936; NR_110451; XM_011541193; ENST00000302118; ENST00000490692; AK124635; AK293870; AK297473; EF692496; OTTHUMT00000022279; OTTHUMT00000022280; uc001cyf.2; uc010ool.2; uc010oom.2	PCSK9	proprotein convertase subtilisin/kexin type 9	chr1	+	55505149	55530526	3.51	3.28	3.34	3.39	3.26	3.34	2.99	3.06	3.26	3.16	3.07	3.51	3.02	3.6	3.35	3.91	3.48	3.13	3.44	3.33	3.61	3.52
16665132	3.57	3.85	3.89	0.36	0.37	0.6	1.21	1.24	0.4405	0.8588	0.7196	0.9602	0.7229	0.878	0.7229	0.878	NR_038320; uc021onx.1	LOC100507634	uncharacterized LOC100507634	chr1	+	55681081	55683128	3.27	4.54	4.64	3.48	4.15	3.39	3.87	3.57	4.1	3.53	4.47	3.66	3.71	3.86	2.88	3.92	3.64	4.05	4.08	3.75	3.91	3.39
16665136	2.42	2.41	2.64	0.25	0.25	0.44	-1.01	1.16	0.99	0.1848	0.9963	0.5977	0.3196	0.6488	0.3196	0.6488				chr1	+	55683534	55699850	2.73	2.99	2.38	2.13	2.17	2.37	2.16	2.75	2.51	2.71	2.57	2.18	2.13	2.15	2.5	2.43	2.7	2.3	3.32	2.14	2.61	2.75
16665139	4.19	4.45	4.26	0.3	0.34	0.2	1.2	1.05	0.0209	0.6332	0.2115	0.8792	0.0529	0.3518	0.0529	0.3518	NR_039618; ENST00000581938; uc021ony.1	MIR4422	microRNA 4422	chr1	+	55691314	55691396	4.32	4.48	4.35	4.66	4.48	3.93	4.19	4.28	4.32	3.68	3.94	4.31	4.18	4.22	3.95	5.31	4.6	4.11	4.44	4.76	4.43	4.37
16665141	2.23	2.36	1.95	0.47	0.33	0.19	1.09	-1.22	0.7144	0.279	0.8777	0.681	0.346	0.6671	0.346	0.6671				chr1	+	55864187	55864293	1.95	2.1	2.1	1.72	2.24	1.83	1.96	2.16	1.8	2.47	2.42	2.5	3.12	2.5	1.93	2.5	2.54	1.85	2.38	1.74	2.14	2.8
16665143	2.72	2.67	2.56	0.26	0.23	0.2	-1.04	-1.12	0.8934	0.4061	0.9593	0.7644	0.6753	0.855	0.6753	0.855				chr1	+	56046710	56200675	2.59	2.35	2.3	2.76	2.83	2.77	2.75	2.4	2.42	3	2.36	2.89	2.96	3.01	2.39	2.52	2.64	2.49	2.85	2.6	2.89	2.62
16665147	2.03	2.26	2.33	0.4	0.27	0.42	1.18	1.23	0.57	0.2774	0.7992	0.6792	0.5465	0.7865	0.5465	0.7865				chr1	+	56289440	56333921	2.22	2.4	2.31	2.29	2.21	3.07	1.94	1.95	1.82	2	2.04	1.88	2.29	1.94	2.07	2.55	2.36	2.63	3.09	2.01	2.1	2.72
16665154	1.98	2.35	2.35	0.23	0.36	0.26	1.29	1.29	0.0295	0.0372	0.2414	0.3714	0.0464	0.3354	0.0464	0.3354				chr1	+	56336186	56345756	2.59	2.7	2.2	2.38	1.81	1.76	2.03	2.05	1.87	1.62	1.94	2.07	2.13	2.61	2.26	1.98	2.61	2.16	2.42	2.88	2.24	2.44
16665159	2.25	2.48	2.48	0.12	0.33	0.31	1.17	1.17	0.0196	0.1879	0.2062	0.6009	0.061	0.369	0.061	0.369	XR_947378; XR_957709	LOC105378738	uncharacterized LOC105378738	chr1	+	56410760	56415792	2.15	2.85	2.38	2.44	3.32	2.18	2.4	2.38	2.08	2.24	2.3	2.12	2.26	2.63	2.08	2.4	2.91	2.75	2.6	2.42	2.4	2.57
16665162	1.86	2	2.26	0.1	0.49	0.31	1.1	1.32	0.0499	0.0867	0.2943	0.4731	0.0974	0.4331	0.0974	0.4331	XR_947377; XR_957708	LOC105378737	uncharacterized LOC105378737	chr1	+	56427584	56436730	2.44	2.16	1.95	1.81	2.1	1.84	1.86	1.94	1.85	1.84	1.88	2.11	1.9	1.92	1.91	3.11	2.05	2.61	2.46	1.97	2.02	2.98
16665165	2.8	2.65	2.45	0.32	0.23	0.44	-1.11	-1.28	0.2139	0.1514	0.5272	0.5612	0.2859	0.6244	0.2859	0.6244	XR_947377; XR_957708	LOC105378737	uncharacterized LOC105378737	chr1	+	56441023	56483498	2.37	2.24	2.69	2.8	2.46	2.51	2.26	3.08	2.69	2.61	2.71	3.28	3.37	2.87	2.82	2.58	2.76	2.55	3.38	2.58	2.29	3.03
16665168	2.09	2.05	2.3	0.18	0.28	0.39	-1.03	1.16	0.5309	0.1216	0.7767	0.5248	0.2926	0.6297	0.2926	0.6297				chr1	+	56611393	56620896	2.03	2.28	2.45	2.19	2.01	2.23	1.89	2.04	1.88	2.14	2.03	1.76	2.26	2.06	2.22	2.08	2.72	2.86	2.77	2.14	1.85	2.02
16665172	2.43	2.49	2.76	0.36	0.29	0.35	1.04	1.26	0.9144	0.3235	0.9683	0.7131	0.4978	0.7611	0.4978	0.7611				chr1	+	56700768	56703535	3.11	2.14	2.19	2.55	2.24	2.48	2.73	2.16	3.3	2.75	2.45	2.39	2.18	2.35	2.57	2.96	2.83	2.78	3.02	2.29	2.56	2.71
16665176	2.72	2.92	3.01	0.32	0.52	0.4	1.15	1.22	0.3156	0.3932	0.6252	0.758	0.544	0.7851	0.544	0.7851	XR_947392; XR_947393; XR_957724; XR_957725	LOC105378744	uncharacterized LOC105378744	chr1	+	56880635	56881638	2.65	2.3	2.65	3.17	2.95	2.43	3.08	2.44	3.21	2.72	2.43	2.86	2.7	3.13	3.32	2.58	2.94	3.01	3.28	3.31	2.2	3.91
16665182	3.35	3.44	3.21	0.96	0.58	0.48	1.06	-1.11	0.6071	0.3166	0.8203	0.7079	0.5986	0.8154	0.5986	0.8154	NM_006252; ENST00000371244; ENST00000610361; BC069680; BC069740; BC069823; EF056019; FJ200485; FJ200486; HQ628625; OTTHUMT00000022753; U06454; uc001cyk.4	PRKAA2	protein kinase, AMP-activated, alpha 2 catalytic subunit	chr1	+	57110990	57181008	3.45	3.16	3.43	4.12	2.5	3.34	3.31	2.42	3.17	4.34	5.38	2.98	2.99	3.85	3.99	3.62	2.97	2.69	2.74	4.38	3.56	3.04
16665193	3	3.18	2.92	0.28	0.26	0.22	1.13	-1.06	0.2295	0.7012	0.5433	0.9053	0.2793	0.6189	0.2793	0.6189	NM_000562; XM_011542079; ENST00000361249; BC132911; BC132913; M16974; OTTHUMT00000022890; uc001cyo.2	C8A	complement component 8, alpha polypeptide	chr1	+	57320443	57383894	2.96	2.74	2.68	3.13	3.27	3.24	2.66	3.21	3.35	2.64	2.94	2.66	2.74	3.6	2.91	3.13	3.32	3.26	3.03	3.19	3.07	3.12
16665207	2.86	2.98	3.49	0.3	0.55	0.57	1.09	1.55	0.3661	0.0369	0.6659	0.3703	0.1078	0.4478	0.1078	0.4478	XR_947396; XR_957728	LOC105378745	uncharacterized LOC105378745	chr1	+	57429559	57462430	4.06	2.53	2.58	3.29	3.02	2.68	3.99	2.96	2.73	3.3	2.45	2.99	2.74	3.28	3.58	3.19	2.54	3.13	3.41	4.29	2.79	3.17
16665214	2.64	2.58	2.8	0.19	0.35	0.47	-1.05	1.12	0.973	0.4138	0.9897	0.7687	0.6592	0.8473	0.6592	0.8473	XR_947404; XR_957736; AK023382	LOC105378749	uncharacterized LOC105378749	chr1	+	57457023	57480373	3.17	3.04	2.41	2.85	3.22	2.78	2.64	2.54	2.6	2.78	2.34	2.37	2.7	2.16	2.13	2.38	2.94	2.4	3.31	2.51	2.56	2.84
16665219	2.5	2.64	2.45	0.33	0.38	0.45	1.11	-1.03	0.5734	0.5102	0.8013	0.8217	0.4986	0.7614	0.4986	0.7614				chr1	+	57852248	57853122	1.75	2.32	2.59	2.5	2.56	2.63	2.61	3.23	2.5	2.34	2.5	2.11	2.73	2.82	2.98	3.43	2.64	2.13	2.77	2.05	2.71	2.62
16665222	2.7	3.06	2.97	0.45	0.44	0.28	1.29	1.21	0.1092	0.6308	0.3994	0.8779	0.2581	0.6015	0.2581	0.6015				chr1	+	58222756	58222848	3.06	3.07	2.86	2.8	2.63	3.48	2.37	2.1	2.66	2.48	3.22	2.38	2.75	3.37	2.64	3.24	3.74	3	2.91	2.79	3.46	2.5
16665224	2.57	2.46	2.56	0.24	0.26	0.34	-1.08	-1.01	0.988	0.9316	0.9955	0.9828	0.9959	0.9986	0.9959	0.9986	NR_104362; NR_104363; NR_104364; NR_104365; ENST00000416598; ENST00000420811; ENST00000432897; ENST00000434141; ENST00000457412; ENST00000585576; ENST00000585589; ENST00000587466; ENST00000588058; ENST00000588227; ENST00000590080; ENST00000591173; ENST00000591523; ENST00000591882; ENST00000592753; ENST00000592838; ENST00000592898; ENST00000608806; ENST00000608833; ENST00000610175; ENST00000610197…	DAB1-AS1	DAB1 antisense RNA 1	chr1	+	58326215	58333170	2.22	2.93	3.12	2.83	2.48	2.38	2.92	2.72	2.13	2.69	2.36	2.49	2.75	2.39	2.17	2.34	2.52	2.42	2.67	2.49	2.31	2.71
16665232	2.05	2.17	2.33	0.35	0.35	0.45	1.09	1.22	0.7756	0.1668	0.9073	0.5794	0.3479	0.6686	0.3479	0.6686	ENST00000457412; ENST00000586465; ENST00000588058; ENST00000590080; ENST00000591173; ENST00000591523; ENST00000592838; ENST00000608580; ENST00000609323	DAB1-AS1	DAB1 antisense RNA 1	chr1	+	58343974	58346412	2.34	2.22	1.92	2.14	2.04	2.06	1.89	2.09	1.79	2.85	1.77	2.34	1.91	2.38	2.12	2.7	2.3	3.07	2.86	1.84	1.72	2.51
16665235	2.4	2.7	2.73	0.12	0.16	0.33	1.23	1.26	0.0298	0.0175	0.2418	0.2917	0.0301	0.2931	0.0301	0.2931				chr1	+	58525811	58545946	2.3	2.57	2.82	2.42	2.78	2.24	2.63	2.46	2.3	2.42	2.23	2.47	2.56	2.54	2.81	2.93	2.76	2.98	3.22	2.67	2.57	2.45
16665240	2.11	2.12	2.31	0.27	0.45	0.41	1.01	1.14	0.7684	0.745	0.9038	0.9206	0.9348	0.9732	0.9348	0.9732				chr1	+	59180600	59184660	1.88	1.78	2	2	2.15	2.43	2.54	2.13	2.75	2.06	1.99	2.08	2.33	2.18	2.16	2.96	2.9	2.81	2.56	2.01	1.67	2.36
16665245	2.12	2.67	2.14	0.32	0.65	0.95	1.46	1.01	0.0909	0.1343	0.3699	0.5407	0.1722	0.5229	0.1722	0.5229				chr1	+	59187951	59188044	2.12	2.3	2.36	2.82	1.59	1.86	1.99	2.41	2.18	2.11	2.22	2.01	1.81	3.04	3.17	3.58	2.5	2.13	4.43	2.49	2.65	3.51
16665247	3.28	3.31	3.68	0.32	0.34	0.54	1.03	1.32	0.382	0.0948	0.6778	0.4864	0.2398	0.586	0.2398	0.586	NR_034014; NR_034015; NR_108106; AK055150; AK296298	LINC01135	long intergenic non-protein coding RNA 1135	chr1	+	59250823	59366668	3.3	3.94	3.34	3.64	3.08	2.76	2.82	3.62	2.96	3.24	3.38	3.43	3.05	3.78	3.46	4.09	3.54	4.02	4.27	3.22	3.27	3.19
16665254	2.62	2.67	2.85	0.37	0.23	0.38	1.04	1.17	0.6059	0.517	0.8197	0.8254	0.5301	0.7778	0.5301	0.7778	NR_110626	LINC01358	long intergenic non-protein coding RNA 1358	chr1	+	59486059	59510286	2.71	2.94	2.45	2.49	2.83	3.29	2.74	2.46	3.36	2.6	2.88	2.65	2.44	2.65	2.39	2.55	2.66	3.48	3.11	2.39	3.09	2.85
16665261	2.49	2.63	2.41	0.55	0.56	0.23	1.1	-1.06	0.7979	0.6156	0.9182	0.8719	0.7546	0.8925	0.7546	0.8925				chr1	+	59592661	59598505	2.71	2.48	1.89	2.6	2.64	2.39	2.28	2.67	2.69	2.18	3.83	2.01	2.46	2.39	2.27	3.66	2.67	2.31	2.79	2.12	2.97	2.97
16665263	2.44	2.23	2.16	0.3	0.45	0.29	-1.16	-1.21	0.7918	0.2252	0.9155	0.6374	0.4459	0.7309	0.4459	0.7309				chr1	+	59613313	59615760	1.91	2.55	2.45	2.24	3.44	2	2.5	2.73	2.21	2.68	2.71	2.71	2.17	2.25	1.88	2.32	2.09	2.12	2.14	2.29	2.17	2.05
16665266	3.32	3.22	3.62	0.54	0.42	0.35	-1.07	1.23	0.6001	0.536	0.8164	0.834	0.5426	0.7844	0.5426	0.7844	NM_001113411; NM_001244714; NM_001278224; NM_018291; NR_103473; XM_011541728; XM_011541729; XM_011541730; XM_011541731; XM_011541732; XM_011541733; XM_011541734; XM_011541735; XM_011541736; XM_011541737; XM_011541738; XR_946697; XR_946698; ENST00000303721; ENST00000371210; ENST00000371212; ENST00000371218; ENST00000413489; ENST00000430447; ENST00000462744; ENST00000466791; ENST00000471169; ENST00…	FGGY	FGGY carbohydrate kinase domain containing	chr1	+	59762467	60233347	3.6	3.14	3.14	3.48	3.2	3.43	3.36	3	4.6	3.31	3.87	3.22	2.89	3.27	3.94	3.06	3.61	4.1	3.61	3.36	4.26	2.95
16665298	2.34	2.18	2.1	0.24	0.35	0.44	-1.12	-1.18	0.3306	0.6281	0.6371	0.877	0.6166	0.8254	0.6166	0.8254	NR_110627; ENST00000424725	LOC101926944	uncharacterized LOC101926944	chr1	+	60238467	60254520	2.17	2.09	2.06	2.38	2.59	2.49	2.04	2.41	2.14	2.39	2.06	2.14	2.79	2.17	2.22	2.63	2.32	1.88	3.11	1.71	1.67	2.21
16665302	2.01	2.42	2.48	0.25	0.44	0.29	1.33	1.39	0.0619	0.0628	0.3187	0.4328	0.0941	0.4287	0.0941	0.4287	NM_015888; XM_006710676; XM_011541562; XM_011541563; XR_246271; XR_946665; ENST00000371208; ENST00000455990; ENST00000465876; ENST00000466803; ENST00000474695; ENST00000491135; AF044923; AK097735; AK292314; AK301768; BC011621; OTTHUMT00000024934; OTTHUMT00000024935; OTTHUMT00000024936; OTTHUMT00000024937; OTTHUMT00000024938; OTTHUMT00000024939; uc001czo.3; uc001czp.3; uc009wad.3; uc010oor.2	HOOK1	hook microtubule-tethering protein 1	chr1	+	60280458	60342050	2.4	2.57	2.18	2.66	1.81	1.92	2.05	1.92	2	2.16	2.02	1.94	2.13	2.87	2.81	2.33	2.07	2.25	2.73	3.03	2.36	2.89
16665332	3.29	3.3	3.4	0.19	0.2	0.31	1.01	1.08	0.4798	0.4005	0.7466	0.7616	0.6542	0.8446	0.6542	0.8446				chr1	+	60539554	60542979	3.48	3.33	3.28	3.34	3.31	3.4	3.25	3.36	3.21	3.52	3.05	2.95	3.23	3.34	2.91	3.8	3.2	3.51	3.85	3.14	3.48	3.32
16665335	2.54	2.79	2.96	0.14	0.29	0.61	1.19	1.34	0.4558	0.045	0.7293	0.3905	0.1253	0.4694	0.1253	0.4694				chr1	+	60580547	60615351	3.19	2.6	2.74	2.62	2.99	2.44	2.5	2.84	2.48	2.43	2.51	2.6	2.63	2.91	3.52	2.92	2.67	2.33	3.85	2.07	2.69	2.69
16665340	2.28	2.21	2.08	0.2	0.26	0.3	-1.05	-1.15	0.6899	0.5191	0.8655	0.8262	0.8037	0.9148	0.8037	0.9148	XR_947430; XR_957761	LOC105378760	uncharacterized LOC105378760	chr1	+	60708563	60724248	2.02	2.69	2.55	2.02	2.3	2.09	1.93	2.44	2.35	2.21	2.57	2.47	2.09	2.09	1.92	1.88	2.36	2.15	2.34	2.07	1.94	2.56
16665343	2.43	2.21	2.79	0.2	0.31	0.41	-1.17	1.28	0.4319	0.732	0.7138	0.9167	0.5329	0.7794	0.5329	0.7794				chr1	+	60880143	60881834	1.95	2.7	2.03	2.47	2.16	2.23	2.82	2.43	2.49	2.55	2.29	2.91	2.43	2.28	2.77	2.96	2.34	2.08	2.9	2.2	2.1	2.65
16665346	4.76	4.8	5.15	0.71	0.56	0.43	1.03	1.31	0.5946	0.3352	0.8137	0.7214	0.3449	0.6664	0.3449	0.6664	NM_001134673; NM_001145511; NM_001145512; NM_005595; XM_011541512; XM_011541513; XM_011541514; XM_011541515; ENST00000357977; ENST00000371184; ENST00000371185; ENST00000371187; ENST00000371189; ENST00000371191; ENST00000403491; ENST00000407417; ENST00000476646; ENST00000479364; ENST00000482020; ENST00000485903; ENST00000493627; ENST00000496712; AK299289; AK299356; AK299579; BC022264; OTTHUMT00000…	NFIA	nuclear factor I/A	chr1	+	61330931	61928465	5.85	4.81	4.09	4.87	5.19	3.89	5.27	4.4	6.24	5.19	5.31	4.61	4.59	4.84	4.95	3.9	5.2	5.49	4.74	4.94	5.42	4.33
16665370	2.26	2.41	2.69	0.21	0.43	0.2	1.11	1.35	0.1503	0.0807	0.4559	0.4624	0.1678	0.5186	0.1678	0.5186				chr1	+	62102824	62113990	2.77	2.4	2.19	2.09	2.54	2.45	2.74	2.12	2.04	2.35	2.04	2.54	2.49	2.26	2.29	2.71	2.51	2.71	2.64	2.02	2.43	3.43
16665373	3.93	3.56	3.33	0.8	0.44	0.24	-1.29	-1.51	0.1447	0.0501	0.4485	0.4016	0.1198	0.4634	0.1198	0.4634	NM_176877; XM_005270341; XM_005270347; XM_006710278; XM_011540462; XM_011540463; XM_011540464; XM_011540465; XM_011540466; XM_011540467; XM_011540468; XM_011540469; XM_011540470; ENST00000307297; ENST00000316485; ENST00000371158; ENST00000459752; ENST00000465798; ENST00000472512; ENST00000484562; ENST00000484937; ENST00000488913; ENST00000490547; ENST00000493967; ENST00000494842; ENST00000613764;…	INADL	InaD-like (Drosophila)	chr1	+	62208149	62629592	3.52	3.27	4.01	3.99	3.23	2.83	3.42	3.4	4.18	4.66	5.16	2.99	4.04	3.16	3.56	3.5	3.72	3.16	2.92	3.81	3.87	2.73
16665433	4.06	4.38	4.3	0.55	0.68	0.46	1.25	1.18	0.0607	0.3977	0.3161	0.76	0.1659	0.5163	0.1659	0.5163				chr1	+	62282091	62282194	4.29	3.57	4.16	4.25	4.34	3.61	4.41	3.93	4.79	4.2	4.47	3	3.79	4.01	3.88	4.55	5.74	4.69	4.7	3.7	4.52	5.31
16665435	2.77	2.68	2.84	0.34	0.36	0.32	-1.07	1.05	0.8482	0.7449	0.9407	0.9206	0.8785	0.9476	0.8785	0.9476				chr1	+	62318171	62318274	3.28	2.67	3.05	2.89	3.47	3.41	2.64	3.01	2.41	3	2.68	2.48	2.48	2.43	2.47	2.84	2.61	2.94	3.15	2.75	2.58	2.35
16665437	2.38	2.37	2.61	0.4	0.68	0.22	-1.01	1.17	0.5611	0.5747	0.794	0.8523	0.7967	0.9114	0.7967	0.9114	NR_036058	MIR3116-1	microRNA 3116-1	chr1	+	62544458	62544531	2.4	2.7	2.3	2.33	2.02	3.04	2.52	2.67	2.24	2.21	1.91	2.32	2.98	2.76	2.75	2.79	2.1	2.36	2.91	2.31	2.39	4.15
16665439	3.04	3.38	3.35	0.3	0.29	0.94	1.27	1.24	0.069	0.0095	0.3315	0.2523	0.0273	0.2832	0.0273	0.2832	NM_001164835; NM_019079; ENST00000498273; AB211065; BC111559; OTTHUMT00000024688; uc001dae.4; uc021ooc.1	L1TD1	LINE-1 type transposase domain containing 1	chr1	+	62660474	62678000	3.79	2.97	3.07	3.05	3.26	2.81	5.5	3.17	3.06	2.37	2.57	3.2	3.05	3.07	3.46	3.8	3.32	3.5	2.96	3.77	3.32	3.61
16665447	4.85	4.68	4.51	0.99	1.1	0.48	-1.12	-1.26	0.2385	0.1669	0.5523	0.5794	0.3164	0.6471	0.3164	0.6471	NM_001017415; NM_001017416; NM_003368; ENST00000339950; ENST00000371146; ENST00000442679; ENST00000452143; AB014458; AF117386; AK096788; BC050525; OTTHUMT00000024881; OTTHUMT00000025014; OTTHUMT00000025015; uc001daj.2; uc001dak.2; uc001dal.2	USP1	ubiquitin specific peptidase 1	chr1	+	62901968	62917475	4.61	4.43	6.07	4.68	4.61	4.19	5.3	5.01	6.43	5.19	6.94	4.83	4.24	4.98	3.96	3.41	3.05	4.79	4.14	4.71	6.14	4.46
16665461	2.45	2.42	2.33	0.16	0.36	0.41	-1.02	-1.08	0.6483	0.9919	0.8426	0.9973	0.8713	0.9446	0.8713	0.9446	NM_014495; ENST00000371129; ENST00000482591; ENST00000493994; AF152562; AK289426; AY358273; BC058287; OTTHUMT00000025344; OTTHUMT00000025345; OTTHUMT00000096778	ANGPTL3	angiopoietin like 3	chr1	+	63063158	63071830	2.61	2.09	2.44	2.55	3.01	2.45	3.19	2.26	2.26	2.42	2.7	2.38	2.6	2.3	2.13	3.08	2.38	2.39	2.28	2.64	2.28	2.09
16665472	3.01	3.52	3.62	0.41	0.32	0.4	1.43	1.52	0.0845	0.0375	0.3607	0.3721	0.08	0.4054	0.08	0.4054	BC030752	LOC400756	uncharacterized LOC400756	chr1	+	63154153	63176365	3.59	3.3	3.31	3.18	3.73	2.92	3.22	3.9	3.77	3.13	2.95	3.03	2.75	3.49	3.7	3.72	3.07	3.8	4.34	3.54	3.4	4.12
16665475	3.85	3.57	3.43	0.46	0.67	0.45	-1.21	-1.34	0.1487	0.1866	0.4539	0.5996	0.2666	0.6082	0.2666	0.6082	NM_032852; NM_178221; XM_005271288; XM_011542313; XM_011542314; ENST00000317868; ENST00000371118; ENST00000371120; ENST00000414558; ENST00000443289; BC033024; OTTHUMT00000025332; OTTHUMT00000025333; OTTHUMT00000025334; OTTHUMT00000025335; OTTHUMT00000025336; uc001dat.3; uc001dau.3	ATG4C	autophagy related 4C, cysteine peptidase	chr1	+	63249777	63339980	3.22	4.17	4.19	3.21	3.34	3.25	3.28	4.03	4.38	3.83	4.49	3.83	3.76	3.43	3.63	2.16	3.6	2.85	3.63	3.03	4.3	3.63
16665492	3.15	3.13	3.23	0.28	0.25	0.3	-1.01	1.06	0.4438	0.9747	0.7218	0.9935	0.674	0.8546	0.674	0.8546				chr1	+	63361680	63367310	2.94	3.43	3.25	3.14	2.99	3.56	3.33	3.16	2.98	3.83	3.27	3.16	3.07	3.5	3.77	2.74	3.1	3.12	3.07	3.1	3.07	3.44
16665494	2.18	2.32	2.71	0.28	0.42	0.47	1.11	1.45	0.3146	0.0237	0.6245	0.3203	0.0731	0.3932	0.0731	0.3932				chr1	+	63489878	63491329	2.28	3.38	2	2.65	2.12	2.01	2.6	2.24	2.03	1.94	2.4	2.45	1.88	2.58	2.13	3.17	2.26	3.02	2.86	2.3	1.98	2.79
16665497	2.33	2.57	2.34	0.22	0.44	0.17	1.18	1.01	0.0556	0.7196	0.3055	0.912	0.1294	0.4748	0.1294	0.4748				chr1	+	63604921	63628824	2.32	2.21	2.17	2.2	2.86	2.64	2.66	1.91	2.28	2.35	2.37	2.51	2.23	2.26	2.34	2.98	2.39	2.24	2.49	2.41	3.49	2.63
16665501	2.36	2.61	2.36	0.46	0.38	0.13	1.18	-1	0.4905	0.6444	0.7532	0.8834	0.5341	0.78	0.5341	0.78	XR_947454; XR_947455; XR_957784; XR_957785	LOC105378770	uncharacterized LOC105378770	chr1	+	63662012	63664798	2.32	2.33	2.22	3.24	2.71	2.69	2.54	2.41	1.84	2.95	2.23	2.22	2.18	2.48	2.2	3.01	3.11	2.35	2.5	2.45	2.02	2.8
16665504	2.9	2.75	3.05	0.44	0.24	0.36	-1.1	1.12	0.2475	0.9249	0.5617	0.9804	0.3949	0.699	0.3949	0.699				chr1	+	63715694	63717442	2.61	3.36	2.68	2.51	2.55	3.12	3.13	2.76	2.41	3.72	3.16	2.54	3.14	2.63	2.4	2.8	2.82	3.06	3.08	2.87	3.02	2.24
16665507	2.89	3.19	3.44	0.63	0.51	0.67	1.23	1.47	0.354	0.1581	0.656	0.57	0.3467	0.6676	0.3467	0.6676	NM_012183; ENST00000371116; AF086235; OTTHUMT00000025331; uc001dax.2	FOXD3	forkhead box D3	chr1	+	63788730	63790797	3.37	4.67	2.8	3.37	3.26	3	3.87	4.49	2.6	2.91	2.56	3.1	2.65	2.95	2.91	4.13	3.03	2.88	3.47	2.98	3.93	3.73
16665510	2.76	2.93	3.01	0.37	0.44	0.83	1.12	1.19	0.5848	0.4454	0.8078	0.7878	0.7256	0.879	0.7256	0.879				chr1	+	63803934	63804043	3.84	3.4	2.52	2.83	3.1	3.25	2.49	3.14	2.69	2.36	2.42	3.1	2.34	3.19	1.76	2.69	2.78	2.61	3.79	3.6	3.18	2.21
16665512	3.72	3.72	3.74	0.78	0.53	0.44	-1	1.01	0.2914	0.3347	0.6044	0.7212	0.4916	0.7572	0.4916	0.7572	NM_013339; ENST00000263440; ENST00000371108; ENST00000462390; ENST00000465969; ENST00000487136; ENST00000494765; ENST00000603108; AF063604; AF102851; AK295286; BC001253; OTTHUMT00000025330; OTTHUMT00000037172; OTTHUMT00000037173; OTTHUMT00000037174; OTTHUMT00000096786; OTTHUMT00000252852; OTTHUMT00000468470; uc010oox.2; uc021oof.1	ALG6	ALG6, alpha-1,3-glucosyltransferase	chr1	+	63833261	63904233	3.57	4.27	3.88	3.74	3.69	3.51	4.32	3.27	5.14	4.11	5.42	3.93	3.57	3.81	3.47	3.35	3.57	3.8	3.25	4.15	4.75	3.01
16665536	3.25	3.14	3.14	0.38	0.3	0.29	-1.08	-1.08	0.0433	0.0801	0.2781	0.4616	0.0858	0.4165	0.0858	0.4165	NM_032437; XM_005271274; XM_006710976; XM_006710977; XM_011542301; XM_011542302; XR_946779; XR_946780; XR_946781; ENST00000371088; ENST00000460678; ENST00000461039; ENST00000480886; ENST00000493605; ENST00000496956; AB058702; AK292220; AK315850; BC015814; OTTHUMT00000024910; OTTHUMT00000024911; OTTHUMT00000024912; OTTHUMT00000024913; OTTHUMT00000024914; OTTHUMT00000024915; uc001dbf.3	EFCAB7	EF-hand calcium binding domain 7	chr1	+	63989013	64038364	3.32	2.62	3.02	3.05	3.29	3.15	3.28	3.33	4.16	3.2	3.78	3.2	3.43	3.03	3.04	2.33	3.21	3.31	2.86	3.18	3.18	3.1
16665558	2.74	2.16	2.54	0.85	0.35	0.33	-1.5	-1.15	0.0265	0.3414	0.231	0.7256	0.0805	0.4065	0.0805	0.4065	NR_002771; uc001dbg.1	DLEU2L	deleted in lymphocytic leukemia 2-like	chr1	+	64014635	64016307	2.88	2.97	2.02	2.14	2.23	1.73	2.49	2.48	3.26	2.94	4.39	2.36	3.46	1.7	2.47	1.9	2.08	2.48	2.05	2.59	2.75	2.31
16665566	4.11	3.76	3.86	0.63	0.87	0.54	-1.28	-1.19	0.5983	0.4376	0.816	0.7836	0.7225	0.8778	0.7225	0.8778	NM_001172818; NM_001172819; NM_002633; ENST00000371083; ENST00000371084; ENST00000473117; ENST00000483707; ENST00000540265; AK293298; AK294186; AK298505; AK300100; BC001756; BC019920; BC067763; BT006961; M83088; OTTHUMT00000024868; OTTHUMT00000024869; OTTHUMT00000024870; OTTHUMT00000024871; uc001dbh.3; uc010ooy.2; uc010ooz.2	PGM1	phosphoglucomutase 1	chr1	+	64058916	64125916	3.68	3.37	4.41	3.52	4.42	4.11	4.72	4.16	4.96	3.82	5.35	4.16	3.66	3.58	3.9	3.13	3.49	4.45	3.51	3.57	5.88	3.87
16665588	4.37	4.39	5.13	0.91	0.78	1.18	1.02	1.7	0.584	0.1563	0.8072	0.5674	0.1521	0.5008	0.1521	0.5008	NM_001083592; NM_005012; XM_011541526; ENST00000371079; ENST00000371080; ENST00000482426; ENST00000545203; BC080541; M97675; OTTHUMT00000025002; OTTHUMT00000025003; OTTHUMT00000025004; uc001dbi.4	ROR1	receptor tyrosine kinase-like orphan receptor 1	chr1	+	64239690	64647181	4.85	3.83	3.21	4.53	3.86	3.9	5.08	4.4	6.43	5.34	4.58	3.49	4.19	4.86	6.78	4.17	4.67	6.61	4.54	3.62	5.37	5.21
16665603	2.36	2.36	2.54	0.5	0.51	0.53	-1	1.13	0.9499	0.6822	0.9818	0.8985	0.9085	0.9618	0.9085	0.9618	XM_011540765	UBE2U	ubiquitin-conjugating enzyme E2U (putative)	chr1	+	64652512	64657832	1.86	2.46	1.85	2.37	1.98	3.15	2.6	2.95	2.11	2.05	2.15	2.87	1.75	2.81	3.18	2.14	2.45	2.04	3.07	2.57	3.43	2.29
16665606	2.11	2.27	2.12	0.17	0.16	0.16	1.12	1.01	0.465	0.7346	0.7361	0.9174	0.5699	0.7995	0.5699	0.7995	NM_152489; XM_005270498; XM_005270499; XM_006710379; XM_011540764; XM_011540765; XM_011540766; XM_011540767; XM_011540768; XM_011540769; XM_011540770; XM_011540771; XM_011540772; XM_011540773; XM_011540774; XM_011540775; XM_011540776; XM_011540777; XM_011540778; XR_246236; XR_946548; XR_946549; XR_946550; XR_946551; XR_946552; ENST00000371076; ENST00000371077; ENST00000464349; ENST00000608020; EN…	UBE2U	ubiquitin-conjugating enzyme E2U (putative)	chr1	+	64669310	64733051	1.91	2.1	2.39	2.09	2.26	2.07	2.37	2.17	2.12	2.05	2.28	2.55	2.11	2.5	2.13	2.17	2.28	2.26	2.04	2.4	1.99	2.16
16665621	4.35	4.64	4.66	0.72	0.86	1.35	1.23	1.24	0.3182	0.0765	0.6274	0.4562	0.1987	0.5482	0.1987	0.5482	NM_001293274; NM_020925; XM_011541862; XM_011541863; ENST00000290039; ENST00000470527; ENST00000486580; ENST00000495994; AK126515; AK131297; AK299361; BC039301; BX537603; OTTHUMT00000025032; OTTHUMT00000025033; OTTHUMT00000025238; OTTHUMT00000313506; uc001dbo.1; uc001dbp.1; uc001dbq.1; uc010opa.1	CACHD1	cache domain containing 1	chr1	+	64936428	65158741	6.74	4.21	4.64	5.26	4.04	2.89	4.54	4.26	4.37	4.5	4.93	3.82	4.03	4.76	6.89	4.05	3.63	4.69	3.71	6.28	5.48	4.75
16665654	1.95	2.09	2.27	0.16	0.27	0.46	1.1	1.25	0.3093	0.008	0.6206	0.2362	0.0264	0.2804	0.0264	0.2804	NR_039957; ENST00000582305; uc021ooh.1	MIR4794	microRNA 4794	chr1	+	65045530	65045606	2.34	2.62	2.04	1.95	2.05	2.08	2.1	2.12	1.73	1.71	1.89	1.95	2.09	1.83	2.14	2.49	2.01	2.23	3.32	1.76	2.48	2.25
16665656	4.95	4.75	5.01	0.69	0.61	0.58	-1.15	1.04	0.2892	0.5528	0.6022	0.8407	0.5603	0.7939	0.5603	0.7939	NM_018211; XM_006710738; XM_011541706; XR_946693; XR_946694; ENST00000294428; ENST00000371072; ENST00000418058; AK001632; AK299228; OTTHUMT00000025240; OTTHUMT00000025241; uc001dbs.2; uc001dbt.2; uc010opb.2	RAVER2	ribonucleoprotein, PTB-binding 2	chr1	+	65210778	65298915	5.38	5.64	5.89	5.72	4.73	4.54	4.91	4.7	5.16	5.27	6.52	4.78	4.53	4.98	4.5	3.84	4.63	5.25	4.09	5.38	4.76	4.44
16665674	4.82	4.61	4.31	0.34	0.34	0.53	-1.15	-1.42	0.428	0.0217	0.7108	0.3124	0.0643	0.3755	0.0643	0.3755	NM_001005353; NM_013410; NM_203464; ENST00000327299; ENST00000395334; ENST00000470888; ENST00000474968; ENST00000479060; ENST00000497030; ENST00000545314; ENST00000546702; BC016180; BC040224; BC066944; BC148270; CR456830; OTTHUMT00000025040; OTTHUMT00000025041; OTTHUMT00000025042; OTTHUMT00000025043; OTTHUMT00000025044; OTTHUMT00000404161; uc001dby.3; uc001dbz.3; uc001dca.3; uc009wan.3; AK025926;…	AK4	adenylate kinase 4	chr1	+	65613232	65697828	4.64	3.37	5.19	5.06	4.34	4.49	4.92	5.05	4.8	4.74	4.15	5.2	4.81	4.87	4.01	4.85	4.37	4.32	4.26	4.14	4.61	4.62
16665687	3.46	3.64	3.38	0.15	0.29	0.32	1.13	-1.06	0.2664	0.2881	0.5794	0.6875	0.1214	0.465	0.1214	0.465	NM_001256864; NM_001256865; NM_014787; XM_011542483; XM_011542484; XM_011542485; XM_011542486; XM_011542487; XM_011542488; XM_011542489; ENST00000263441; ENST00000371069; ENST00000395325; ENST00000463018; ENST00000472787; ENST00000483402; ENST00000494710; ENST00000498720; AK296408; BC051722; BC109279; BC109280; OTTHUMT00000025134; OTTHUMT00000025135; OTTHUMT00000025137; OTTHUMT00000025138; OTTHUM…	DNAJC6	DnaJ (Hsp40) homolog, subfamily C, member 6	chr1	+	65713902	65881689	3.39	3.45	3.96	3.53	4.06	3.47	3.28	3.29	3.74	3.57	3.43	3.45	3.3	3.79	3.32	3.61	3.4	2.71	3.64	3.33	3.29	3.69
16665717	4.16	3.81	4.06	0.49	0.29	0.65	-1.27	-1.07	0.0145	0.2242	0.1837	0.6364	0.0474	0.3376	0.0474	0.3376	NM_001003679; NM_001003680; NM_001198681; NM_001198683; NM_001198687; NM_001198688; NM_001198689; NM_002303; NM_017526; ENST00000344610; ENST00000349533; ENST00000371058; ENST00000371059; ENST00000371060; ENST00000371065; ENST00000406510; ENST00000462765; ENST00000471762; ENST00000475108; ENST00000484243; ENST00000488747; ENST00000497874; ENST00000613538; ENST00000616738; AK094801; AK130096; AK29…	LEPR; LEPROT	leptin receptor; leptin receptor overlapping transcript	chr1	+	65886131	66107242	5	3.91	3.95	4.17	4.07	4.24	4.74	4.08	5.34	5.03	4.35	4.09	4.01	3.4	4.08	3.58	4.05	3.41	3.47	3.72	3.48	4.16
16665752	2.05	1.85	2.3	0.23	0.3	0.22	-1.15	1.19	0.4104	0.0891	0.6984	0.476	0.0533	0.352	0.0533	0.352				chr1	+	65952089	65959871	2.49	2.35	1.85	1.8	1.64	2.16	2.05	1.96	2.28	2.24	1.63	1.96	2.22	1.51	2.14	2.49	2.1	2.62	2.23	1.85	1.92	1.92
16665755	2.44	2.63	2.97	0.21	0.58	0.54	1.14	1.45	0.2125	0.0248	0.5259	0.326	0.0753	0.3972	0.0753	0.3972				chr1	+	66037232	66037335	2.75	3.57	2.1	2.67	2.57	2.54	2.89	2.58	2.54	2.34	2.03	2.29	2.31	1.98	2.22	3.44	2.93	2.91	3.64	3.57	2.5	2.52
16665757	3.43	3.12	3.13	0.29	0.45	0.71	-1.24	-1.23	0.1714	0.9565	0.4817	0.9888	0.3127	0.6447	0.3127	0.6447	NM_001037339; NM_001037340; NM_001037341; NM_001297440; NM_001297441; NM_001297442; NM_002600; XM_005270923; XM_005270924; XM_005270925; XM_006710680; XM_011541565; XM_011541566; ENST00000329654; ENST00000341517; ENST00000371045; ENST00000371048; ENST00000412480; ENST00000423207; ENST00000480109; ENST00000483863; ENST00000490695; ENST00000491340; ENST00000524999; ENST00000526197; ENST00000526666;…	PDE4B	phosphodiesterase 4B, cAMP-specific	chr1	+	66258193	66840262	3.06	3.97	3.5	3.61	3.42	3.17	4.58	3.81	3.02	3.73	3.28	3.26	3.57	3.7	3.24	2.37	2.78	2.91	2.74	2.81	2.97	3.26
16665796	4.52	4.11	4.34	0.66	0.58	0.99	-1.33	-1.13	0.2537	0.6523	0.568	0.8865	0.5122	0.7689	0.5122	0.7689	NM_001308203; NM_032291; XM_005271264; XM_005271265; XM_005271266; XM_005271268; XM_005271270; XM_006710961; XM_006710962; XM_006710963; XM_006710964; XM_006710965; XM_006710966; XM_006710967; XM_006710968; XM_006710969; XM_006710971; XM_006710972; XM_006710973; XM_006710974; XM_011542286; XM_011542287; XM_011542288; XM_011542289; XM_011542290; XM_011542291; XM_011542292; XM_011542293; XM_0115422…	SGIP1	SH3-domain GRB2-like (endophilin) interacting protein 1	chr1	+	66999066	67213982	4.64	3.75	4.93	4.52	5.35	5	5.35	4.38	4.2	5.81	4.18	3.93	5.42	3.87	3.52	4.25	3.78	5.98	3.84	4.01	3.75	4.33
16665833	2.09	2.15	2.26	0.41	0.23	0.17	1.04	1.12	0.7015	0.4292	0.8708	0.7781	0.5108	0.7679	0.5108	0.7679	NR_036060; uc021oon.1	MIR3117	microRNA 3117	chr1	+	67094123	67094200	2.2	2.18	1.84	1.73	2.2	2.24	2.58	1.79	2.18	2.95	2.02	1.93	2.58	2.37	2.32	2.37	1.76	2.18	2.47	2.23	1.95	2.2
16665835	2.65	2.9	2.56	0.21	0.28	0.21	1.19	-1.06	0.0713	0.554	0.3364	0.8414	0.0603	0.368	0.0603	0.368	NM_152665; XM_011540933; ENST00000282670; ENST00000448074; ENST00000489510; ENST00000491611; ENST00000525663; ENST00000528352; BC106885; OTTHUMT00000025399; OTTHUMT00000025400; OTTHUMT00000025401; OTTHUMT00000386654; OTTHUMT00000386656; OTTHUMT00000470279; uc001dcv.3; uc009wau.3; uc009wav.3	TCTEX1D1	Tctex1 domain containing 1	chr1	+	67218140	67244734	2.49	2.26	3	2.36	2.73	2.83	2.61	2.53	2.77	2.61	2.45	2.68	2.98	3.12	2.8	3.41	2.73	2.79	2.41	2.52	3.07	2.78
16665850	2.53	2.74	2.68	0.22	0.44	0.25	1.16	1.11	0.2878	0.4302	0.6006	0.7785	0.5322	0.7789	0.5322	0.7789				chr1	+	67292625	67294241	3.15	2.59	2.29	2.91	2.91	2.49	2.77	2.31	2.57	2.6	2.39	2.89	2.42	2.76	2.52	3.49	3.25	2.5	2.82	2.69	2.26	2.45
16665853	5.13	4.08	4.12	0.63	0.51	0.49	-2.07	-2.02	0.001	0.0017	0.0783	0.1503	0.0011	0.1123	0.0011	0.1123	NM_001077700; NM_001077701; NM_001077702; NM_001077703; NM_001077704; NM_001146110; NM_001146111; NM_001146112; NM_001146113; NM_001278215; NM_020948; XM_005271075; XM_005271076; XM_005271077; XM_006710794; XM_011541864; XM_011541865; XM_011541866; XM_011541867; ENST00000355356; ENST00000355977; ENST00000357692; ENST00000371012; ENST00000371014; ENST00000371016; ENST00000371018; ENST00000401041; …	MIER1	mesoderm induction early response 1, transcriptional regulator	chr1	+	67390578	67454302	4.08	3.84	4.73	4.9	5.12	4.09	4.97	5	5.67	5.99	5.86	4.9	4.99	3.99	4.07	3.71	4.25	4.51	3.61	4.06	3.57	4.12
16665878	2.39	2.54	2.59	0.2	0.26	0.28	1.11	1.15	0.493	0.3594	0.7547	0.7377	0.6242	0.8296	0.6242	0.8296	NM_144701; XM_005270516; XM_011540789; XM_011540790; XM_011540791; ENST00000347310; ENST00000395227; ENST00000425614; ENST00000473881; AF461422; AM990337; AY937250; BC016829; BC040720; FM212241; OTTHUMT00000025199; OTTHUMT00000025200; OTTHUMT00000095781; uc001ddo.3; uc001ddp.2; uc001ddq.3; uc001ddr.3; uc001dds.3; uc001ddt.3; uc009waz.3; uc010opi.2; uc010opj.2; uc010opk.2; uc010opl.2; uc010opm.2; …	IL23R	interleukin 23 receptor	chr1	+	67632083	67725662	2.94	2.9	2.38	2.51	2.27	2.48	2.26	2.89	2.27	2.27	2.37	2.41	2.38	2.84	2.34	2.66	2.94	2.58	2.55	2.24	2.4	2.65
16665899	1.99	2.34	2.55	0.28	0.66	0.56	1.28	1.48	0.0862	0.0288	0.363	0.3428	0.0673	0.3806	0.0673	0.3806				chr1	+	67661823	67661926	2.7	2.29	1.98	2.02	1.76	1.77	2.1	1.82	2.23	2.07	2.01	1.58	2.46	2.41	3.45	2.22	3.07	2.08	3.09	2.67	1.77	3.63
16665901	2.53	2.38	2.41	0.18	0.31	0.46	-1.11	-1.08	0.4661	0.8671	0.7371	0.9631	0.7484	0.8895	0.7484	0.8895	NM_001258214; NM_001258215; NM_001258216; NM_001559; NR_047583; NR_047584; XM_005270825; XM_005270827; XM_005270828; XM_006710617; XM_011541383; XM_011541384; XM_011541385; ENST00000262345; ENST00000371000; ENST00000441640; ENST00000465396; ENST00000541374; ENST00000544434; AK294494; AK300020; AK316525; BC104772; BC104774; BC143249; OTTHUMT00000025202; OTTHUMT00000095782; OTTHUMT00000095783; OTTH…	IL12RB2	interleukin 12 receptor, beta 2	chr1	+	67773047	67862583	2.28	3.26	2.51	2.6	2.65	2.28	2.71	2.41	2.3	2.57	2.83	2.56	2.57	2.47	2.06	2.3	2.91	2.09	2.51	1.98	2.06	2.23
16665923	2.86	2.78	2.46	0.74	0.42	0.52	-1.06	-1.31	0.4314	0.1216	0.7134	0.5248	0.2938	0.6306	0.2938	0.6306				chr1	+	67882897	67883001	2.4	2.07	2.7	3.23	3.36	2.52	2.58	3.93	4.14	2.67	3.01	2.03	2.42	2.1	1.95	2.69	3.06	2.72	3.39	2.33	2.78	3.16
16665925	3.11	3.17	3.09	0.33	0.36	0.51	1.04	-1.01	0.7966	0.5814	0.9177	0.855	0.8563	0.9381	0.8563	0.9381	XR_426708; XR_431183; XR_947471; XR_947472; XR_947473; XR_958008; XR_958022; XR_958015	LOC102724481	uncharacterized LOC102724481	chr1	+	67987996	67998015	3.17	2.95	2.77	3.18	3.17	3.75	3.53	2.75	3.1	3.13	2.83	3.5	3.1	3.12	3.05	3.67	3.34	2.82	4.22	3.03	2.88	3.79
16665930	2.03	2.64	3.11	0.32	0.75	0.63	1.53	2.12	0.0289	0.0023	0.239	0.1628	0.007	0.1916	0.007	0.1916				chr1	+	68006810	68006916	3.06	2.96	2.56	1.76	2.16	2.78	2.19	2.05	2.37	2.05	1.87	2.01	2.12	3.42	2.94	2.54	4.14	3.8	3.92	1.93	2.25	3.18
16665932	5.75	5.2	5.38	0.97	1.05	0.91	-1.47	-1.3	0.039	0.1182	0.2677	0.5205	0.0935	0.4278	0.0935	0.4278	NM_001199741; NM_001199742; NM_001924; ENST00000370985; ENST00000370986; ENST00000460575; ENST00000484245; ENST00000617962; BC011757; DQ008445; EF581092; M60974; OTTHUMT00000025988; OTTHUMT00000025990; OTTHUMT00000025991; OTTHUMT00000095854; uc001ddz.2; uc009wbb.2; uc009wbc.2; uc009wbd.2	GADD45A	growth arrest and DNA-damage-inducible, alpha	chr1	+	68150744	68154021	5.67	4.91	5.03	5.46	6.26	5.58	6.58	5.46	6.92	7.4	7.61	5.92	5.16	3.89	4.78	5.11	4.64	6.26	4.26	4	6.29	6.55
16665941	3.51	3.23	3.72	0.31	0.21	0.54	-1.21	1.16	0.1292	0.7895	0.4291	0.9381	0.1762	0.5266	0.1762	0.5266	NR_040077; ENST00000413628; ENST00000414904; ENST00000420587; ENST00000434072; uc001deb.2	GNG12-AS1	GNG12 antisense RNA 1	chr1	+	68297971	68668670	3.47	4.14	3.24	3.33	3.75	4.02	4.1	3.35	3.89	3.59	3.93	3.28	3.35	3.35	3.28	3.06	3.22	4.07	2.82	3.42	3.15	3.22
16665960	3.28	3.16	2.54	1.03	0.85	0.36	-1.09	-1.68	0.8001	0.0934	0.9193	0.484	0.2005	0.5499	0.2005	0.5499				chr1	+	68944812	68949222	2.45	2.63	4.27	3.43	4.05	3.18	2.97	3.42	3.71	2.67	5.63	3.18	2.09	2.68	2.37	2.4	2.78	3.3	2.48	3.26	4.55	2.56
16665963	2.56	2.8	3.01	0.3	0.36	0.31	1.18	1.37	0.1359	0.0773	0.4375	0.4571	0.1566	0.5056	0.1566	0.5056	NR_110671; ENST00000428732	DEPDC1-AS1	DEPDC1 antisense RNA 1	chr1	+	68962359	69004310	2.49	3.11	2.72	2.33	2.8	2.67	3	2.19	3.12	2.76	2.75	2.47	2.41	2.68	2.61	3.32	2.84	3.07	3.29	2.24	2.88	3.35
16665967	2.02	2.19	2.31	0.4	0.27	0.22	1.13	1.22	0.6914	0.3347	0.8661	0.7212	0.6208	0.828	0.6208	0.828	XR_947481; XR_947482; XR_958053; XR_958056	LOC105378785	uncharacterized LOC105378785	chr1	+	69521581	69650686	2.16	2.48	2.25	2.44	2.33	2.05	2.09	3	2.14	2.05	1.77	1.98	1.79	2.09	2.68	1.83	2.47	2.28	2.32	2	2.12	2.69
16665973	2.58	2.2	2.21	0.39	0.27	0.23	-1.3	-1.29	0.0347	0.0427	0.2556	0.3843	0.0549	0.3549	0.0549	0.3549	XR_947487; XR_958067	LOC105378788	uncharacterized LOC105378788	chr1	+	69898938	69901092	2.2	1.9	2.01	2.94	2.19	2.65	2.02	3.26	2.13	2.37	2.55	2.72	2.14	2.12	2.56	2.49	2.46	2.26	2.3	1.95	1.91	2.62
16665976	2.46	2.64	2.79	0.5	0.31	1.79	1.13	1.26	0.7616	0.0867	0.9012	0.4731	0.1924	0.5422	0.1924	0.5422	NM_020794; XM_011541836; ENST00000035383; ENST00000310961; ENST00000370958; ENST00000415775; AF434715; AF498274; AK294206; BC080568; BC128989; OTTHUMT00000131261; OTTHUMT00000131262; OTTHUMT00000131263; uc001deo.1; uc001dep.3; uc001deq.3; uc009wbg.3	LRRC7	leucine rich repeat containing 7	chr1	+	70034081	70589171	3.58	2.32	2.64	3.09	2.57	2.38	2.27	2.66	2.35	2.32	3.62	2.07	2.63	2.67	3.12	2.66	3.43	7	2.68	3.04	2.69	2.5
16666007	3.26	3.31	3.31	0.85	0.61	0.99	1.03	1.03	0.8009	0.227	0.9197	0.6381	0.4469	0.7312	0.4469	0.7312	NR_023916; ENST00000412108; ENST00000439639; U82382	PIN1P1	peptidylprolyl cis/trans isomerase, NIMA-interacting 1 pseudogene 1	chr1	+	70385005	70386000	4.02	3.11	3.28	3.11	3.08	1.45	3.11	3.34	4.38	3.11	2.69	3.34	3.72	4.2	3.6	3.35	2.46	5.4	2.6	3.67	2.34	3.52
16666009	3.1	3.19	3.28	0.44	0.62	0.69	1.07	1.13	0.6994	0.263	0.8695	0.668	0.5215	0.7739	0.5215	0.7739	XM_011541836; ENST00000441830; ENST00000588515; ENST00000607936; ENST00000608744; ENST00000609072; OTTHUMT00000025917; OTTHUMT00000447483; OTTHUMT00000472619; OTTHUMT00000472620; OTTHUMT00000472621	LRRC7	leucine rich repeat containing 7	chr1	+	70612804	70617628	3.39	3.33	3.62	2.77	3.21	3.08	2.85	3.76	3.03	3.89	3.36	2.85	2.72	4.27	3.08	2.81	3.04	4.81	3.68	2.55	2.8	4.03
16666013	6.12	5.68	6.27	0.35	0.6	0.17	-1.36	1.11	0.0761	0.5168	0.3463	0.8253	0.0594	0.3658	0.0594	0.3658	NM_001190987; NM_004768; XM_005271338; XM_005271339; XM_006711037; XM_006711038; XM_006711039; XM_011542427; XM_011542428; XM_011542429; XM_011542430; XM_011542431; XM_011542432; XM_011542433; XR_426640; ENST00000370949; ENST00000370950; ENST00000370951; ENST00000395136; ENST00000460795; ENST00000461935; ENST00000463116; ENST00000463859; ENST00000463877; ENST00000469170; ENST00000473950; ENST0000…	SRSF11	serine/arginine-rich splicing factor 11	chr1	+	70671365	70718735	6.46	6.3	6.5	5.99	6.41	5.7	6.21	6.24	6.21	6.34	6.75	5.66	6.11	5.56	6.48	4.55	5.87	6.16	6.04	5.69	5.62	5.65
16666045	4	3.65	4.01	0.59	0.42	0.24	-1.27	1.01	0.0112	0.3921	0.1668	0.7573	0.0348	0.3074	0.0348	0.3074	NM_001031693; NM_001036645; NM_001036646; NR_027404; XM_011540547; XM_011540548; XR_946530; ENST00000359875; ENST00000361764; ENST00000370940; ENST00000463058; ENST00000486110; ENST00000525653; ENST00000531950; AF126164; BC010922; OTTHUMT00000025909; OTTHUMT00000025910; OTTHUMT00000025911; OTTHUMT00000025912; OTTHUMT00000388830; OTTHUMT00000388832; uc001dfa.3; uc001dfb.3; uc001dfc.3; uc010oqp.2	HHLA3	HERV-H LTR-associating 3	chr1	+	70820488	70851022	4.45	3.83	3.63	3.88	4.08	4.03	3.78	3.69	4.71	4.1	5.5	4.06	4.02	3.09	4.06	3.17	3.77	4.16	3.96	3.96	4.14	3.28
16666055	2.77	2.91	2.81	0.42	0.47	0.45	1.1	1.03	0.4857	0.6259	0.75	0.8759	0.7671	0.8984	0.7671	0.8984	NM_001190463; NM_001902; NM_153742; XM_005270509; XM_011540787; ENST00000346806; ENST00000370938; ENST00000411986; ENST00000464926; ENST00000482383; AK303946; BC015807; BT006882; OTTHUMT00000025918; OTTHUMT00000025919; OTTHUMT00000025920; OTTHUMT00000025921; uc001dfd.3; uc001dfe.3; uc009wbl.2; uc010oqq.2	CTH	cystathionine gamma-lyase	chr1	+	70876901	70905534	2.72	2.94	3.45	2.88	3.18	2.31	2.49	2.66	2.6	3.27	3.52	2.93	2.43	2.59	3.8	2.69	2.65	2.89	2.8	2.42	3.09	3.77
16666071	2.32	2.47	2.37	0.42	0.58	0.19	1.11	1.03	0.1892	0.8571	0.5006	0.9597	0.3695	0.6834	0.3695	0.6834	NR_125938; ENST00000419450; BC041441	LOC101927244	uncharacterized LOC101927244	chr1	+	71172136	71252214	2.12	2.55	1.99	1.65	2.44	2.47	2.4	2.58	1.91	2.98	2.38	2.38	2.02	3.14	2.49	2.37	2.7	2.11	2.38	2.45	1.97	3.69
16666079	2.3	2.3	2.13	0.4	0.21	0.13	-1	-1.13	0.2085	0.0987	0.5224	0.4925	0.2164	0.5661	0.2164	0.5661	XR_426711; XR_426712; XR_431184; XR_431185; XR_947502; XR_958150	LOC102724572	uncharacterized LOC102724572	chr1	+	71303920	71304747	2.13	1.93	1.78	2.3	2.34	2.19	2.04	1.83	2.95	2.4	2.3	3.07	2.32	2.3	2.14	2.35	2.17	2.24	2.29	2.32	2.05	2.43
16666082	2.68	2.48	2.14	1.05	0.48	0.39	-1.15	-1.46	0.1072	0.0511	0.3964	0.404	0.1085	0.4482	0.1085	0.4482				chr1	+	71413062	71417176	2.76	2.67	2.73	2.79	2.77	1.88	1.81	1.99	4.48	4.65	3	2.41	2.68	3.07	2.16	1.57	2.65	1.99	2.06	2.41	2.1	2.08
16666086	3.27	3.45	3.23	0.19	0.31	0.31	1.13	-1.03	0.1549	0.9132	0.462	0.9773	0.2487	0.5938	0.2487	0.5938	NR_038420; BC070115; uc001dfr.3	ZRANB2-AS1	ZRANB2 antisense RNA 1	chr1	+	71512189	71532867	3.57	2.77	3.7	3.15	3.68	3.41	3.09	2.87	3.45	3.25	3.43	3.15	3.27	3.31	3.07	4.01	3.52	3.34	3.55	3.13	3.13	3.33
16666091	2.74	2.71	2.82	0.23	0.26	0.29	-1.02	1.06	0.499	0.7889	0.7587	0.938	0.7909	0.9084	0.7909	0.9084	NR_046217; ENST00000413421; ENST00000415780; ENST00000455406; ENST00000583678; ENST00000594152; ENST00000596952; ENST00000599146; ENST00000600103; ENST00000625896; ENST00000626344; ENST00000626510; ENST00000627516; ENST00000627548; ENST00000627902; ENST00000628450; ENST00000628635; ENST00000628670; ENST00000628683; ENST00000628797; ENST00000630350; ENST00000630885; ENST00000630926; ENST0000063099…	ZRANB2-AS2	ZRANB2 antisense RNA 2 (head to head)	chr1	+	71547007	71733913	2.84	2.3	2.73	2.85	2.9	3.03	2.63	2.84	2.58	2.41	3.02	2.65	2.53	2.7	2.96	3.43	2.65	2.8	3.16	2.95	2.7	2.67
16666102	2.44	2.75	2.65	0.37	0.63	0.4	1.23	1.15	0.4715	0.8661	0.741	0.9626	0.7542	0.8923	0.7542	0.8923				chr1	+	71716682	71717802	2.52	2.36	2.08	2.45	2.24	2.27	2.07	2.58	3.08	2.49	3.21	2.48	2.14	2.25	2.86	3.6	3.17	3.19	2.8	3.25	2.19	3.33
16666105	3.3	3.59	3.17	0.18	0.35	0.33	1.23	-1.09	0.0858	0.8991	0.3622	0.9733	0.1339	0.4803	0.1339	0.4803	ENST00000430605; ENST00000583678; ENST00000585415; ENST00000585499; ENST00000586006; ENST00000587066; ENST00000587306; ENST00000594152; ENST00000599146; ENST00000600103; ENST00000608579; ENST00000627516; ENST00000627548; ENST00000628450; ENST00000628635; ENST00000628670; ENST00000630350; ENST00000630926; ENST00000625896; ENST00000626510; ENST00000627902; ENST00000628683; ENST00000628797; ENST0000…	ZRANB2-AS2	ZRANB2 antisense RNA 2 (head to head)	chr1	+	71867530	71873407	3.53	3.26	3.33	3.03	3.43	3.31	2.97	3.26	3.44	3.33	3.63	3.2	3.3	3.64	3.07	3.42	4	3.82	3.08	3.05	3.97	3.97
16666109	2.27	2.04	2.19	0.24	0.4	0.51	-1.17	-1.06	0.5314	0.9159	0.7773	0.9779	0.8011	0.9135	0.8011	0.9135				chr1	+	72036639	72039241	2.07	1.87	1.84	2.09	2.07	2.42	2.42	2.24	2.09	2.58	2.75	2.25	2.14	1.84	1.84	2.76	1.97	3.19	2.41	2.26	2.01	2.84
16666112	2.51	2.31	2.21	0.36	0.23	0.13	-1.15	-1.23	0.11	0.0351	0.4003	0.3668	0.0845	0.4145	0.0845	0.4145	XR_947505; XR_947506; XR_947507; XR_958183; XR_958184; XR_958185	LOC105378797	uncharacterized LOC105378797	chr1	+	73020893	73023568	2.15	2.36	2.03	2.28	2.34	2.25	2.28	2.58	2.5	2.97	3.27	2.53	2.28	2.19	2.07	2.32	2.46	2.33	2.08	2.75	2.08	2.45
16666115	2.03	2.58	2.59	0.16	0.43	0.28	1.46	1.48	0.0018	0.0206	0.0951	0.3066	0.0052	0.1788	0.0052	0.1788	XR_246343; XR_250760; XR_947508; XR_947509; XR_958193; XR_958202; BC043521	LOC339468	uncharacterized LOC339468	chr1	+	73240864	73256963	2.58	2.68	2.13	2.04	2.43	1.88	2.27	2.27	2.01	1.98	1.74	2.12	2.12	2.17	2.71	2.29	2.92	2	2.58	3.23	2.6	3.11
16666123	2.81	2.64	2.87	0.38	0.49	0.58	-1.13	1.04	0.6668	0.7056	0.852	0.9068	0.7349	0.8836	0.7349	0.8836	XR_947516; XR_958218	LOC105378799	uncharacterized LOC105378799	chr1	+	73315920	73320112	2.42	3.08	2.59	3.59	3.78	3.07	3.01	2.69	2.5	2.52	3.09	2.91	2.53	2.32	2.39	2.88	2.73	2.87	3.97	2.99	2.21	2.57
16666126	2.17	2.21	2.17	0.19	0.57	0.17	1.02	-1	0.1096	0.9855	0.3998	0.9961	0.1971	0.5466	0.1971	0.5466	NR_110676; NR_110677; ENST00000411903; ENST00000415686; ENST00000440762; ENST00000444827; ENST00000452553; BC041341	LINC01360	long intergenic non-protein coding RNA 1360	chr1	+	73771635	73820934	2.12	2.33	2.42	2.05	3.43	2.22	2.17	2.5	2.25	2.13	1.86	2.09	2.32	2.29	1.93	2.25	3.33	2.12	2.42	2.1	1.98	2.15
16666135	2.54	2.52	2.58	0.22	0.24	0.32	-1.02	1.03	0.9908	0.7501	0.9966	0.9229	0.9341	0.9729	0.9341	0.9729				chr1	+	74100899	74180897	2.65	2.63	2.07	2.76	2.45	2.6	2.67	2.75	2.53	2.45	2.14	2.59	2.23	2.72	2.21	2.55	2.78	3.02	2.17	2.34	2.42	2.71
16666141	1.97	2.2	2.17	0.22	0.33	0.26	1.17	1.15	0.0202	0.1543	0.2083	0.5651	0.0606	0.3682	0.0606	0.3682				chr1	+	74349396	74349505	2.05	2.22	2.35	1.76	2.06	2.05	2.1	2.24	1.99	2.01	1.64	1.78	2.23	2.21	1.9	2.98	2.72	2.62	2.36	2.23	2.14	2.08
16666143	3.16	3.25	3.17	0.29	0.36	0.43	1.07	1.01	0.8116	0.9767	0.9247	0.9936	0.9673	0.9877	0.9673	0.9877	NM_001112808; NM_001199327; NM_001199328; NM_001199329; NM_003838; NM_015978; ENST00000326637; ENST00000370889; ENST00000370893; ENST00000370894; ENST00000370895; ENST00000370898; ENST00000370899; ENST00000465473; ENST00000467578; ENST00000472069; ENST00000482102; ENST00000497284; ENST00000524915; ENST00000525480; ENST00000526236; ENST00000529485; ENST00000530184; ENST00000533006; ENST00000534020…	FPGT-TNNI3K; FPGT; TNNI3K	FPGT-TNNI3K readthrough; fucose-1-phosphate guanylyltransferase; TNNI3 interacting kinase	chr1	+	74663896	75010116	3.85	2.62	2.65	3.12	3.29	2.96	3.11	2.75	3.2	3.65	3.56	3.14	3.2	3.83	3.49	3.23	3.48	2.95	3.2	3.43	3.05	2.99
16666196	2.25	2.39	2.55	0.29	0.4	0.5	1.1	1.23	0.2008	0.3077	0.5144	0.7008	0.3882	0.695	0.3882	0.695	XR_947520; XR_958222	LOC105378805	uncharacterized LOC105378805	chr1	+	74933879	74935227	1.91	3.1	2.37	2.87	2.31	2.34	2.17	2.06	2.15	2.61	2.12	2.39	2.06	2.19	2.26	3.31	2.33	3.09	2.77	2.43	2.73	3.03
16666200	2.47	2.38	2.28	0.19	0.41	0.25	-1.06	-1.14	0.8791	0.3716	0.9537	0.7452	0.5437	0.785	0.5437	0.785	NR_121670; NR_121671; ENST00000416017; ENST00000612390; ENST00000620678	ERICH3-AS1	ERICH3 antisense RNA 1	chr1	+	75055419	75087403	2.06	2.23	2.33	2.17	2.81	2.74	2.67	2.55	2.48	2.44	2.38	2.69	2.31	2.09	2.09	2.88	2.35	2.54	2.26	2.19	2.13	3.18
16666204	3.62	3.58	3.41	0.64	0.42	0.44	-1.03	-1.16	0.1266	0.1441	0.4252	0.5512	0.2156	0.5654	0.2156	0.5654	NM_001162916; NM_138467; NR_027962; XM_006710347; ENST00000370867; ENST00000449696; ENST00000457880; ENST00000467646; ENST00000479111; ENST00000483990; ENST00000485401; ENST00000486467; AK294264; AK299849; BC009514; BC071765; OTTHUMT00000026573; OTTHUMT00000026574; OTTHUMT00000026575; OTTHUMT00000026576; OTTHUMT00000026577; OTTHUMT00000026578; OTTHUMT00000026579; uc001dgn.3; uc010oqw.2; uc010oqx.…	TYW3	tRNA-yW synthesizing protein 3 homolog (S. cerevisiae)	chr1	+	75198836	75232362	3.49	3.67	3.54	3.73	3.68	3.17	4.03	3.64	3.19	4.03	5.2	3.54	3.92	3.55	3.41	2.58	3.01	2.94	2.85	3.9	3.61	3.42
16666221	2.22	2.72	2.14	0.51	0.52	0.34	1.42	-1.06	0.1406	0.6176	0.4435	0.8728	0.1449	0.4929	0.1449	0.4929				chr1	+	75428998	75430802	2.16	2.03	2.71	2.26	2.18	3.6	2.21	1.99	2.38	2.07	2.08	2.36	2.29	2.83	2.23	3.6	2.84	1.98	2.9	2.06	2.38	3.26
16666224	3	3.64	3.37	0.45	0.59	0.31	1.56	1.29	0.0182	0.4867	0.2002	0.8093	0.052	0.349	0.052	0.349	NM_001001933; NM_001256114; XM_011541477; ENST00000294638; ENST00000356261; ENST00000607240; AK094667; BC040321; OTTHUMT00000026700; OTTHUMT00000026701; OTTHUMT00000470320; uc001dgo.3; uc001dgq.3	LHX8	LIM homeobox 8	chr1	+	75594119	75627218	2.95	3.57	3.82	3.6	4.73	3.04	3.69	2.9	2.88	3.06	4.1	3.1	2.77	3.21	3.07	3.62	3.38	3.62	3.24	3.14	4.54	3.66
16666237	5.69	5.38	4.87	0.64	0.47	0.87	-1.24	-1.76	0.5356	0.0203	0.7797	0.305	0.0558	0.3574	0.0558	0.3574				chr1	+	75648730	75648832	3.85	5.17	5.45	6.31	5.44	5.09	5.77	5.34	4.86	6.13	6.55	5.21	6.04	6.33	4.58	5.36	5.1	4	5.87	4.87	5.42	6.03
16666239	4.63	4.45	4.68	0.62	0.51	0.49	-1.14	1.03	0.6424	0.4738	0.8392	0.8029	0.7611	0.8957	0.7611	0.8957	NM_000016; NM_001127328; NM_001286042; NM_001286043; NM_001286044; ENST00000370834; ENST00000370841; ENST00000420607; ENST00000473018; ENST00000481374; ENST00000525808; ENST00000525881; ENST00000526129; ENST00000526196; ENST00000526930; ENST00000528016; ENST00000529059; ENST00000530953; ENST00000532207; ENST00000532509; ENST00000534146; ENST00000534334; ENST00000541113; AF251043; AK296045; AK3010…	ACADM	acyl-CoA dehydrogenase, C-4 to C-12 straight chain	chr1	+	76190036	76229364	4.67	4.72	5.45	4.93	4.57	4.07	5.22	4.64	4.79	5.01	6.11	4.41	4.34	4.63	4.73	4.07	4.46	4.44	3.74	5.44	4.33	4.39
16666266	1.95	2.28	2.32	0.4	0.69	0.17	1.26	1.29	0.1325	0.4279	0.4323	0.7772	0.3139	0.6454	0.3139	0.6454	ENST00000528016; OTTHUMT00000388956	ACADM	acyl-CoA dehydrogenase, C-4 to C-12 straight chain	chr1	+	76234862	76234927	2.55	2.35	2	1.98	2.53	1.97	2.34	2.78	1.87	2.09	2.59	1.89	1.55	1.64	2.06	2.09	3.91	2.18	2.32	2.85	2.38	2.29
16666268	4.18	3.36	3.55	0.36	0.78	0.31	-1.76	-1.54	0.0013	0.0525	0.0845	0.4078	0.0048	0.1757	0.0048	0.1757	NM_004582; NR_073562; ENST00000319942; ENST00000370826; ENST00000459697; ENST00000461653; ENST00000462042; ENST00000467748; ENST00000470201; ENST00000471759; ENST00000473406; ENST00000485459; ENST00000489450; ENST00000491266; ENST00000496055; ENST00000497648; ENST00000528016; AB209023; AK127197; AK128861; AK293057; BC020790; CR456941; OTTHUMT00000026972; OTTHUMT00000026973; OTTHUMT00000026974; OT…	RABGGTB; ACADM	Rab geranylgeranyltransferase, beta subunit; acyl-CoA dehydrogenase, C-4 to C-12 straight chain	chr1	+	76251718	76261100	3.78	3.41	4.25	3.85	4.13	4.22	4.25	4.32	4.12	3.88	4.96	4.13	4.5	3.19	3.5	1.96	2.97	3.57	3.54	3.77	3.57	2.61
16666296	2.32	2.42	2.42	0.3	0.5	0.3	1.07	1.07	0.4685	0.9981	0.7387	0.9995	0.7123	0.8726	0.7123	0.8726	NM_002440; ENST00000263187; AB209023; AF104243; BC033030; OTTHUMT00000026983; U89293; uc001dhd.2	MSH4; RABGGTB	mutS homolog 4; Rab geranylgeranyltransferase, beta subunit	chr1	+	76262556	76378923	2.01	2.12	2.2	2.26	3.65	3	2.47	2.12	2.63	2.59	2.28	2.31	2.12	2.71	2.76	2.64	2.56	2.4	2.72	2.12	2.13	2.45
16666319	2.19	2.39	2.23	0.29	0.43	0.2	1.15	1.03	0.457	0.8506	0.7304	0.9574	0.7422	0.887	0.7422	0.887	NR_125939; ENST00000436121	LOC101927342	uncharacterized LOC101927342	chr1	+	76477009	76485041	2.27	2.2	1.77	2.15	2.63	1.97	2.15	2.72	2.45	2.13	2.59	1.94	2.09	2.53	2.37	2.14	3	2.66	2.11	1.95	2.28	2.79
16666323	2.17	2.37	2.53	0.31	0.26	0.2	1.15	1.28	0.1102	0.0434	0.4006	0.3844	0.0982	0.4342	0.0982	0.4342				chr1	+	76507376	76531913	2.65	2.72	2.38	2.42	2.35	2.01	2.27	2.52	2.32	2.51	1.98	1.84	1.77	2.09	2.44	2.31	2.64	2.33	2.69	2.91	2.48	2.19
16666326	2.83	3.27	3.05	0.3	0.46	0.6	1.36	1.17	0.1411	0.2031	0.4439	0.617	0.2684	0.6101	0.2684	0.6101	NM_001160011; NM_152996; XM_006710553; ENST00000328299; ENST00000464140; ENST00000621530; AK297363; AY358540; BC059363; BX648274; OTTHUMT00000026501; OTTHUMT00000026502; uc001dhg.4; uc001dhh.2; uc010orh.1	ST6GALNAC3	ST6 (alpha-N-acetyl-neuraminyl-2,3-beta-galactosyl-1,3)-N-acetylgalactosaminide alpha-2,6-sialyltransferase 3	chr1	+	76540389	77100286	3.81	2.56	2.6	3.04	2.24	2.35	2.34	2.26	2.79	3.08	2.88	2.94	2.69	3.42	2.78	3.42	3.46	3.67	3.24	3.44	3.04	3.09
16666334	2.16	2.23	1.96	0.71	0.63	0.33	1.05	-1.15	0.8523	0.2512	0.9426	0.6578	0.3713	0.6845	0.3713	0.6845				chr1	+	77218820	77218925	2.35	1.68	1.95	2.23	1.8	2.07	1.53	1.41	3.89	1.99	2.41	2.44	2.06	2.23	2.15	2.05	3.37	2.22	1.79	2.7	1.67	3.15
16666336	3.43	3.27	3.2	0.51	0.56	0.54	-1.12	-1.17	0.6105	0.658	0.8224	0.8891	0.8522	0.9364	0.8522	0.9364	NM_030965; XM_005271238; XR_946772; ENST00000318803; ENST00000477717; ENST00000480428; ENST00000488940; ENST00000496845; AK056241; AK295019; AK300902; BC001201; OTTHUMT00000026692; OTTHUMT00000026693; OTTHUMT00000026694; OTTHUMT00000314630; OTTHUMT00000314631; uc001dhi.3; uc009wbw.3; uc010ori.2	ST6GALNAC5	ST6 (alpha-N-acetyl-neuraminyl-2,3-beta-galactosyl-1,3)-N-acetylgalactosaminide alpha-2,6-sialyltransferase 5	chr1	+	77333126	77531396	3.37	3.09	3.07	3.62	3.59	3.53	3.15	3.93	3.26	3.35	4.53	2.8	3.29	3.83	3.27	3.32	2.87	4.49	3.12	3.15	4.54	2.9
16666348	2.53	3.37	2.75	0.23	0.47	0.48	1.8	1.17	0.0011	0.3165	0.0801	0.7079	0.0035	0.1577	0.0035	0.1577	XM_005271238; XR_946772	ST6GALNAC5	ST6 (alpha-N-acetyl-neuraminyl-2,3-beta-galactosyl-1,3)-N-acetylgalactosaminide alpha-2,6-sialyltransferase 5	chr1	+	77533605	77544260	2.88	2.38	2.74	2.78	2.46	2.28	2.1	2.22	2.4	2.65	2.67	2.39	2.83	3.48	3.01	3.85	3.24	2.68	3.46	3.73	3.36	3.35
16666353	2.97	3.12	3.1	0.49	0.22	0.16	1.11	1.09	0.763	0.7082	0.9016	0.9073	0.8054	0.9155	0.8054	0.9155	XR_947524; XR_958226	LOC105378808	uncharacterized LOC105378808	chr1	+	77685227	77686969	3.03	3.15	3.31	3.18	3.57	2.75	2.74	2.77	3.61	2.9	4.03	2.56	3.1	2.97	3.12	3.29	2.96	3.05	3.16	3.03	3.02	3.17
16666357	2.55	3.11	2.9	0.41	0.34	0.35	1.47	1.27	0.1069	0.2512	0.3961	0.6578	0.2423	0.5884	0.2423	0.5884	NM_012093; NM_174858; XM_005270739; XM_006710572; ENST00000317704; ENST00000344720; ENST00000354567; ENST00000465146; ENST00000466114; ENST00000466393; ENST00000469394; ENST00000478255; ENST00000478407; ENST00000524494; ENST00000527263; ENST00000530826; ENST00000531672; AF062595; AK090967; AY171600; BC033896; BC036666; CR541890; OTTHUMT00000026992; OTTHUMT00000026993; OTTHUMT00000026994; OTTHUMT0…	AK5	adenylate kinase 5	chr1	+	77747662	78025654	2.81	2.93	3.15	2.43	2.25	2.63	2.44	2.49	3.54	2.3	2.34	2.77	2.95	2.97	3.19	3.32	3.1	2.73	3.43	3.1	2.81	3.29
16666388	2.2	3.13	2.67	0.44	0.53	0.78	1.91	1.39	0.0094	0.0864	0.1557	0.4729	0.0287	0.288	0.0287	0.288				chr1	+	77886010	77886071	3	4.32	3.41	1.98	3.38	2.17	2.41	2.05	2.66	2.17	2.19	3.26	2.69	2.78	2.29	2.78	4.14	2.33	3.18	2.98	2.43	3.39
16666390	3.98	4.58	4.31	0.46	0.35	0.66	1.51	1.26	0.0161	0.0821	0.1919	0.4649	0.0432	0.3277	0.0432	0.3277				chr1	+	78080554	78080637	4.36	4.74	4.53	4.25	3.82	4.03	3.49	3.42	4.51	4.11	3.17	3.62	4.14	4.62	4.25	4.49	4.82	3.95	5.4	4.83	4.18	4.8
16666392	4.44	3.8	4.02	0.59	0.39	0.48	-1.56	-1.33	0.0061	0.0469	0.1355	0.3941	0.0172	0.2476	0.0172	0.2476	NM_001270384; NM_198549; XM_005270846; XM_005270847; XM_005270848; XM_005270850; XM_011541422; XM_011541423; XM_011541424; XR_946649; ENST00000370791; ENST00000443751; ENST00000476203; ENST00000477627; AK296411; BC130387; BC144167; BX537792; BX641170; OTTHUMT00000026931; OTTHUMT00000026932; OTTHUMT00000097546; uc001dhy.1	FAM73A	family with sequence similarity 73, member A	chr1	+	78245309	78344108	3.71	3.82	3.99	4.29	4.45	3.86	4.25	3.85	5.37	4.77	5.24	4.46	4.08	3.85	4.29	3.26	3.81	4.48	3.17	3.92	3.63	3.27
16666416	5.37	4.14	4.33	0.71	0.58	0.71	-2.34	-2.05	0.001	0.066	0.0783	0.4398	0.0039	0.1663	0.0039	0.1663	NM_001172309; NM_144573; XM_005271322; XM_005271323; XM_005271324; XM_005271325; XM_005271326; XM_005271327; ENST00000330010; ENST00000334785; ENST00000342754; ENST00000401035; ENST00000440324; ENST00000464998; ENST00000470735; ENST00000480732; AF114264; AK127535; AK293201; AK298565; AK300728; AY211912; BC111395; BC114444; BC114445; DQ464902; OTTHUMT00000097549; OTTHUMT00000097550; OTTHUMT0000009…	NEXN	nexilin (F actin binding protein)	chr1	+	78354198	78409580	5.08	4.18	4.09	5.76	4.9	5.15	4.54	4.69	4.04	5.67	6.31	4.98	5.61	4.69	4.16	3.28	4.5	5.86	3.99	4.17	3.96	3.37
16666437	4.88	3.5	3.51	0.55	0.42	0.55	-2.6	-2.58	3.22e-05	0.001	0.027	0.1361	8.35e-05	0.0432	8.35e-05	0.0432	NM_007034; XM_005270397; XM_006710308; ENST00000370763; ENST00000426517; ENST00000476396; ENST00000477671; ENST00000484662; ENST00000487931; AB209922; AK297985; BC034721; OTTHUMT00000098248; OTTHUMT00000098582; OTTHUMT00000098621; OTTHUMT00000098622; OTTHUMT00000098623; OTTHUMT00000098624; U40992; uc001dij.3; uc010orn.2	DNAJB4	DnaJ (Hsp40) homolog, subfamily B, member 4	chr1	+	78444859	78483648	3.96	3.51	3.65	4.17	4.21	4.98	4.79	3.76	5.05	5.27	5.3	4.91	4.53	3.72	3.55	3.1	3.38	3.3	3.48	3.88	3.03	3.13
16666448	3.14	2.87	3.22	0.31	0.55	0.62	-1.21	1.05	0.5515	0.6507	0.7883	0.886	0.5958	0.8138	0.5958	0.8138	NM_001304725; NM_017655; XM_011541620; ENST00000370759; ENST00000476882; AB073737; AK000082; BC036075; OTTHUMT00000098629; OTTHUMT00000098630; uc001dik.3	GIPC2	GIPC PDZ domain containing family, member 2	chr1	+	78445226	78604133	3.47	3.09	2.52	3.35	2.89	2.92	2.66	2.73	2.96	3.34	3.52	3.46	2.81	2.58	4.27	4.07	3.39	3.45	2.59	3.25	2.78	2.44
16666458	2.37	2.51	2.4	0.25	0.38	0.29	1.1	1.02	0.1028	0.4202	0.3897	0.7729	0.257	0.6006	0.257	0.6006	NR_027310; ENST00000413519; ENST00000436742; AK091757; uc009wcc.3	MGC27382	uncharacterized MGC27382	chr1	+	78689326	78835149	2.47	2.19	2.37	2.36	2.11	2.68	2.4	2.1	2.44	1.88	2.39	2.53	2.25	2.49	2.35	3.37	2.65	2.43	3.03	2.45	2.91	2.56
16666471	3.96	3.43	3.32	0.89	0.79	0.57	-1.44	-1.55	0.2741	0.0736	0.5868	0.4517	0.1884	0.5387	0.1884	0.5387	NM_000959; NM_001039585; XM_006710781; XR_426624; XR_946715; ENST00000370756; ENST00000370757; ENST00000370758; ENST00000497923; AF004021; AK292845; AY337000; AY485530; BC112965; L24470; OTTHUMT00000026582; OTTHUMT00000026583; OTTHUMT00000095325; OTTHUMT00000095326; uc001dim.3; uc001din.3	PTGFR	prostaglandin F receptor (FP)	chr1	+	78769568	79006386	4.33	2.88	3.28	3.68	4.59	4.08	3.42	3.3	5.43	4.45	3.23	5.35	3.36	3.81	2.84	3.17	3.73	3.14	3.72	2.73	5.11	3.25
16666483	1.97	3.11	2.13	0.5	0.86	0.98	2.22	1.12	0.0058	0.2925	0.1335	0.6903	0.0197	0.2565	0.0197	0.2565				chr1	+	79048330	79048421	1.95	2.74	2.45	1.77	3.95	2.72	1.45	2.1	1.4	2.45	1.43	1.63	2.36	3.63	2.38	3.76	2.13	4.15	1.71	3.94	1.84	2.81
16666485	3.91	2.95	3.39	0.71	0.75	0.71	-1.95	-1.43	0.0622	0.3732	0.3194	0.7461	0.1697	0.5205	0.1697	0.5205	NM_006820; XM_005270391; XM_005270392; XM_005270393; XM_006710304; XM_011540539; ENST00000370751; ENST00000450498; ENST00000452835; ENST00000459784; ENST00000462041; ENST00000474002; ENST00000476521; ENST00000476876; ENST00000486882; ENST00000494910; AB000115; AK293385; AK303187; AK316232; AL832618; BC015932; OTTHUMT00000026834; OTTHUMT00000026835; OTTHUMT00000026836; OTTHUMT00000026837; OTTHUMT0…	IFI44L	interferon-induced protein 44-like	chr1	+	79085607	79111830	4.76	2.82	2.72	3.25	4.97	4.56	3.85	2.86	3.03	3.86	4.6	4.18	4.46	2.9	3.37	3.1	3.14	2.95	3.39	2.81	3.32	2.63
16666509	4.37	3.45	3.9	0.6	0.81	0.77	-1.88	-1.38	0.0487	0.1711	0.2918	0.5837	0.1235	0.4675	0.1235	0.4675	NM_006417; XM_005270380; XM_011540516; XM_011540517; XR_246226; XR_426586; XR_946526; ENST00000370747; ENST00000438486; ENST00000446486; ENST00000467790; ENST00000470323; ENST00000472152; ENST00000476911; ENST00000485662; ENST00000495254; AK302527; AK316278; AK316476; BC022870; OTTHUMT00000026825; OTTHUMT00000026826; OTTHUMT00000026827; OTTHUMT00000026828; OTTHUMT00000026829; OTTHUMT00000026830; …	IFI44	interferon-induced protein 44	chr1	+	79115477	79129763	4.13	2.85	3.06	3.52	5.55	4.54	3.79	4.12	4.74	3.87	5.3	4.05	4.99	3.13	4.96	3.08	3.57	3.2	4.35	3.6	3.81	3.76
16666525	2.5	2.35	2.6	0.54	0.47	0.53	-1.11	1.07	0.4793	0.9836	0.7463	0.9956	0.7292	0.8806	0.7292	0.8806				chr1	+	79152745	79152845	1.79	2.97	2.54	2.59	3.36	3.55	2.33	3.08	1.76	2.42	2.7	2.25	2.39	2.27	2.76	2.57	2.52	2.39	3.29	2.19	1.74	2.15
16666527	2.51	2.27	2.22	0.3	0.34	0.28	-1.18	-1.22	0.6503	0.4514	0.8433	0.7911	0.7437	0.8875	0.7437	0.8875	XR_947526; XR_958229	LOC105378810	uncharacterized LOC105378810	chr1	+	79735992	79871942	1.99	2.12	1.94	2.71	2.52	2.63	2.28	2.46	1.92	2.24	2.13	2.62	2.7	3.05	2.16	2.34	2.46	2.77	2.41	2.09	2.16	2.24
16666534	3.02	3.23	2.91	0.13	0.58	0.32	1.16	-1.08	0.2688	0.4573	0.582	0.7942	0.2069	0.5575	0.2069	0.5575				chr1	+	79789454	79790534	2.51	2.45	4.09	3.25	3.06	3.02	3.2	2.85	3.02	3.15	2.93	2.9	3.08	3.45	3.04	3.01	2.53	2.86	3.11	3.36	2.54	3.97
16666537	2.21	2.51	2.38	0.17	0.29	0.38	1.23	1.13	0.1371	0.5158	0.4386	0.8247	0.3233	0.6513	0.3233	0.6513	NR_125940; NR_125941; NR_125942; ENST00000418041; ENST00000443104; ENST00000443565	LOC101927412	uncharacterized LOC101927412	chr1	+	81001440	81112834	2.34	2.77	2.77	2.56	2.32	2.29	1.86	2.16	2.2	2.24	2.21	2.49	2.06	2.98	2.86	2.6	2.23	2.12	2.38	2.15	2.68	2.41
16666543	2.11	2.22	2.36	0.17	0.58	0.15	1.09	1.19	0.089	0.18	0.3673	0.5932	0.1918	0.5417	0.1918	0.5417				chr1	+	81717474	81717781	2.27	2.2	2.27	2.14	2.29	2.27	2.2	2.11	1.76	2.18	1.99	1.95	2.2	1.92	2.47	3.73	2.62	2.48	2.52	2.04	2.01	2.39
16666545	3.38	3.32	3.63	0.22	0.55	1.45	-1.05	1.18	0.602	0.0466	0.8173	0.3936	0.1195	0.463	0.1195	0.463	NM_001297704; NM_001297705; NM_001297706; NM_012302; XM_005270666; XM_005270667; XM_005270668; XM_005270670; XM_005270673; XM_006710485; XM_006710488; XM_006710489; XM_006710490; XM_006710491; XM_006710493; XM_006710494; XM_006710497; XM_011541093; XM_011541094; XM_011541095; XM_011541096; XR_946591; XR_946592; ENST00000319517; ENST00000359929; ENST00000370713; ENST00000370715; ENST00000370717; E…	ADGRL2	adhesion G protein-coupled receptor L2	chr1	+	81771845	82458107	4.16	3.25	3.16	3.65	3.21	3.03	7.09	3.1	3.37	3.57	3.47	3.48	3.22	4	3.46	3.19	3.43	3.83	3.48	3.35	3.39	4.75
16666587	2.04	2.19	2.05	0.26	0.58	0.31	1.11	1.01	0.1788	0.6175	0.49	0.8728	0.3933	0.6983	0.3933	0.6983				chr1	+	81970784	81971981	2.02	2.78	2.37	2.16	2.31	1.95	2.12	1.86	2.32	2.08	2.47	1.99	1.66	1.72	2.12	3.65	2.25	1.99	1.99	2	2.47	2
16666590	2.15	2.39	2.4	0.18	0.43	0.42	1.18	1.19	0.3213	0.1427	0.6295	0.5502	0.3159	0.6467	0.3159	0.6467	XR_947535; XR_947536; XR_958238; XR_958239; BC043539	LINC01362	long intergenic non-protein coding RNA 1362	chr1	+	83368866	83632498	2.33	2.51	2.32	2.44	2.72	2.11	2.16	2.36	2.32	2.08	2	2.1	1.91	2.72	3.17	2.84	1.54	2.63	1.99	2.09	2.16	2.41
16666603	2.43	2.9	2.38	0.33	0.47	0.28	1.38	-1.04	0.0963	0.3196	0.3788	0.7099	0.0427	0.3266	0.0427	0.3266	XR_246354; XR_250771; XR_947537; XR_947538; XR_947539; XR_947540; XR_958240; XR_958241; XR_958242; XR_958243; XR_958244	LOC101927542	uncharacterized LOC101927542	chr1	+	83911736	83920454	2.36	2.02	2.31	2.93	3.28	2.55	2.45	2.42	2.28	3.23	2.31	2.41	2.52	2.97	2.07	3.74	2.97	2.67	2.65	2.4	2.97	2.64
16666606	2.57	3.03	2.61	0.3	0.43	0.17	1.37	1.03	0.1088	0.8886	0.3989	0.9706	0.1689	0.5198	0.1689	0.5198				chr1	+	83982445	84039951	2.61	2.81	2.54	2.68	3.49	2.44	2.43	2.98	3.16	2.63	2.3	2.39	2.53	3.16	2.63	3.17	3.23	2.41	2.78	2.62	3.04	2.19
16666610	2.28	2.2	2.24	0.38	0.23	0.32	-1.06	-1.03	0.1704	0.4546	0.4807	0.7929	0.3808	0.6899	0.3808	0.6899				chr1	+	84255963	84267148	2.01	2.42	1.96	2.31	2.6	2.37	2.87	2.88	2.08	2.12	3.16	2.35	2.33	2.04	2.33	2.16	2.31	2.19	2.05	2.24	2.43	1.94
16666614	2.21	1.83	2.45	0.33	0.5	0.49	-1.3	1.18	0.5223	0.2761	0.772	0.6781	0.2464	0.592	0.2464	0.592				chr1	+	84259560	84259653	1.82	2.52	1.71	2.26	2.13	2.83	2.41	1.91	2.25	2.55	1.83	2.04	2.19	1.91	3.34	1.8	2.88	2.42	2.45	2.84	1.81	1.64
16666616	4.67	4.22	4.32	0.72	0.54	0.63	-1.36	-1.27	0.1531	0.403	0.4596	0.763	0.3472	0.668	0.3472	0.668	NM_001242857; NM_001242858; NM_001242859; NM_001242860; NM_001242861; NM_001242862; NM_001300915; NM_001300916; NM_001300917; NM_002731; NM_182948; NM_207578; XM_005271015; XM_005271016; XM_005271017; XM_005271018; XM_005271019; XM_005271020; XM_006710758; XM_011541764; ENST00000370680; ENST00000370682; ENST00000370684; ENST00000370685; ENST00000370688; ENST00000370689; ENST00000394838; ENST00000…	PRKACB	protein kinase, cAMP-dependent, catalytic, beta	chr1	+	84543745	84704181	3.95	4.3	4.14	4.16	4.28	3.93	5.64	4.44	5.63	4.87	6.06	4.68	4.71	3.86	4.08	4.27	4.25	4.92	4.36	4.45	4.11	5.64
16666638	1.95	2.45	2.08	0.41	0.61	0.2	1.41	1.09	0.1805	0.7647	0.4915	0.928	0.2401	0.5864	0.2401	0.5864				chr1	+	84743004	84743140	2.06	1.91	2.16	2.89	1.78	2.42	2.22	1.98	1.91	2.66	1.81	1.99	1.9	3.01	1.99	3.62	2.63	2.07	2.47	1.88	2.62	2.31
16666640	3.02	2.61	2.88	0.4	0.47	0.19	-1.32	-1.1	0.4688	0.9405	0.739	0.9853	0.7323	0.8822	0.7323	0.8822	NM_001010971; NM_001134663; NM_001134664; XM_011540758; XM_011540759; XM_011540760; XM_011540761; ENST00000370668; ENST00000370669; ENST00000370670; ENST00000370671; ENST00000370673; ENST00000394834; ENST00000454967; ENST00000463429; ENST00000479082; BC037973; OTTHUMT00000027241; OTTHUMT00000027242; OTTHUMT00000027243; OTTHUMT00000027244; OTTHUMT00000027245; OTTHUMT00000027246; OTTHUMT00000027247…	SAMD13	sterile alpha motif domain containing 13	chr1	+	84764049	84855640	2.9	3.1	2.61	3.25	3.63	2.35	2.91	2.98	3.15	3.2	3.08	2.25	2.64	2.81	2.57	2.13	2.58	2.7	2.9	3.08	2.29	2.62
16666657	2.66	3.09	2.97	0.28	0.2	0.33	1.34	1.24	0.0084	0.1023	0.1494	0.497	0.0272	0.2831	0.0272	0.2831	NM_021233; NM_058248; XM_011541878; ENST00000370662; ENST00000370665; AF274571; AF333389; BC126136; BC126138; OTTHUMT00000027248; OTTHUMT00000027249; uc001djt.1; uc001dju.1; uc009wch.1	DNASE2B	deoxyribonuclease II beta	chr1	+	84864215	84880701	2.82	2.97	3.09	2.93	3.26	2.89	2.92	2.45	3.14	2.38	2.71	2.54	2.4	2.87	3.23	3.01	2.96	2.44	3.39	3.25	3.5	3.02
16666668	4.5	4.39	4.21	0.66	0.6	0.44	-1.08	-1.22	0.1991	0.1996	0.5126	0.6139	0.3214	0.65	0.3214	0.65	NM_025065; ENST00000370654; ENST00000370656; AF322053; BC016051; OTTHUMT00000027238; OTTHUMT00000027239; uc001djv.4	RPF1	ribosome production factor 1 homolog	chr1	+	84944920	84964033	4.05	4.13	5.01	4.57	4.3	4.28	5.07	4.26	5.19	4.1	6.11	4.8	4.49	4.25	4.25	3.61	3.44	4.63	3.86	5.03	4.8	4.47
16666681	3	2.85	2.95	0.24	0.24	0.42	-1.11	-1.04	0.4014	0.7171	0.6925	0.9111	0.6978	0.8654	0.6978	0.8654	NM_001310156; XM_011542513; XM_011542514; XM_011542515; XM_011542516; XM_011542517; XM_011542518; XM_011542519; XM_011542520; XM_011542521; XM_011542522; XM_011542523; XM_011549258; XM_011549259; XM_011549260; XM_011549261; XM_011549262; XM_011549263; XM_011549264; XM_011549265; XM_011549266; XM_011549267; XM_011549268; XR_947545; XR_958249; AF306347; BC127634; uc001djx.3; uc001djy.2; uc021opb.1	SPATA1	spermatogenesis associated 1	chr1	+	84981904	85014677	3.5	2.75	2.74	3.03	2.88	3.32	2.32	2.91	2.89	3.34	3.15	2.74	2.73	2.64	2.77	3.34	3.04	3.29	3.07	2.56	2.89	2.89
16666692	2.89	3.06	3.38	0.26	0.62	0.42	1.13	1.4	0.224	0.0707	0.5374	0.4479	0.1749	0.5256	0.1749	0.5256				chr1	+	85463022	85463597	2.74	3.79	3.08	2.93	2.62	2.64	3.49	2.89	2.69	3.13	3.38	2.93	2.65	2.53	3.05	4.48	3.31	3.8	3.31	2.78	3.42	3.26
16666694	2.57	2.96	3.19	0.22	0.42	0.33	1.32	1.55	0.1259	0.0031	0.424	0.1769	0.0115	0.2214	0.0115	0.2214	NM_001288563; NM_145172; ENST00000294664; ENST00000326813; ENST00000370596; ENST00000464801; ENST00000484007; ENST00000528899; AK292603; AY049724; BC040265; BX648851; OTTHUMT00000027564; OTTHUMT00000027565; OTTHUMT00000027566; OTTHUMT00000092673; OTTHUMT00000092674; OTTHUMT00000394255; uc001dkt.3; uc009wcl.3	WDR63	WD repeat domain 63	chr1	+	85464830	85598821	3.53	3.2	3.16	2.6	2.5	2.48	3.09	2.6	2.39	2.56	2.69	3.12	2.55	2.21	3.74	3.51	3.16	3.1	2.82	2.97	3.08	2.62
16666723	2.06	1.9	1.78	0.31	0.47	0.44	-1.12	-1.22	0.4274	0.4336	0.7105	0.7807	0.6495	0.8425	0.6495	0.8425	NR_039619; ENST00000580922; uc021opc.1	MIR4423	microRNA 4423	chr1	+	85599477	85599556	1.75	2.08	1.44	2.73	2.95	1.94	1.84	2.15	1.71	2.21	1.91	2.34	2.02	1.88	1.66	2.12	1.98	1.59	2.77	1.9	1.48	1.93
16666725	2.69	2.77	2.71	0.45	0.44	0.31	1.06	1.02	0.9403	0.7794	0.9779	0.9341	0.9351	0.9733	0.9351	0.9733	XR_947548; XR_958252	LOC105378821	uncharacterized LOC105378821	chr1	+	85691288	85710928	2.76	2.29	2.78	2.81	2.37	2.35	3.02	3.32	2.45	2.3	2.95	2.44	3.44	3.25	2.74	2.42	3.38	2.35	3.01	2.18	3.08	2.73
16666728	2.03	2.34	2.14	0.24	0.35	0.31	1.24	1.08	0.1988	0.87	0.5121	0.9642	0.3828	0.6914	0.3828	0.6914				chr1	+	85729979	85730085	2.05	2.33	1.65	2	2.17	1.96	1.88	2.46	1.9	1.81	2.44	2.1	2.1	2.75	2.29	2.27	2.71	1.69	2.51	2.17	2.33	2.47
16666730	3.43	3.03	3.14	0.36	0.29	0.42	-1.32	-1.23	0.1012	0.2194	0.3861	0.6323	0.2238	0.5713	0.2238	0.5713	NR_045484; AK125723; uc001dla.2; uc021ope.1	LOC646626	uncharacterized LOC646626	chr1	+	85742041	85913807	3.77	3.08	2.62	3.42	3.5	3.65	3.32	3.85	2.94	3.23	3.66	3.48	2.83	3.46	2.57	3.07	2.83	3.26	2.79	3.02	2.99	3.06
16666738	7.38	6.73	5.98	1.23	1.1	1.37	-1.57	-2.65	0.3136	0.128	0.6238	0.5338	0.2912	0.6288	0.2912	0.6288	NM_001554; ENST00000451137; ENST00000480413; ENST00000617517; AF003114; AF003594; AF031385; AK096420; AK295430; BC001271; BC009199; BC016952; CR536519; OTTHUMT00000029187; OTTHUMT00000029188; U62015; uc001dle.3	CYR61	cysteine-rich, angiogenic inducer, 61	chr1	+	86046444	86049650	8.8	6.92	7.33	7.84	8.45	6.98	6.34	7.73	5.31	9.49	7.32	7.58	6.26	7.06	4.85	5.14	7.75	5.76	5.61	5.72	6.35	6.2
16666747	2.57	3.72	3.85	0.28	0.74	1.39	2.21	2.43	0.0037	0.0014	0.1171	0.145	0.0022	0.1353	0.0022	0.1353				chr1	+	86057963	86058039	4.12	4.06	4.23	2.28	2.73	2.27	2.92	2.19	2.72	2.68	2.94	2.85	2.56	4.3	4.28	3.35	5.15	2.57	6.52	3.38	3.49	3.88
16666749	3.15	2.97	2.56	0.38	0.52	0.25	-1.13	-1.5	0.5894	0.0291	0.8103	0.3443	0.0764	0.3993	0.0764	0.3993				chr1	+	86064814	86066417	2.45	2.73	3.17	3.51	3.01	3.53	2.97	3.19	3.25	2.47	2.92	2.7	3.26	2.58	2.46	2.61	3.47	2.65	2.27	2.24	2.97	3.88
16666752	2.76	2.75	2.83	0.4	0.5	0.18	-1	1.05	0.6787	0.9832	0.859	0.9956	0.8897	0.9531	0.8897	0.9531	XR_947549; XR_958253	LOC105378822	uncharacterized LOC105378822	chr1	+	86093302	86094050	2.64	3.03	2.23	2.52	2.92	3.25	2.73	2.82	3.57	2.97	2.59	2.38	2.67	3.41	2.86	2.23	3.48	2.75	3.11	2.31	2.66	2.87
16666755	2.56	2.66	2.66	0.22	0.28	0.18	1.07	1.07	0.2294	0.4864	0.5432	0.8093	0.4732	0.7469	0.4732	0.7469	NM_006536; XM_011542448; ENST00000370565; ENST00000490884; ENST00000498802; AB026833; AF043977; AF127980; AK290348; AK296719; BC041096; OTTHUMT00000028284; OTTHUMT00000028285; OTTHUMT00000028286; uc001dlr.4	CLCA2	chloride channel accessory 2	chr1	+	86889769	86922241	2.69	2.4	2.7	2.24	2.4	2.77	2.92	2.55	2.74	2.25	2.59	2.79	2.42	2.63	2.53	2.58	2.63	2.74	2.65	2.69	2.79	3.35
16666775	2.29	2.54	2.5	0.27	0.34	0.17	1.19	1.16	0.1693	0.242	0.4796	0.6503	0.321	0.6499	0.321	0.6499	NM_001285; ENST00000234701; ENST00000394711; AF039400; AF127036; AK291999; AK300858; OTTHUMT00000028277; uc001dls.1; uc001dlt.3	CLCA1	chloride channel accessory 1	chr1	+	86934051	86965977	2.52	2.77	2.06	2.34	2.17	2.31	2.42	2.17	2.01	2.83	2.04	2.52	2.32	2.7	2.65	2.97	2.56	2.3	2.44	2.3	2.59	2.96
16666799	1.99	2.4	2.13	0.14	0.47	0.26	1.33	1.1	0.0327	0.3019	0.2504	0.6975	0.0975	0.4332	0.0975	0.4332	NM_012128; NR_024602; XM_011541015; ENST00000370563; ENST00000496322; AF127035; AK293766; AY358470; BC113687; BC113689; OTTHUMT00000028292; OTTHUMT00000028293; uc009wcs.3; uc009wct.3; uc009wcu.3	CLCA4	chloride channel accessory 4	chr1	+	87012759	87046437	2.08	2.59	2.55	2.01	1.84	2.09	1.91	1.92	2.17	1.9	1.87	1.94	2.25	2.03	2.12	2.8	2.84	2.11	2.48	2.2	1.95	3.08
16666819	2.66	2.6	2.93	0.29	0.55	0.24	-1.04	1.2	0.3286	0.2892	0.6354	0.6877	0.4862	0.7542	0.4862	0.7542	NR_024604; ENST00000284054; ENST00000466454; ENST00000490028; AF043976; OTTHUMT00000028290; OTTHUMT00000313981; OTTHUMT00000344194; uc010osh.2	CLCA3P	chloride channel accessory 3, pseudogene	chr1	+	87099959	87121059	2.94	2.58	2.79	2.93	2.65	2.39	2.96	2.87	2.8	2.4	2.47	3.16	2.46	2.44	2.98	3.96	3.53	3.29	2.77	2.51	2.64	2.56
16666835	5.54	5.07	5.13	0.74	0.74	0.57	-1.39	-1.33	0.008	0.027	0.1475	0.3349	0.0172	0.2476	0.0172	0.2476	NM_001206651; NM_001206652; NM_001206653; NM_016009; XM_006710672; XM_006710673; XM_011541538; ENST00000370558; ENST00000482504; ENST00000535010; ENST00000602603; ENST00000616170; AF151819; AF257318; AF263293; AF350371; AK303710; BC007455; OTTHUMT00000028287; OTTHUMT00000028288; OTTHUMT00000467810; uc001dlw.3; uc001dlx.3; uc001dly.3; uc001dlz.3	SH3GLB1	SH3-domain GRB2-like endophilin B1	chr1	+	87170253	87213867	4.82	4.15	5.34	5.02	4.81	5.36	5.87	6.99	5.83	5.47	7	5.56	5.76	4.22	5.18	3.7	4.86	5.22	5.1	5.27	6.12	5.26
16666851	5.84	5.66	5.57	0.58	0.45	0.61	-1.13	-1.2	0.2029	0.0678	0.5165	0.444	0.1651	0.5152	0.1651	0.5152	NM_001134492; NM_012262; ENST00000370550; ENST00000370551; ENST00000591456; AB024568; BC025384; BC025990; BC108735; OTTHUMT00000028279; OTTHUMT00000457514; OTTHUMT00000457515; uc001dmc.4; uc010osk.2	HS2ST1	heparan sulfate 2-O-sulfotransferase 1	chr1	+	87380331	87575681	5.99	5.17	6.04	5.18	5.5	6.29	5.88	7.01	5.61	5.59	6.37	5.66	5.89	5.28	5.5	5.53	4.78	5.63	4.32	5.75	6.19	5.84
16666862	2.17	2.14	2.15	0.21	0.3	0.4	-1.03	-1.02	0.8213	0.4712	0.9293	0.8017	0.7615	0.8959	0.7615	0.8959				chr1	+	87458692	87458810	3.06	2.16	2.67	1.87	1.77	2.51	1.96	2.38	2.21	2.23	2.15	1.91	2.11	2.24	2.4	2.15	1.98	2.18	2.05	2.17	2.62	2.09
16666865	2.97	3.18	3.2	0.36	0.48	0.29	1.16	1.18	0.9608	0.8776	0.9856	0.9669	0.9787	0.992	0.9787	0.992	NR_026985; NR_026986; NR_026987; NR_026988; NR_026989; ENST00000461990; ENST00000467438; ENST00000469312; ENST00000471417; ENST00000476432; ENST00000484933; ENST00000490006; ENST00000587165; ENST00000589455; ENST00000590653; ENST00000619924; AL833352; BC030523	LINC01140	long intergenic non-protein coding RNA 1140	chr1	+	87595448	87634887	3.14	3.11	3.11	2.87	3.66	3.04	3.4	3.78	2.99	3.13	3.64	2.85	2.88	2.49	3.34	3.69	3.51	2.57	3.12	2.66	3.4	2.74
16666879	1.81	1.95	2.12	0.2	0.62	0.34	1.1	1.24	0.0961	0.1737	0.3785	0.5864	0.1988	0.5483	0.1988	0.5483				chr1	+	87616981	87617128	2.56	1.79	1.63	1.73	2.32	2	1.83	1.76	2.08	1.62	1.52	1.81	1.98	1.76	1.91	1.91	1.98	2.25	2.47	2.87	1.65	3.32
16666881	5.15	4.88	6.1	0.9	0.77	0.77	-1.21	1.94	0.2689	0.3745	0.5821	0.747	0.1655	0.5156	0.1655	0.5156	NM_006769; XM_005271291; ENST00000370542; ENST00000370544; ENST00000489303; ENST00000495705; AK292578; AY321514; BC003600; BC017673; BC065818; OTTHUMT00000028264; OTTHUMT00000028265; OTTHUMT00000028266; OTTHUMT00000028267; U24576; uc001dmi.3; uc001dmj.3	LMO4	LIM domain only 4	chr1	+	87794151	87814606	5.24	6.14	6.1	5.13	4.61	5.9	5.98	7	4.44	4.5	6.18	4.91	4.9	4.09	6.19	4.13	5.65	6.44	4.41	4.43	4.87	5.69
16666890	2.35	2.84	2.52	0.34	0.27	0.55	1.4	1.12	0.0595	0.1502	0.3134	0.56	0.1368	0.4839	0.1368	0.4839	XR_426720; XR_431197; XR_947570; XR_958274	LOC101927871	uncharacterized LOC101927871	chr1	+	88425115	88427536	2.58	3.7	2.8	2.75	3.02	2.38	2.23	2.29	2.24	2.45	2.09	2.39	3.17	2.69	2.52	2.98	3.36	3.21	2.48	2.54	2.93	2.55
16666892	2.64	2.57	2.81	0.16	0.47	0.37	-1.05	1.13	0.3525	0.4929	0.6548	0.8126	0.6178	0.8261	0.6178	0.8261	XR_947573; XR_958277; XR_958278	LOC105378839	uncharacterized LOC105378839	chr1	+	88928658	88931553	2.17	3.14	2.4	2.72	2.61	2.94	2.75	2.66	2.66	2.58	2.37	2.65	2.53	2.5	2.59	3.45	2.51	2.88	3.13	2.78	2.62	3.64
16666896	5.34	5.09	5.76	0.5	0.6	0.66	-1.19	1.34	0.102	0.9802	0.3879	0.9946	0.1766	0.5271	0.1766	0.5271	NM_006256; XM_005271031; XM_011541769; XM_011541770; XM_011541771; XM_011541772; ENST00000316005; ENST00000370505; ENST00000370513; ENST00000370521; ENST00000436111; ENST00000449189; ENST00000495119; AK298595; AK300304; AK301066; BC062620; BC125199; OTTHUMT00000027828; OTTHUMT00000029261; OTTHUMT00000029262; OTTHUMT00000029263; OTTHUMT00000029264; U33052; uc001dmn.3; uc009wcv.3; uc010osp.2; uc010…	PKN2	protein kinase N2	chr1	+	89149905	89301938	5.94	5.81	5.98	5.18	5.3	4.99	5.98	5.35	5.22	5.58	6.61	5.39	5.62	5.04	5.39	3.86	5.18	5.64	4.23	5.25	4.68	4.9
16666929	1.85	2.56	2.87	0.9	0.77	0.57	1.63	2.03	0.7802	0.4355	0.9097	0.7821	0.7299	0.8811	0.7299	0.8811				chr1	+	89282462	89282568	3.4	2.78	3.5	1.52	2.55	1.66	1.79	1.93	1.93	3.38	3.64	1.94	3.48	2.83	2.39	1.63	2.84	3.06	3.04	3.5	1.8	1.67
16666931	2.35	2.39	2.42	0.08	0.3	0.28	1.03	1.05	0.7851	0.6412	0.9119	0.8823	0.8932	0.9549	0.8932	0.9549	XR_947575; XR_947576; XR_947577; XR_947578; XR_958280; XR_958281; XR_958282; XR_958283	LOC105378841	uncharacterized LOC105378841	chr1	+	89488180	89515726	2.78	2.11	2.13	2.21	2.38	2.37	2.13	2.31	2.3	2.43	2.47	2.4	2.31	2.28	2.64	2.39	2.6	2.58	2.28	2.57	1.89	2.85
16666940	2.8	2.67	2.49	0.58	0.48	0.32	-1.1	-1.24	0.4013	0.084	0.6925	0.4683	0.2178	0.5672	0.2178	0.5672				chr1	+	89726265	89735437	2.83	2.45	2.14	2.65	2.64	3.16	2.17	2.55	2.04	2.8	3.84	2.7	3.54	2.18	2.67	2.48	3.59	2.61	1.99	2.63	3.07	2.93
16666943	2.29	2.65	2.82	0.72	0.43	0.34	1.29	1.45	0.9432	0.7857	0.9792	0.9368	0.9391	0.9754	0.9391	0.9754	NM_198460; XM_005270549; XM_011540835; ENST00000370456; AK290303; AK299408; AK299466; AK303987; AK315834; BC131713; BX537949; OTTHUMT00000028001; uc001dnf.2; uc010ost.1	GBP6	guanylate binding protein family, member 6	chr1	+	89829436	89853719	3.06	2.97	2.26	2.36	2.64	2.31	2.27	2.22	3.6	2.24	3.99	2.95	2.08	2.28	3.17	3.41	3.05	2.64	2.65	3.09	2.33	2.55
16666959	3.29	3.38	2.4	0.56	0.55	0.45	1.06	-1.86	0.9797	0.0148	0.9922	0.2817	0.023	0.27	0.023	0.27	NR_003133; ENST00000513638; uc009wcy.1; ENST00000394662	GBP1P1	guanylate binding protein 1, interferon-inducible pseudogene 1	chr1	+	89873238	89890493	2.3	2.56	3.36	2.69	3.66	3.93	2.4	3.21	2.45	3.58	4.06	3.35	3.08	2.37	3.47	3.9	3.58	2.41	2.33	2.79	2.91	3.84
16666965	2.86	3.17	3.05	0.53	0.22	0.14	1.24	1.14	0.4854	0.8234	0.7498	0.9489	0.775	0.9019	0.775	0.9019	NM_001134476; NM_015350; XM_005270701; XM_005270702; XM_005270703; XM_011541143; XM_011541144; XM_011541145; XM_011541146; XM_011541147; XM_011541148; ENST00000330947; ENST00000358200; ENST00000439853; ENST00000449440; AF385436; AY358112; BC030607; BC037831; BC060782; D86984; OTTHUMT00000028008; OTTHUMT00000097363; uc001dnh.3; uc001dni.3; uc001dnj.3	LRRC8B	leucine rich repeat containing 8 family, member B	chr1	+	89990395	90063423	3.03	2.96	3.21	2.82	2.87	2.77	3.32	2.35	2.93	3.6	4.01	3.16	2.76	3.09	3.07	3.18	2.98	3.19	3	3.16	3.53	3.41
16666977	2.3	2.18	2.5	0.31	0.23	0.8	-1.09	1.15	0.7318	0.1078	0.8854	0.504	0.1333	0.4794	0.1333	0.4794	XM_006710960; XM_011542283	LRRC8C	leucine rich repeat containing 8 family, member C	chr1	+	90095284	90141945	1.82	2.58	1.92	2.62	2.33	1.98	3.45	1.97	2.17	2.6	2.54	1.93	2.52	2.64	2.29	1.98	2.32	2.18	3.89	2.17	2.16	2.16
16666982	2.96	3.11	2.77	0.28	0.28	0.43	1.11	-1.14	0.514	0.9017	0.7674	0.9743	0.7883	0.9076	0.7883	0.9076	NM_032270; XM_006710960; XM_011542282; XM_011542283; XM_011542284; XM_011542285; ENST00000370454; ENST00000416805; ENST00000479252; ENST00000482063; AB081509; BC036122; BC113973; OTTHUMT00000028435; OTTHUMT00000029206; OTTHUMT00000097360; OTTHUMT00000097361; uc001dnl.4	LRRC8C	leucine rich repeat containing 8 family, member C	chr1	+	90098631	90235462	2.55	2.89	3.08	2.66	3.08	3.22	3.32	2.77	3.2	2.84	3.17	3.15	2.51	3.41	2.69	3.12	3.12	2.68	3.64	2.45	3.24	2.94
16666995	2.79	2.85	2.75	0.15	0.33	0.46	1.04	-1.03	0.5662	0.4633	0.7971	0.7972	0.734	0.8831	0.734	0.8831	XR_246372; XR_431201	LOC101927975	uncharacterized LOC101927975	chr1	+	90251627	90253148	2.76	3.66	2.48	2.75	2.92	2.83	2.73	2.83	2.93	2.76	2.67	2.42	2.79	2.36	2.74	3.37	2.74	3.13	2.3	3.1	3.06	2.76
16666997	3	2.94	3.24	0.39	0.58	0.2	-1.04	1.18	0.1954	0.536	0.5081	0.834	0.4251	0.7173	0.4251	0.7173	XR_246372; XR_431201	LOC101927975	uncharacterized LOC101927975	chr1	+	90254473	90256051	3.27	3.3	3.03	3.63	3.5	3.17	3.19	2.98	2.61	3.42	2.66	2.57	3.03	3.59	2.78	4.55	2.96	3.09	3.29	2.9	2.91	2.91
16667000	3.57	3.96	3.89	0.37	0.21	0.39	1.31	1.25	0.0922	0.2861	0.3716	0.6859	0.2252	0.5722	0.2252	0.5722	NM_001134479; NM_018103; XM_011541689; XM_011541690; ENST00000337338; ENST00000394593; ENST00000414841; ENST00000441269; ENST00000525774; ENST00000527156; ENST00000532201; AY358874; BC009486; BC024159; OTTHUMT00000029203; OTTHUMT00000029204; OTTHUMT00000029414; OTTHUMT00000387214; OTTHUMT00000387215; OTTHUMT00000387216; OTTHUMT00000387217; uc001dnm.3; uc001dnn.3	LRRC8D	leucine rich repeat containing 8 family, member D	chr1	+	90286573	90402309	3.46	3.35	4.05	3.54	3.75	3.72	4.36	3.61	3.54	3.25	4.51	3.51	3.6	4.09	3.89	3.88	3.79	3.99	4.12	3.7	4.2	4.22
16667011	4.56	3.96	4.62	0.47	0.67	0.57	-1.52	1.04	0.0075	0.2272	0.144	0.6382	0.0259	0.2782	0.0259	0.2782	NM_182975; NM_182976; XM_005270779; XM_005270780; XM_011541288; XM_011541289; XM_011541290; ENST00000340281; ENST00000361911; ENST00000370447; ENST00000394583; AK000410; AK297073; AK303707; BC053888; BC090866; OTTHUMT00000029428; OTTHUMT00000029429; OTTHUMT00000029430; OTTHUMT00000029431; uc001dnp.4; uc001dnq.2; uc001dnr.2; uc009wda.1	ZNF326	zinc finger protein 326	chr1	+	90457722	90494097	4.53	4.79	5.07	4.61	4	4.51	4.82	4.59	4.71	5.07	5.8	4.33	4.52	4.63	4.42	2.96	3.7	4.57	3.29	3.92	4.17	3.35
16667028	1.91	2.56	2.09	0.42	0.51	0.23	1.57	1.13	0.0476	0.6397	0.2888	0.8818	0.1185	0.4616	0.1185	0.4616				chr1	+	91123307	91123520	2.06	2.15	1.9	1.87	2.08	2.89	2.57	2.72	1.86	1.88	2.01	1.96	1.9	2.15	2.1	3.34	3	2.51	2.06	2.62	2.97	2.49
16667030	2.47	2.66	2.62	0.13	0.27	0.34	1.14	1.11	0.2132	0.501	0.5267	0.8175	0.4512	0.7332	0.4512	0.7332	XR_947596; XR_958303	LOC105378854	uncharacterized LOC105378854	chr1	+	91316660	91320704	2.64	2.64	2.54	2.55	2.27	2.47	2.35	2.56	2.3	2.44	2.46	2.69	2.34	2.41	2.09	2.99	2.76	2.69	3.08	2.77	2.54	3.03
16667035	4.43	3.38	3.89	0.51	0.52	0.83	-2.06	-1.45	0.0022	0.0345	0.1001	0.3649	0.007	0.1916	0.007	0.1916				chr1	+	91727182	91727281	2.3	3.22	3.3	4.11	4.31	4.58	4.17	3.96	4.84	4.3	4.75	5.06	3.52	3.22	3.69	3.74	3.68	4.3	4.51	3.48	2.85	2.69
16667037	3.48	3.67	3.71	1.29	0.73	0.4	1.14	1.17	0.3327	0.2686	0.6386	0.6724	0.4704	0.7451	0.4704	0.7451	NM_001134419; NM_001134420; NM_003503; XM_005271241; XM_005271244; XM_005271245; XM_011542226; XM_011542227; ENST00000234626; ENST00000426137; ENST00000428239; ENST00000486509; ENST00000497611; AB003698; AB209337; AF005209; AF015592; AK298963; BC110526; BC110527; BC111044; OTTHUMT00000027928; OTTHUMT00000027929; OTTHUMT00000027930; OTTHUMT00000027931; uc001doe.3; uc001dof.3; uc009wdc.3; uc009wdd.…	CDC7	cell division cycle 7	chr1	+	91966404	91991321	3.42	3.87	4.27	3.53	5.06	3.61	3.72	3.28	5.9	3.31	6.54	3.48	3.62	3.55	2.98	2.76	3.51	4.15	3.73	3.04	4.17	3.6
16667056	1.94	2.57	2.09	0.29	0.67	0.46	1.55	1.11	0.0167	0.7207	0.1947	0.9124	0.0383	0.3157	0.0383	0.3157	AY956769	HSP90B3P	heat shock protein 90kDa beta (Grp94), member 3, pseudogene	chr1	+	92100568	92109335	1.65	2.55	2.78	1.88	1.79	2.02	2	2.29	2.56	1.79	1.73	1.78	2.04	3.19	2.73	3.86	2	1.6	2.11	2.53	2.23	2.65
16667060	2.4	2.72	2.63	0.34	0.35	0.42	1.25	1.17	0.156	0.4167	0.4634	0.7705	0.3536	0.6727	0.3536	0.6727	NM_001242805; NM_001242806; NM_001242807; NM_001242808; NM_001242810; NM_001726; NM_207189; XM_006710853; XM_006710854; XM_006710855; XM_006710856; XM_006710857; XM_011542032; XM_011542033; XM_011542034; XM_011542035; XM_011542036; ENST00000355011; ENST00000362005; ENST00000370389; ENST00000394530; ENST00000399546; ENST00000402388; ENST00000423434; ENST00000426141; ENST00000427104; ENST0000044050…	BRDT	bromodomain, testis-specific	chr1	+	92414928	92479985	2.64	2.29	2.87	3.08	3.03	2.69	2.04	2.36	2.34	2.67	1.99	2.21	2.3	2.51	2.63	2.87	3.32	2.94	3.19	2.37	2.27	2.6
16667094	2.99	2.89	2.54	0.36	0.36	0.15	-1.08	-1.37	0.877	0.0932	0.9529	0.4837	0.1417	0.4896	0.1417	0.4896	NM_173567; ENST00000370383; ENST00000480758; BC041475; OTTHUMT00000027985; OTTHUMT00000027986; uc001don.2	EPHX4	epoxide hydrolase 4	chr1	+	92495533	92529093	2.57	2.76	2.56	2.82	2.5	3.06	2.43	3.17	2.93	2.31	3.34	2.41	3.04	2.89	2.72	3.54	3.29	2.43	2.48	2.63	3	2.88
16667105	2.29	2.34	2.29	0.28	0.2	0.18	1.04	1	0.8081	0.9879	0.9228	0.9966	0.9601	0.9847	0.9601	0.9847	NM_183242; ENST00000342818; ENST00000370382; AK296516; AY346333; BC013922; OTTHUMT00000028371; OTTHUMT00000028372; uc001doo.3; uc010otc.2	BTBD8	BTB (POZ) domain containing 8	chr1	+	92545862	92613397	2.07	2.13	2.48	2.29	2	2.28	2.36	2.46	2.09	2.67	2.62	2.07	1.88	2.44	2.3	2.28	2.19	2.58	2.32	2.59	2.17	2.48
16667119	3.16	3.19	3.06	0.45	0.28	0.36	1.02	-1.07	0.4929	0.2982	0.7547	0.6948	0.5613	0.7946	0.5613	0.7946	NM_015237; ENST00000370378; AF017090; AK302496; BC037317; BC047628; OTTHUMT00000028375; uc001dop.3; uc010otd.2	KIAA1107	KIAA1107	chr1	+	92632542	92650280	3.05	2.83	3.07	3.34	3.56	3.12	2.64	2.88	3.26	3.7	4.21	3.01	2.94	3.26	3.37	2.91	3.26	3.64	3.01	3.14	2.72	3.47
16667130	2.2	2.34	2.32	0.19	0.2	0.19	1.11	1.09	0.3591	0.637	0.6598	0.8811	0.6502	0.8428	0.6502	0.8428	NM_001012425; XM_011541447; XM_011541448; ENST00000370373; ENST00000370375; BC130499; OTTHUMT00000028364; OTTHUMT00000028365; uc001doq.3; uc010ote.2	C1orf146	chromosome 1 open reading frame 146	chr1	+	92683497	92711370	2.39	2.5	2.38	2.01	2.59	2.34	2.22	2.54	2.39	2.14	2.03	2.19	2.11	2.14	1.97	2.06	2.36	2.41	2.21	2.42	2.57	2.19
16667140	4.46	3.98	4.24	0.59	0.45	0.5	-1.39	-1.16	0.0058	0.1847	0.1333	0.5977	0.0206	0.2613	0.0206	0.2613	NM_024813; XM_005271223; XM_006710905; XM_011542167; XM_011542168; XR_246295; ENST00000477322; ENST00000484158; ENST00000610020; BC031070; BC039014; OTTHUMT00000028368; OTTHUMT00000028369; OTTHUMT00000028370; uc001dot.2; uc009wdh.2	RPAP2	RNA polymerase II associated protein 2	chr1	+	92764522	92853732	4.06	3.64	4.29	4.51	4.12	4.16	4.51	3.83	4.92	4.75	5.8	4.46	4.37	4.02	4.6	4.32	3.43	4.86	3.73	4.07	3.45	3.11
16667155	7.1	6.48	6.58	0.39	0.75	0.66	-1.53	-1.43	0.0459	0.2192	0.2847	0.6322	0.1252	0.4694	0.1252	0.4694	NM_000969; ENST00000315741; ENST00000370321; ENST00000461952; ENST00000470843; ENST00000497519; AK095815; AK222604; BC001882; BC109370; BC132970; BC132972; OTTHUMT00000030058; OTTHUMT00000030060; OTTHUMT00000030061; OTTHUMT00000030062; OTTHUMT00000092744; U14966; uc001doz.3; uc001dpa.3; uc001dpb.3	RPL5	ribosomal protein L5	chr1	+	93297594	93307481	6.63	6.88	7.24	7.05	6.33	6.18	7.62	6.72	7.25	7.24	7.43	7.1	6.91	6.88	6.16	5.09	6.02	6.61	5.66	7.05	6.77	5.66
16667173	6.36	6.37	6.06	0.95	1.09	0.76	1.01	-1.24	0.8143	0.8716	0.926	0.9652	0.9273	0.9701	0.9273	0.9701				chr1	+	93303575	93303627	6.36	7.03	6.61	7.43	5.25	6.47	5.64	6.58	5.3	6.47	5.69	6.8	4.44	7.67	5.65	4.35	6.62	6.72	5.03	5.8	6.36	7.35
16667175	5.95	6.16	6.29	0.55	0.7	0.46	1.15	1.26	0.5133	0.1458	0.7668	0.5545	0.3395	0.6624	0.3395	0.6624	NR_002444; ENST00000384792; uc009wdi.1	SNORA66	small nucleolar RNA, H/ACA box 66	chr1	+	93306276	93306408	6.16	6.43	6.43	5	5.84	6.43	6.18	6.26	5.45	6.71	5.9	5.98	5.75	5.39	6.59	5.02	7.18	5.79	7.14	6.7	6.11	6.26
16667177	3.48	3.16	2.97	0.31	0.48	0.32	-1.25	-1.42	0.1314	0.0295	0.4312	0.3462	0.0788	0.404	0.0788	0.404				chr1	+	93311616	93311739	3.24	2.83	2.83	3.62	3.74	3.95	3.4	3.49	3.58	3.02	3.65	3.16	3.23	3.32	2.95	3.78	3.43	2.95	2.5	2.99	2.5	2.69
16667179	1.81	2.82	2.51	0.23	0.64	0.72	2	1.62	0.0024	0.0094	0.1021	0.2509	0.0046	0.1737	0.0046	0.1737				chr1	+	93475814	93475908	2.47	2.6	3.01	1.76	3.78	1.81	2.41	2.37	1.8	2.04	1.95	1.64	1.79	3.27	1.84	2.63	2.64	2.83	3.99	2.02	1.86	3.02
16667181	2.01	2.28	1.95	0.23	0.4	0.39	1.21	-1.04	0.146	0.6339	0.4502	0.8796	0.3312	0.6561	0.3312	0.6561				chr1	+	93491809	93492099	2.02	2.77	2.09	1.99	2.45	2.01	1.83	2.29	2.06	1.87	1.9	2.57	2.06	2	1.94	2.91	2.98	1.99	2.58	2.16	1.93	2.39
16667183	4.85	4.46	4.62	0.52	0.71	0.6	-1.31	-1.17	0.2433	0.4298	0.5579	0.7784	0.481	0.7511	0.481	0.7511	NM_001164391; NM_001164392; NM_001164393; NM_007358; XM_011541016; XM_011541017; XM_011541018; XM_011541019; XM_011541020; ENST00000370298; ENST00000370303; ENST00000467953; ENST00000468457; ENST00000471953; ENST00000473430; ENST00000474314; ENST00000476037; ENST00000487263; ENST00000489480; ENST00000494963; ENST00000497976; ENST00000540243; ENST00000545708; AF072814; AF073293; AF086050; AF086908…	MTF2	metal response element binding transcription factor 2	chr1	+	93544792	93604638	3.81	4.71	5.61	5.08	4.98	4.65	5.59	5.13	4.7	5.04	5.82	4.06	4.57	4.6	4.81	4.1	3.59	4.65	4.23	5.31	4.02	4.11
16667206	4.52	3.68	4.03	0.44	0.47	0.46	-1.79	-1.4	0.0045	0.0142	0.1234	0.2796	0.0087	0.2031	0.0087	0.2031	NM_001306076; NM_206886; XM_006710609; XM_006710611; XM_006710612; XM_011541361; XM_011541363; XM_011541364; XM_011541365; XM_011541366; XM_011541367; XM_011541368; XM_011541369; XM_011541370; XM_011541371; XM_011541372; ENST00000343253; ENST00000370276; ENST00000401026; ENST00000421014; ENST00000447456; ENST00000448243; ENST00000455267; ENST00000479653; ENST00000481180; ENST00000528942; AK126045…	CCDC18	coiled-coil domain containing 18	chr1	+	93645476	93744287	3.61	4.34	3.72	4.61	5	4.33	4.12	4.53	4.01	4.56	5.54	4.55	4.44	3.62	4.02	3.69	3.69	4.36	3.18	3.56	3.72	4.02
16667242	3.67	3.14	3.64	0.54	0.37	0.38	-1.44	-1.02	0.0253	0.9448	0.2268	0.9863	0.0455	0.3337	0.0455	0.3337				chr1	+	93795119	93805355	4.17	3.75	3.13	4.02	2.91	3.36	3.48	2.94	3.2	4.45	4.16	3.96	3.3	3.14	3.24	3.31	3.73	4	3.31	3.56	2.61	2.87
16667247	6.36	6.15	6.39	0.61	0.75	0.3	-1.15	1.03	0.0722	0.6077	0.3383	0.8674	0.1796	0.53	0.1796	0.53	NM_001938; ENST00000370267; ENST00000370272; ENST00000481583; BC002809; BC035507; BC068553; BT006972; OTTHUMT00000029976; OTTHUMT00000029977; OTTHUMT00000029978; uc001dpu.3; M97388	DR1	down-regulator of transcription 1	chr1	+	93811445	93828149	6	6.83	7.06	6.74	6.31	5.91	6.53	6.77	6.26	6.17	7.9	6.42	6.27	5.99	6.56	4.45	5.74	6.27	6.19	6.2	6.47	5.93
16667256	2.08	2.37	2.41	0.27	0.64	0.58	1.22	1.25	0.0531	0.1511	0.3014	0.5607	0.1266	0.4711	0.1266	0.4711				chr1	+	93851268	93851374	2.13	3.43	2.78	1.85	2.25	2.2	2.19	2.08	1.88	2.22	2.16	2.65	1.82	2.08	1.86	4	2.94	2.53	2.88	2.3	2.39	2.12
16667258	6.23	5.68	5.9	0.97	0.85	1.05	-1.46	-1.26	0.1334	0.3659	0.4337	0.7413	0.3094	0.6422	0.3094	0.6422	NM_001024948; NM_001164473; NM_017737; XM_011541625; XM_011541626; ENST00000260506; ENST00000271234; ENST00000370253; ENST00000424449; ENST00000603526; ENST00000604705; AK296767; AK299760; AK299943; AK315981; AY514449; OTTHUMT00000029979; OTTHUMT00000030023; OTTHUMT00000030024; OTTHUMT00000468870; uc001dpv.3; uc001dpw.3; uc010otk.2; uc010otl.2	FNBP1L	formin binding protein 1-like	chr1	+	93913658	94020218	5.78	6.07	6.62	6.9	5.79	4.53	7.11	6.91	6.22	6.09	7.51	5.19	6.14	5.94	6.08	3.69	5.35	5.63	3.88	5.96	5.42	5.38
16667277	3.57	3.48	3.11	0.6	0.1	0.93	-1.06	-1.38	0.5502	0.5277	0.7875	0.8308	0.7686	0.8992	0.7686	0.8992	NR_034091; BC084562; uc009wdn.3	LOC100129046	uncharacterized LOC100129046	chr1	+	94057525	94071130	2.89	3.55	3.51	3.02	3.29	3.97	2.81	4.79	3.62	3.57	3.36	3.94	2.92	3.4	5.2	3.47	3.58	3.53	2.74	3.43	3.63	3.5
16667286	3.91	4.17	3.76	0.24	0.37	0.37	1.19	-1.11	0.3906	0.8641	0.6842	0.9617	0.5598	0.7939	0.5598	0.7939	NR_030621; uc021oqa.1	MIR760	microRNA 760	chr1	+	94312388	94312467	3.59	3.74	4.09	3.45	4.46	3.98	3.96	3.66	4.16	3.94	3.79	3.95	4.13	4.12	3.86	4.38	4.12	3.44	4.5	3.36	4.12	3.61
16667288	2.24	2.41	2.27	0.24	0.49	0.4	1.12	1.02	0.0874	0.966	0.3645	0.9912	0.1604	0.5098	0.1604	0.5098				chr1	+	94610667	94611175	2.26	2.38	3.04	2.09	2.49	2.15	1.76	2.08	1.9	2.55	2.37	2.57	2.31	2.23	1.9	3.62	2.41	2.39	2.89	2.11	2.45	2.49
16667291	1.91	2.37	2.32	0.4	0.28	0.66	1.38	1.34	0.0612	0.1068	0.3173	0.503	0.1216	0.4654	0.1216	0.4654				chr1	+	94616974	94617077	2.75	1.87	2.08	1.53	2.72	1.87	3.14	2.05	1.93	1.88	1.97	2.77	1.45	2.54	1.58	2.47	1.95	1.77	2.86	2.68	2.26	2.21
16667293	2.2	2.5	2.18	0.22	0.35	0.38	1.23	-1.02	0.0509	0.9141	0.2963	0.9774	0.0789	0.404	0.0789	0.404				chr1	+	94713414	94808287	2.05	2.68	2.26	2.22	2.57	2.05	1.94	2.15	1.79	2.08	2.41	2.4	2.45	2.15	1.62	3.06	3.05	2.28	2.46	2.27	2.58	2.42
16667303	4.85	4.75	5.47	0.56	0.42	0.39	-1.08	1.54	0.4919	0.1035	0.7541	0.4986	0.0787	0.404	0.0787	0.404	NM_001122674; NM_002858; XM_005271089; XM_006710802; XM_011541877; ENST00000315713; ENST00000370214; ENST00000464165; ENST00000468860; ENST00000484213; ENST00000493416; AK126440; AK296791; AK302714; BC009712; BC068509; BT006644; BX648715; M81182; OTTHUMT00000029597; OTTHUMT00000029598; OTTHUMT00000029599; OTTHUMT00000029600; OTTHUMT00000029601; OTTHUMT00000029602; uc001dqm.4; uc001dqn.4; uc001dqo…	ABCD3	ATP binding cassette subfamily D member 3	chr1	+	94883933	94984222	5.23	5.77	5.4	4.91	4.96	4.22	5.46	4.87	5.5	4.89	5.94	4.69	4.41	4.62	5.41	4.22	4.36	5.57	4.64	5.26	4.83	4.51
16667337	2.44	2.78	2.59	0.58	0.58	0.26	1.26	1.1	0.3895	0.9183	0.6833	0.9786	0.5846	0.8081	0.5846	0.8081				chr1	+	95007608	95008571	2.38	2.56	3.01	2.42	2.22	2.4	2.25	1.83	2.5	3.14	3.76	2.37	2.53	2.17	2.69	3.96	2.98	3	2.67	2.79	2.48	3.06
16667340	2.59	2.61	2.48	0.32	0.48	0.17	1.01	-1.08	0.9982	0.288	0.9995	0.6875	0.4833	0.7523	0.4833	0.7523	XR_947608; XR_958314	LOC105378860	uncharacterized LOC105378860	chr1	+	95143554	95155440	2.32	2.34	2.16	2.58	2.58	2.47	2.63	3.44	2.51	2.88	2.59	2.49	2.77	3.08	2.49	2.68	2.37	2.43	2.77	3.67	2.35	2.83
16667346	2.65	2.82	2.99	0.12	0.31	0.27	1.12	1.27	0.3549	0.063	0.6568	0.4328	0.1713	0.5222	0.1713	0.5222	NM_001114106; NM_001258340; NM_001258341; NM_001258342; NM_001258343; NM_001301079; NM_152369; XM_005270440; XM_005270441; XM_005270442; XM_011540632; XM_011540633; XM_011540634; XM_011540635; XM_011540636; XM_011540637; XR_946543; ENST00000271227; ENST00000422520; ENST00000446120; ENST00000467909; ENST00000475883; ENST00000527077; ENST00000529450; ENST00000530397; ENST00000532427; ENST0000053267…	SLC44A3	solute carrier family 44, member 3	chr1	+	95285898	95360802	2.88	2.67	2.44	2.91	2.52	2.74	3.16	2.66	2.64	2.61	2.74	2.49	2.62	2.46	3.25	3.16	3.2	3.23	2.69	3.05	2.9	2.78
16667368	3.76	3.48	3.44	0.55	0.41	0.45	-1.21	-1.24	0.4053	0.1803	0.6951	0.5935	0.3901	0.6964	0.3901	0.6964	NR_033998; ENST00000438509; ENST00000452846; ENST00000456582	LOC729970	hCG2028352-like	chr1	+	95392854	95433017	3.36	3.56	3.51	3.85	4.45	3.18	3.81	3.83	3.25	4.48	4.66	3.7	3.33	3.33	2.91	3.4	3.48	4.03	2.96	3.05	3.78	3.7
16667379	2.79	2.51	2.47	0.31	0.28	0.3	-1.21	-1.24	0.0925	0.0805	0.372	0.4624	0.1338	0.4801	0.1338	0.4801	NR_132786; ENST00000451611; BC040907	LOC101928098	uncharacterized LOC101928098	chr1	+	95527152	95533101	2.21	2.23	2.7	2.86	3.09	3.08	2.92	2.46	2.6	3.35	2.64	2.6	3.03	2.19	2.54	2.55	2.33	2.33	2.82	2.35	2.51	2.62
16667382	3.11	3.26	3.27	0.22	0.46	0.21	1.11	1.12	0.1075	0.1291	0.3969	0.535	0.1864	0.5372	0.1864	0.5372				chr1	+	95546646	95550539	3.49	3.06	2.97	3.15	2.8	3.28	3.25	2.58	2.86	3.13	3.08	3.19	3.01	3.43	3.27	4.27	3.26	3.25	3.66	2.96	3.45	3.48
16667385	3.64	3.25	3.18	0.66	0.21	0.3	-1.31	-1.37	0.0104	0.027	0.162	0.3349	0.0204	0.2602	0.0204	0.2602	NM_001128142; NM_001199679; NM_001199682; NM_001199691; NM_001278247; NM_001278248; NM_015485; NM_152487; NR_103483; NR_103484; ENST00000263893; ENST00000370202; ENST00000370203; ENST00000456991; ENST00000460571; ENST00000463375; ENST00000473397; ENST00000492639; ENST00000495272; ENST00000497058; ENST00000604203; ENST00000604534; AK292665; AK292699; AK296476; BC125142; BC137457; BC137458; BC13973…	RWDD3; TMEM56; TMEM56-RWDD3	RWD domain containing 3; transmembrane protein 56; TMEM56-RWDD3 readthrough	chr1	+	95558073	95712781	3.43	3.18	3.46	4.01	3.44	3.37	3.84	3.57	3.27	4.11	5.3	3.77	3.43	3.17	2.99	2.96	3.49	3.21	3.14	3.15	3.32	2.96
16667413	2.87	2.6	2.61	0.38	0.38	0.26	-1.21	-1.2	0.4279	0.3118	0.7108	0.7043	0.5557	0.7916	0.5557	0.7916				chr1	+	95585703	95604110	2.35	2.66	2.51	2.86	2.27	3.01	2.59	2.44	2.39	3.13	3.22	3.12	2.3	2.37	2.98	2.65	3.3	2.3	2.76	2.77	3.13	2.3
16667416	2.72	2.85	2.41	0.34	0.61	0.11	1.1	-1.23	0.654	0.1185	0.8449	0.5208	0.1289	0.4741	0.1289	0.4741				chr1	+	95749339	95753228	2.28	2.45	2.33	3.23	3.2	2.91	2.4	2.54	2.41	2.27	3.04	2.89	2.49	2.57	2.16	3.44	3.4	2.41	2.41	2.39	1.84	3.37
16667419	2.5	2.43	2.32	0.32	0.12	0.26	-1.05	-1.13	0.4098	0.359	0.6977	0.7375	0.5885	0.8099	0.5885	0.8099	XR_958317	LOC105379825	uncharacterized LOC105379825	chr1	+	95783151	95787167	2.31	2.91	2.47	2.63	2.67	3.3	2.49	2.47	2.48	2.37	2.55	2.53	2.2	2.4	2.34	2.4	2.35	2.23	2.23	2.5	2.27	2.48
16667422	2.31	2.44	2.48	0.44	0.44	0.33	1.1	1.13	0.887	0.6867	0.9571	0.9001	0.9191	0.9666	0.9191	0.9666	NR_033966; ENST00000424943; uc021oqf.1	FLJ31662	uncharacterized LOC440594	chr1	+	95940293	95944912	2.78	2.3	2.88	2.78	2.23	2.13	2.95	2.75	2.04	3.16	1.99	2.01	2.4	2.12	2.13	2.63	2.82	2.61	2.22	1.85	2.99	1.98
16667427	2.39	2.81	2.66	0.17	0.39	0.4	1.35	1.21	0.034	0.2272	0.2536	0.6382	0.0989	0.4351	0.0989	0.4351	NR_110621; NR_110622; XR_246378; XR_250794; XR_947613; XR_947614; XR_947615; XR_958320; XR_958321; XR_958322	LOC100996635; LOC101928219	uncharacterized LOC100996635; uncharacterized LOC101928219	chr1	+	95975716	96247898	2.45	2.95	2.62	2.13	2.87	2.67	2.07	2.44	2.39	2.38	2.24	2.35	2.56	2.67	2.33	3.28	3.03	3.02	2.95	2.59	2.06	3.18
16667435	2.09	2.42	2.62	0.34	0.4	0.54	1.26	1.45	0.1709	0.0406	0.4811	0.3792	0.1076	0.4477	0.1076	0.4477				chr1	+	96282861	96284231	2.43	2.7	3.24	2.07	2.05	2.93	2.15	2.18	1.99	1.76	2.18	2.23	2	2.4	2.1	2.55	1.95	3.14	3.42	2.27	2.63	2.62
16667440	2.78	2.79	2.68	0.24	0.4	0.38	1.01	-1.07	0.7076	0.8689	0.8742	0.9639	0.8644	0.9416	0.8644	0.9416	NR_125991; ENST00000412513; ENST00000413825; ENST00000442558; ENST00000451675; ENST00000593954; ENST00000595188; ENST00000595613; ENST00000598129; ENST00000598612; ENST00000609411; ENST00000623085; ENST00000623349; ENST00000623830; ENST00000624750; ENST00000625774; ENST00000627733; ENST00000631091	LOC102723661	uncharacterized LOC102723661	chr1	+	96403457	96488437	3.07	2.4	2.22	2.77	3.26	3	2.59	2.53	2.58	2.8	2.44	3	3.09	2.71	2.69	3.49	2.75	2.39	3.33	2.57	3.06	2.7
16667450	2.17	2.18	2.24	0.34	0.46	0.64	1	1.04	0.8176	0.784	0.9275	0.9362	0.9557	0.9828	0.9557	0.9828				chr1	+	96691457	96691616	1.68	1.78	1.91	2.26	2.39	2.17	2.28	2.11	2.54	2.93	2.06	2.22	1.83	2.42	2.58	3.35	2.17	2.23	3.46	2.26	2.12	1.93
16667452	2.16	2.49	2.34	0.23	0.43	0.46	1.25	1.13	0.133	0.0981	0.4328	0.4915	0.1794	0.53	0.1794	0.53	XR_947617; XR_947618; XR_958324; XR_958325	LOC105378866	uncharacterized LOC105378866	chr1	+	96979646	96989651	2.84	2.32	1.97	2.24	2.91	2.26	2.07	1.87	2.26	2.65	2.14	2.09	1.98	2.33	2.32	3.06	2.81	2.38	3.33	2.64	2.21	1.96
16667456	4.84	4.37	4.74	0.69	0.78	0.37	-1.38	-1.07	0.1968	0.6973	0.5096	0.9044	0.4152	0.7118	0.4152	0.7118	NM_001300985; NM_001300986; NM_001300987; NM_001300988; NM_001300989; NM_001300990; NM_021190; NR_125356; NR_125357; XM_011541874; XM_011541875; XM_011541876; XR_946720; XR_946721; XR_946722; XR_946723; ENST00000370197; ENST00000370198; ENST00000426398; ENST00000459735; ENST00000460706; ENST00000462433; ENST00000476419; ENST00000476783; ENST00000482253; ENST00000492905; ENST00000609116; AB051232;…	PTBP2	polypyrimidine tract binding protein 2	chr1	+	97187175	97280605	5.32	4.72	5.42	4.76	4.55	3.75	4.91	5.04	4.63	4.91	6.03	4.42	5.53	4	4.68	3.59	4.21	4.72	4.18	5.8	3.71	4.53
16667479	2.11	2.54	2.59	0.48	0.49	0.77	1.35	1.39	0.8223	0.2809	0.9297	0.6825	0.3991	0.7013	0.3991	0.7013				chr1	+	97368255	97368348	1.66	3.1	2.29	2.12	2.58	3.38	3.92	2.44	2.03	2.77	2	2.12	2.12	2.59	2.33	2.5	2.88	2.72	2.45	2.51	1.73	1.41
16667481	3.9	2.63	2.92	0.82	0.37	0.51	-2.41	-1.97	0.0021	0.0235	0.0992	0.3199	0.0061	0.1856	0.0061	0.1856	NR_046590; ENST00000422980	DPYD-AS1	DPYD antisense RNA 1	chr1	+	97561479	97788511	2.37	3.21	2.69	3.21	2.84	4.36	2.66	4.68	2.61	4.09	3.96	4.42	2.61	2.56	3.01	2.96	3.58	3.86	2.88	2.53	2.47	2.5
[truncated: 47,289 more rows]
