# Supplementary material for: FOXP3+ T cells in uterine sarcomas are associated with favorable prognosis, low extracellular matrix expression and reduced YAP activation
Source: NPJ Precis Oncol. 2021 Nov 19;5:97. doi: 10.1038/s41698-021-00236-6 (PMC8604926; doi:10.1038/s41698-021-00236-6)
Supplement: Supplementary file 3 — Supplementary Data 2 [file 41698_2021_236_MOESM3_ESM.xlsx]

## Sheet: Sheet1
Differential gene expression between high and low M1-macrophage tumors
#%array_type=HuGene-2_1-st
#%annotation=HuGene-2_1-st-v1.na36.hg19.transcript.csv
#%comparison=h vs l
ID	high Avg (log2)	low Avg (log2)	high Standard Deviation	low Standard Deviation	Fold Change	P-val	FDR P-val	Public Gene IDs	Gene Symbol	Description	Chromosome	Strand	Start	Stop	ESS_32_(hu_gene_2.1_24-array_plate).rma-gene-full.chp Signal	ESS_33_(hu_gene_2.1_24-array_plate).rma-gene-full.chp Signal	ESS_34_(hu_gene_2.1_24-array_plate).rma-gene-full.chp Signal	ESS_37_A05_20161125_(hu_gene_2.1_24-array_plate).rma-gene-full.chp Signal	ESS_38_B05_20161125_(hu_gene_2.1_24-array_plate).rma-gene-full.chp Signal	ESS_39_C05_20161125_(hu_gene_2.1_24-array_plate).rma-gene-full.chp Signal	ESS_40_D05_20161125_(hu_gene_2.1_24-array_plate).rma-gene-full.chp Signal	ESS_41_E05_20161125_(hu_gene_2.1_24-array_plate).rma-gene-full.chp Signal	ESS_42_H09_20161215_(hu_gene_2.1_24-array_plate).rma-gene-full.chp Signal	ESS_43_F05_20161125_(hu_gene_2.1_24-array_plate).rma-gene-full.chp Signal	ESS_45_G05_20161125_(hu_gene_2.1_24-array_plate).rma-gene-full.chp Signal	ESS_46_H05_20161125_(hu_gene_2.1_24-array_plate).rma-gene-full.chp Signal	ESS_47_A07_20161125_(hu_gene_2.1_24-array_plate).rma-gene-full.chp Signal	ESS_49_(hu_gene_2.1_24-array_plate).rma-gene-full.chp Signal	ESS_50_(hu_gene_2.1_24-array_plate).rma-gene-full.chp Signal	ESS_51_(hu_gene_2.1_24-array_plate).rma-gene-full.chp Signal	ESS_52_(hu_gene_2.1_24-array_plate).rma-gene-full.chp Signal	ESS_53_(hu_gene_2.1_24-array_plate).rma-gene-full.chp Signal	ESS_54_(hu_gene_2.1_24-array_plate).rma-gene-full.chp Signal	ESS_58_(hu_gene_2.1_24-array_plate).rma-gene-full.chp Signal	ESS_60_(hu_gene_2.1_24-array_plate).rma-gene-full.chp Signal	ESS_61_(hu_gene_2.1_24-array_plate).rma-gene-full.chp Signal
16657436	3.57	3.87	0.6	0.63	-1.23	0.9256	0.9999	NR_046018; BC070227; OTTHUMT00000002844; OTTHUMT00000362751; uc001aaa.3; uc010nxq.1; uc010nxr.1	DDX11L1	DEAD/H (Asp-Glu-Ala-Asp/His) box helicase 11 like 1	chr1	+	12190	13639	4.18	3.07	3.65	3.54	3.6	3.46	3.54	2.83	4.21	3.94	3.56	3.84	3.59	4.88	3.9	4.82	3.33	4.93	3.94	5.09	4	3.49
16657440	4	3.81	0.32	0.36	1.14	0.6487	0.9999	NR_036051; NR_036266; NR_036267; NR_036268; ENST00000408051; ENST00000408365; ENST00000408734; ENST00000607096	MIR1302-2; MIR1302-9; MIR1302-10; MIR1302-11	microRNA 1302-2; microRNA 1302-9; microRNA 1302-10; microRNA 1302-11	chr1	+	29554	31109	4.23	3.53	4.18	4.06	4.34	3.69	3.83	3.52	4.08	4.17	3.56	3.98	3.52	4.11	4.56	3.36	3.66	4.02	3.66	3.97	3.86	3.28
16657445	2.48	2.41	0.5	0.56	1.05	0.9325	0.9999	NM_001005484; ENST00000335137; OTTHUMT00000003223; uc001aal.1	OR4F5	olfactory receptor, family 4, subfamily F, member 5	chr1	+	69091	70008	1.82	1.98	2.7	2.15	1.64	2.25	2.48	1.6	2.54	2.53	3.51	2.66	1.57	2.92	2.35	2.6	3.33	2.54	2.68	2.76	1.92	2.3
16657447	2.62	2.51	0.52	0.3	1.08	0.5167	0.9999				chr1	+	160446	161525	2.44	2.45	2.17	3.14	3.58	2.54	2.72	3.04	1.98	3.21	2.27	2.9	3.08	2.44	2.08	2.56	2.33	2.08	2.2	2.64	2.81	2.48
16657450	6.68	6.42	0.44	0.92	1.2	0.5178	0.9999	NR_028322; XR_951431; AK303380; AK316554; AK316556; uc001aau.3; uc009vjk.2; XR_942213; XR_942214; XR_952135; XR_952136	LOC100132287; LOC105379556; LOC100132062; LOC100133331; LOC102723777	uncharacterized LOC100132287; nascent polypeptide-associated complex subunit alpha, muscle-specific form-like; uncharacterized LOC100132062; uncharacterized LOC100133331; uncharacterized LOC102723777	chr1	+	317811	328581	7.1	7.85	6.74	7.07	6.47	7.28	6.26	6.37	6.42	6.85	6.03	6.78	6.38	6.79	7.79	5.36	5.93	6.82	5.31	7.03	5.28	5.99
16657469	4.43	4.28	0.32	0.62	1.11	0.727	0.9999	XR_954111	LOC105379690	uncharacterized LOC105379690	chr1	+	329790	342507	4.68	4.95	4.37	4.37	4.72	4.24	4.06	4.16	4.43	4.89	4.12	4.29	4.58	4.32	5.63	4.52	3.91	4.4	3.46	4.68	3.47	3.85
16657473	2.93	3.04	0.36	0.52	-1.08	0.6204	0.9999	NM_001005221; NM_001005224; NM_001005277; ENST00000332831; ENST00000426406; ENST00000456475; OTTHUMT00000007334; OTTHUMT00000007999; OTTHUMT00000367138; uc010nxu.2; uc010nxv.2; uc011dhm.2	OR4F29; OR4F3; OR4F16	olfactory receptor, family 4, subfamily F, member 29; olfactory receptor, family 4, subfamily F, member 3; olfactory receptor, family 4, subfamily F, member 16	chr1	+	367640	368634	3.32	2.86	2.91	3	2.85	3.64	2.59	3.5	2.48	3.04	2.22	2.95	2.95	3.11	2.98	3.89	3.22	2.54	3.87	3.55	2.71	2.77
16657476	3.82	4.01	0.36	0.45	-1.14	0.3594	0.9999	XR_954116	LOC105378947	proline-rich extensin-like protein EPR1	chr1	+	459656	461954	3.21	3.39	3.47	3.92	3.59	3.42	4.11	4.06	4.19	4.32	3.75	4.39	3.97	4.01	4.3	4.68	3.87	3.18	4.16	3.69	3.5	4.14
16657480	3.31	3.16	0.57	0.66	1.11	0.9399	0.9999				chr1	+	523009	532878	3	3.23	2.25	3.13	3.33	2.03	2.74	2.63	3.87	3.36	3.39	3.34	3.39	3.82	2.4	3.83	3.76	3.44	4.03	2.96	1.91	3.03
16657485	2.9	2.68	0.53	0.62	1.16	0.3897	0.9999				chr1	+	557143	566063	4	2.14	3.21	2.76	2.77	2.97	2.6	2.42	2.59	3.83	2.39	2.73	2.87	4.03	2.99	2.74	3.75	3.98	3.08	2.57	2.62	2.66
16657489	4.15	3.95	0.5	0.8	1.15	0.1992	0.9999				chr1	+	696291	697369	4.73	2.96	5.38	3.66	4.43	4.08	3.43	4.32	4.33	3.85	4.29	4.45	4.44	5.11	3.23	2.88	4.02	4.66	2.98	3.61	4.39	4.18
16657492	4.48	4.65	0.27	0.59	-1.13	0.8446	0.9999	XR_946806; XR_946807; XR_954104; XR_954105; XR_954106; XR_954107; XR_954108	LOC105378580; LOC105378581	uncharacterized LOC105378580; uncharacterized LOC105378581	chr1	+	714162	745440	4.74	4.24	4.31	4.57	4.33	4.38	4.6	3.74	4.89	4.41	3.87	4.72	4.7	5.05	4.82	5.18	4.42	3.96	4.83	4.87	3.34	4.68
16657502	4.67	4.86	0.44	0.72	-1.14	0.7486	0.9999	XR_108279; XR_171142; AK290103	LOC100287934	uncharacterized LOC100287934	chr1	+	721320	722513	4.73	2.96	3.7	4.52	4.93	4.81	4.76	4.81	4.66	5.1	5.16	5.22	4.61	5.27	5.28	3.71	4.3	4.93	4.6	4.9	4.73	3.92
16657506	3.6	3.77	0.39	0.31	-1.13	0.0626	0.9999	NR_103536; ENST00000326734	FAM87B	family with sequence similarity 87, member B	chr1	+	752751	755214	4.39	3.92	3.14	3.77	4.2	3.62	3.71	3.74	3.77	2.91	3.69	4.23	3.49	3.43	3.73	4.12	3.09	3.8	3.4	3.2	3.72	3.74
16657509	4.32	4.07	0.64	0.86	1.19	0.8314	0.9999				chr1	+	756056	758975	4.04	4.45	3.12	4.41	4.59	4.68	4.66	4.27	4.37	5.56	4.99	6.54	4.2	3.75	3.55	3.96	3.54	3.86	3.89	4.13	3.51	4.46
16657514	3.54	3.29	0.39	0.62	1.19	0.6834	0.9999	NR_047519; NR_047521; NR_047523; NR_047524; NR_047525; NR_047526; ENST00000415295; ENST00000416570; ENST00000425657; ENST00000441765; ENST00000445118; ENST00000448975; ENST00000449005; ENST00000608189; ENST00000609009; ENST00000610067; ENST00000622921; ENST00000623070; ENST00000623808; ENST00000624927; BC086872; ENST00000609139	LINC01128	long intergenic non-protein coding RNA 1128	chr1	+	762988	789791	2.89	2.99	3.59	3.2	3.72	4.37	3.32	3.36	3.2	3.56	4.21	4.88	3.7	2.94	3.51	3.03	3.23	3.06	3.88	3.52	3.16	3.99
16657527	3.72	3.96	0.37	0.47	-1.18	0.14	0.9999	XR_946809; XR_954265	LOC284600	uncharacterized LOC284600	chr1	+	840487	841186	5.12	3.61	3.57	3.99	3.39	3.49	3.98	4.32	4.1	3.47	3.56	3.45	3.59	4.05	4.4	4.15	4.06	3.21	3.86	4.4	3.77	3.97
16657529	3.67	3.8	0.56	0.51	-1.1	0.2491	0.9999	XR_946809; XR_954265; AK056486	LOC284600	uncharacterized LOC284600	chr1	+	846815	850735	5.06	3.42	3.62	3.74	3	3.11	3.41	3.77	4.12	3.85	3.53	3.67	2.77	4.01	4.08	4.37	3.21	3.88	3.41	4.46	4.18	4.31
16657534	4.69	4.84	0.62	0.81	-1.11	0.5657	0.9999	NM_152486; ENST00000341065; ENST00000342066; ENST00000420190; ENST00000437963; ENST00000455979; ENST00000464948; ENST00000466827; ENST00000474461; ENST00000478729; ENST00000616016; ENST00000616125; ENST00000617307; ENST00000618181; ENST00000618323; ENST00000618779; ENST00000620200; ENST00000622503; AK054643; BC024295; BC033213; JX093066; JX093067; JX093068; JX093070; JX093071; JX093072; JX093073;…	SAMD11	sterile alpha motif domain containing 11	chr1	+	860260	879961	6.67	4.84	5.22	4.45	4.38	4.01	4.8	4.12	5.07	5.35	3.96	3.9	3.99	5.55	5.33	5.31	4.87	4.61	5.22	6.07	4.65	4.5
16657554	4.56	4.6	0.14	0.56	-1.03	0.2683	0.9999	NM_198317; XM_005244744; XM_006710600; XM_006710601; XR_426604; XR_426605; ENST00000338591; ENST00000463212; ENST00000466300; ENST00000481067; ENST00000622660; AK293258; AY423763; BC033192; BC045768; BC105742; OTTHUMT00000097875; OTTHUMT00000097877; OTTHUMT00000097878; OTTHUMT00000097931; uc001aca.2; uc001acb.1; uc001acc.2; uc010nyb.1	KLHL17	kelch-like family member 17	chr1	+	895967	901099	4.1	5.04	4.73	4.53	4.48	4.66	4.47	4.82	4.45	4.53	4.25	4.24	4.7	4.99	5.98	5.33	4.7	4.35	4.55	4.33	4.52	4.64
16657572	4.18	4.09	0.23	0.48	1.06	0.7442	0.9999	NM_001160184; NM_032129; XM_006710944; XM_011542248; XM_011542249; XM_011542250; XR_946777; ENST00000379407; ENST00000379409; ENST00000379410; ENST00000480267; ENST00000491024; BC101386; BC101387; OTTHUMT00000097940; OTTHUMT00000097941; OTTHUMT00000097942; OTTHUMT00000473255; OTTHUMT00000473256; uc001acd.3; uc001ace.3; uc001acf.3	PLEKHN1	pleckstrin homology domain containing, family N member 1	chr1	+	901877	911245	4.49	4.03	4.8	4.23	4.08	4.08	3.98	4.65	4	4.08	4.09	4.12	4.3	4.1	4.24	5.59	4.14	4.26	4.01	4.45	3.92	4.2
16657594	4.8	4.86	0.7	0.55	-1.04	0.4816	0.9999	NM_005101; ENST00000379389; ENST00000624652; ENST00000624697; AY168648; BC009507; BT007297; M13755; OTTHUMT00000097989; OTTHUMT00000479384; OTTHUMT00000479385; uc001acj.4	ISG15	ISG15 ubiquitin-like modifier	chr1	+	948803	949920	4.81	4.31	4.29	4.79	6.22	4.75	4.86	4.89	3.87	4.36	4.92	4.92	5.05	5.69	5.83	4.39	5.51	5.02	5.95	4.06	4.79	5.45
16657598	4.25	5.63	0.31	1.17	-2.61	0.0008	0.9999	NM_001305275; NM_198576; XM_005244749; XM_006710635; XM_011541429; XM_011541430; XM_011541431; XR_946650; ENST00000379370; ENST00000419249; ENST00000461111; ENST00000466223; ENST00000469403; ENST00000477585; ENST00000478677; ENST00000479707; ENST00000492947; ENST00000620552; AB191264; AJ309206; AK125197; AK128761; OTTHUMT00000097990; OTTHUMT00000097991; OTTHUMT00000097992; OTTHUMT00000097993; OTT…	AGRN	agrin	chr1	+	955503	991499	6.56	5.88	4.51	4.08	4.64	4.15	5.44	5.68	3.81	3.82	3.38	4.53	4.34	7.15	6.91	6.08	4.48	4.02	4.11	4.74	5.24	4.21
16657647	3.07	3.14	0.32	0.36	-1.05	0.3827	0.9999	NR_038869; ENST00000416774; BC028014	LINC01342	long intergenic non-protein coding RNA 1342	chr1	+	1072397	1079436	3.1	3.66	3.36	3.14	3.02	3.28	3.04	2.76	3.1	2.79	2.89	3.1	2.71	3.16	3.18	4.04	3.02	2.74	3.52	3.28	3.3	3.82
16657650	2.44	2.82	0.48	0.47	-1.3	0.0851	0.9999	NR_029639; uc001acw.2	MIR200B	microRNA 200b	chr1	+	1102484	1102578	2.27	2.99	1.85	2.35	1.89	2.47	2.54	2.89	2.12	2.33	2.38	2.26	2.89	3.35	2.97	3.27	2.84	3.21	3.65	3.12	2.5	2.14
16657652	2.52	2.45	0.28	0.34	1.05	0.9028	0.9999	NR_029834; uc010nye.1	MIR200A	microRNA 200a	chr1	+	1103243	1103332	1.96	2.6	2.55	2.59	2.61	2.58	2.48	2.53	2.32	2.48	2.21	3.1	2.83	2.39	2.49	3.04	2.51	2.43	2.23	1.69	2.26	2.5
16657654	2.74	2.62	0.5	0.47	1.08	0.2867	0.9999	NR_029957; ENST00000362106; uc010nyf.1	MIR429	microRNA 429	chr1	+	1104385	1104467	2.18	2.86	3.13	2.68	3.1	2.72	2.42	2.69	2.66	2.32	2.28	2.49	2.58	3.14	2.36	3.53	3.88	2.89	3.48	2.67	2.62	3.84
16657656	3.13	2.96	0.31	0.38	1.13	0.3689	0.9999	NM_001130045; NM_153254; XM_005244738; XM_011541168; XM_011541169; XM_011541170; XM_011541171; XM_011541172; XM_011541173; XM_011541174; XM_011541175; XM_011541176; XM_011541177; XM_011541178; XR_946599; ENST00000379288; ENST00000379289; ENST00000379290; ENST00000460998; ENST00000486379; ENST00000506177; ENST00000514695; BC126152; BC126154; OTTHUMT00000002420; OTTHUMT00000002421; OTTHUMT000000024…	TTLL10	tubulin tyrosine ligase-like family member 10	chr1	+	1109264	1133315	2.8	3.31	3.45	2.85	2.97	3.32	2.53	2.71	2.92	2.78	2.8	2.75	2.96	3.34	2.84	3.81	3.7	3.38	3.13	3.04	3.25	3.46
16657680	4.25	4.67	0.34	0.46	-1.34	0.0651	0.9999	NM_080605; ENST00000379198; BC015549; OTTHUMT00000005071; uc001adk.3	B3GALT6	UDP-Gal:betaGal beta 1,3-galactosyltransferase 6	chr1	+	1167629	1170421	4.51	4.76	4.64	4.22	4.45	4.33	4.67	3.89	4.47	3.97	4.84	4.91	4.13	3.93	5.5	5	4.09	3.82	4.39	5.06	4.63	4.16
16657683	4.54	4.58	0.39	0.32	-1.03	0.8582	0.9999	NM_001130413; NR_037668; XM_011541899; XM_011541900; XM_011541901; XM_011541902; XM_011541903; XM_011541904; XM_011541905; XM_011541906; XM_011541907; XM_011541908; XM_011541909; XM_011541910; XM_011541911; XM_011541912; XM_011541913; XM_011541914; XM_011541915; XM_011541916; XM_011541917; XM_011541918; XM_011541919; XM_011541920; XM_011541921; XM_011541922; XM_011541923; XM_011541924; XM_0115419…	SCNN1D	sodium channel, non voltage gated 1 delta subunit	chr1	+	1210339	1227409	4.35	4.41	4.34	5.04	4.86	4.59	5.09	4.27	4.46	5.25	4.85	4.77	4.18	4.37	5.08	4.5	5.02	4.41	4.3	4.1	4.92	4.34
16657713	4.07	4.5	0.43	0.35	-1.34	0.1161	0.9999	NM_153339; XM_005244720; XM_006710338; XM_006710339; XR_241027; ENST00000379031; ENST00000463758; ENST00000467712; ENST00000470520; ENST00000493657; AK027721; AK298218; BC034304; OTTHUMT00000009438; OTTHUMT00000009439; OTTHUMT00000009440; OTTHUMT00000009441; OTTHUMT00000009442; uc001aed.3; uc009vjx.3; uc010nyi.2	PUSL1	pseudouridylate synthase-like 1	chr1	+	1243947	1247057	4.59	4.81	4.31	3.46	3.96	3.61	4.35	3.59	3.96	4.16	4.54	4.31	3.69	4.28	4.49	3.93	4.09	4.62	4.63	4.33	4.59	4.9
16657730	3.4	3.33	0.32	0.29	1.05	0.7499	0.9999	NM_001029885; XM_005244801; XM_005244802; XM_011542200; ENST00000343938; ENST00000464957; ENST00000488011; BC072454; BC098429; JN542538; OTTHUMT00000008742; OTTHUMT00000008743; OTTHUMT00000008744	CPTP	ceramide-1-phosphate transfer protein	chr1	+	1260136	1264277	3.08	3.38	3.43	3.13	3.58	3.62	3.37	3.19	3.4	3.32	3.77	3.33	3.07	3.28	2.96	3.58	3.08	3.93	3.34	3.96	3.93	3.18
16657737	3.95	3.99	0.15	0.43	-1.03	0.6826	0.9999	NM_152228; XM_011542239; ENST00000339381; OTTHUMT00000008493; uc010nyk.2	TAS1R3	taste receptor, type 1, member 3	chr1	+	1266694	1270686	4.5	4.51	3.62	3.98	3.81	3.97	3.83	3.5	4.04	3.73	3.51	3.23	3.94	3.93	4.22	4.24	4.14	3.84	3.97	3.96	4.34	4.06
16657746	4.22	4.24	0.43	0.97	-1.01	0.4725	0.9999				chr1	+	1317609	1318166	3.75	4.37	3.97	4.51	4.79	4.69	4.32	4.67	3.81	4.19	3.31	4.38	4.56	4.97	3.99	6.99	3.82	4.1	4.37	4.5	3.63	3.44
16657751	4.22	4.48	0.3	0.44	-1.2	0.4914	0.9999	NR_015434; ENST00000418833; ENST00000444362; ENST00000447725; ENST00000448629; ENST00000453521; ENST00000570344; ENST00000572242; ENST00000576232; AK092572; AK297832; uc001afm.3; uc009vkd.3	LOC148413	uncharacterized LOC148413	chr1	+	1334902	1337426	4.46	4.55	4.63	4.19	4.5	3.9	4.39	3.52	4.24	3.86	4.47	3.69	3.66	4.91	4.77	3.91	4.19	4.5	4.63	4.47	4.27	4.17
16657758	3.43	3.79	0.22	0.3	-1.28	0.0036	0.9999	XR_946814; XR_954724	LOC105378585	uncharacterized LOC105378585	chr1	+	1355625	1358071	3.8	3.61	3.46	3.41	3.19	3.16	3.9	3.92	3.04	3.5	3.48	3.79	3.73	3.88	4.6	3.75	3.62	3.59	3.46	3.52	3.81	3.21
16657761	4.52	5.11	0.52	0.48	-1.5	0.0112	0.9999	NM_001146685; ENST00000378821; OTTHUMT00000331012; uc010nyp.2	TMEM88B	transmembrane protein 88B	chr1	+	1361508	1363167	4.98	4.39	4.44	4.45	4.86	5.4	5.07	5.36	5	5.02	5.18	5.01	4.08	5.53	4.34	5.87	3.75	4.01	4.86	4.87	5.63	4.11
16657764	3.12	3.08	0.29	0.33	1.03	0.6251	0.9999				chr1	+	1363502	1365634	2.96	3.22	3.13	3.13	3.2	2.42	3.24	3.77	2.71	2.75	3.32	3.01	3.17	2.88	2.54	3.26	3.25	2.89	3.1	3.33	2.71	3.27
16657767	4.3	4.15	0.43	0.43	1.11	0.9046	0.9999	NM_022834; NM_199121; XM_006710451; XM_011541008; XM_011541009; ENST00000338660; ENST00000471398; ENST00000476993; AK291557; BC059409; OTTHUMT00000008291; OTTHUMT00000008292; OTTHUMT00000008294; uc001afr.3; uc001afs.3; ENST00000495558; OTTHUMT00000008293	VWA1; ATAD3C	von Willebrand factor A domain containing 1; ATPase family, AAA domain containing 3C	chr1	+	1370241	1378262	4.63	3.91	4.38	4.33	4.58	3.75	4.07	4.1	3.98	4.19	4.14	4.01	4.92	4.96	4.4	5.21	5.2	3.9	3.96	4.29	4.25	4.37
16657777	3.07	2.73	0.45	0.36	1.27	0.0472	0.9999	NM_001039211; XM_006710451; XM_011541008; XM_011541009; ENST00000378785; ENST00000475091; ENST00000484537; AK074653; BC101211; BC101212; OTTHUMT00000001279; OTTHUMT00000099686; OTTHUMT00000100304; uc001aft.2	ATAD3C	ATPase family, AAA domain containing 3C	chr1	+	1385069	1405538	3.05	2.8	2.52	2.42	3.05	3.24	2.29	2.28	2.57	3.22	2.44	2.4	3.05	2.82	3.31	2.98	3.94	3.03	3.05	3.43	2.48	3.43
16657793	3.67	3.56	0.46	0.74	1.08	0.5192	0.9999	NM_031921; XM_005244806; XM_011542240; XM_011542241; XM_011542242; XM_011542243; XM_011542244; XR_241045; XR_946776; ENST00000308647; ENST00000472194; ENST00000474481; ENST00000485748; AB033099; AK097309; AK127857; AK128357; AK290586; BC002542; BC018701; OTTHUMT00000001369; OTTHUMT00000001370; OTTHUMT00000001371; OTTHUMT00000001372; uc001afv.3; uc001afw.2; XM_005244808	ATAD3B	ATPase family, AAA domain containing 3B	chr1	+	1407143	1433228	2.43	4.77	4.67	4.01	3.41	3.27	3.21	3.88	3.48	3.62	3.08	2.83	3.31	3.81	3.12	4.49	3.86	4.1	4.35	3.32	3.56	4.24
16657821	4.55	4.35	0.5	0.63	1.15	0.2764	0.9999	NM_001170535; NM_001170536; NM_018188; ENST00000339113; ENST00000378755; ENST00000378756; ENST00000400830; ENST00000429957; ENST00000536055; AF343078; AK092833; BC007803; BC011814; BC014101; BC033109; BC063607; GU189416; OTTHUMT00000001363; OTTHUMT00000001364; OTTHUMT00000001365; OTTHUMT00000100309; OTTHUMT00000100388; uc001afz.2; uc001aga.2; uc001agb.2	ATAD3A; ATAD3B	ATPase family, AAA domain containing 3A; ATPase family, AAA domain containing 3B	chr1	+	1447523	1470067	3.36	4.48	5.38	5.03	4.65	4.87	4.59	4.23	3.99	4.15	4.96	5.1	4.27	4.73	3.86	3.27	4.11	4.84	4.64	4.69	3.75	3.8
16657845	3.14	3.53	0.29	0.23	-1.31	0.0123	0.9999				chr1	+	1510355	1511373	3.12	3.52	3.13	3.15	3.58	3.7	3.39	3.58	2.61	3.02	3.63	3.19	3.27	3.67	3.9	3.76	3.22	3.05	3.45	2.99	3.48	3.18
16657848	3.83	3.85	0.35	0.66	-1.02	0.7669	0.9999	XR_946817; XR_946818; XR_946819; XR_954811; XR_954812; XR_954813; AK094692	LOC105378586; LOC284628	uncharacterized LOC105378586; uncharacterized LOC284628	chr1	+	1533413	1545864	4.22	3.4	3.88	3.77	3.83	3.26	3.73	3.15	4.03	3.66	3.36	3.2	4.18	4.07	4.59	5.26	4.01	3.53	4.44	4.61	3.82	3.8
16657856	4.47	4.9	0.44	0.41	-1.34	0.0706	0.9999	NM_001170686; NM_001170687; NM_001170688; NM_001170689; NM_080875; NR_033183; XM_006710371; XM_006710372; XM_006710373; XM_006710374; XM_006710375; XM_011540731; XM_011540732; XM_011540733; XM_011540734; XM_011540735; XM_011540736; XM_011540737; XM_011540738; XM_011540739; XM_011540740; XM_011540741; XM_011540742; XM_011540743; XM_011540744; XM_011540745; XM_011540746; ENST00000355826; ENST000003…	MIB2	mindbomb E3 ubiquitin protein ligase 2	chr1	+	1550795	1565990	4.39	5.23	4.71	4.38	4.23	4.07	5.15	4.87	4.4	4.42	4.87	4.59	4.65	4.68	5.8	5.48	4.64	5.22	4.79	5.6	4.74	4.5
16657895	3.02	3.68	0.3	0.54	-1.58	0.0168	0.9999	NM_006983; ENST00000356026; ENST00000378675; ENST00000412810; ENST00000472264; ENST00000503792; ENST00000512731; ENST00000618459; AB010961; AB010962; AF056200; AF057061; AK297700; BC025719; OTTHUMT00000001391; OTTHUMT00000158488; OTTHUMT00000158492; OTTHUMT00000158493; OTTHUMT00000366026; OTTHUMT00000366027; uc001agp.3; uc001agq.3	MMP23B; MMP23A	matrix metallopeptidase 23B; matrix metallopeptidase 23A (pseudogene)	chr1	+	1567474	1570639	3.85	4.09	2.72	3.16	2.43	3.4	3.06	3.05	3.05	2.88	2.87	3.67	2.7	3.51	3.88	3.78	3.39	3.12	3.84	2.87	2.37	3.09
16657910	4.49	4.68	0.4	0.66	-1.14	0.1335	0.9999	NR_002946; ENST00000435358; ENST00000479814; ENST00000486400; ENST00000489782; ENST00000490017; ENST00000503792; AF057061; AF057062; AF086353; OTTHUMT00000001391; OTTHUMT00000158487; OTTHUMT00000158489; OTTHUMT00000158490; OTTHUMT00000158491; OTTHUMT00000158494; OTTHUMT00000366027; uc001agr.3; uc001ahi.1; uc009vki.3; uc009vko.1	MMP23A; MMP23B	matrix metallopeptidase 23A (pseudogene); matrix metallopeptidase 23B	chr1	+	1631378	1633247	4.57	4.96	4.49	4.4	4.19	4.33	4.44	4.74	4.41	3.95	4.53	3.97	4.79	6.23	5.75	5.03	5.12	4.95	4.98	4.99	4.2	3.98
16657917	3.81	3.76	0.39	0.3	1.03	0.2562	0.9999				chr1	+	1656054	1663343	4.11	3.77	4.13	3.54	3.94	3.54	3.44	3.81	3.69	3.97	3.49	3.84	3.44	3.83	3.78	3.4	4.1	3.48	3.92	3.84	3.05	4.75
16657920	5.45	5.61	0.38	0.71	-1.11	0.6808	0.9999				chr1	+	1663993	1667414	6.91	5.41	5.87	5.47	6.23	5.37	5.61	5.44	6.41	5.69	5.72	5.18	5.24	5.99	6.94	4.82	5.35	5.36	6.06	5.57	4.95	5.4
16657923	3.8	3.88	0.28	0.39	-1.05	0.6852	0.9999	XM_011542540; XM_011549110	LOC105378949	basic salivary proline-rich protein 2-like	chr1	+	1822910	1824097	3.84	4.26	3.8	3.9	3.63	4.14	4.2	3.29	4.28	3.79	3.52	3.71	3.92	3.86	3.32	4.46	3.77	3.79	4.18	3.2	3.95	3.69
16657926	3.87	3.91	0.29	0.43	-1.02	0.634	0.9999	NM_138705; XM_005244729; XM_011540841; ENST00000307786; ENST00000378604; ENST00000462293; ENST00000482402; AF490905; AY566229; OTTHUMT00000002778; OTTHUMT00000002779; OTTHUMT00000002780; OTTHUMT00000276929; uc001aih.1	CALML6	calmodulin-like 6	chr1	+	1846266	1848735	4.01	4.2	4.18	3.9	4.12	3.81	4.4	3.72	3.88	3.43	3.36	3.87	3.86	4.51	3.06	3.97	3.94	3.63	3.61	3.83	3.91	3.19
16657938	3.63	3.71	0.32	0.68	-1.06	0.1625	0.9999	NM_000815; XM_011541194; ENST00000378585; AF016917; AK290861; BC033801; OTTHUMT00000098493; uc001aip.2	GABRD	gamma-aminobutyric acid (GABA) A receptor, delta	chr1	+	1950768	1962192	4.02	3.72	3.43	3.58	3.05	3.78	5.46	3.29	3.75	3.35	3.2	3.47	3.64	3.73	4.72	4.51	3.76	4.32	3.67	3.86	3.73	3.54
16657948	3.63	3.58	0.51	0.44	1.04	0.6832	0.9999	NM_001033581; NM_001033582; NM_001242874; NM_002744; XM_011541773; XM_011541774; XM_011541775; XM_011541776; XM_011541777; XM_011541778; XM_011541779; XM_011541780; XR_946707; XR_946708; ENST00000378567; ENST00000400920; ENST00000400921; ENST00000419838; ENST00000461106; ENST00000461465; ENST00000466352; ENST00000466651; ENST00000468310; ENST00000470511; ENST00000470596; ENST00000470986; ENST0000…	PRKCZ	protein kinase C, zeta	chr1	+	1981909	2116834	3.8	3.76	4.19	4.21	3.62	3.39	3.73	3.15	4.32	2.82	3.21	3.48	3.35	3.09	4.44	3.95	3.58	3.2	3.66	4.24	2.96	3.23
16657993	5.83	5.92	0.34	0.46	-1.07	0.3465	0.9999	NM_003036; XM_005244775; XM_005244776; ENST00000378536; ENST00000478223; ENST00000507179; ENST00000508416; OTTHUMT00000004070; OTTHUMT00000100293; OTTHUMT00000366271; OTTHUMT00000366272; uc001aja.4	SKI	SKI proto-oncogene	chr1	+	2160134	2241652	6.76	5.98	6.12	5.69	5.18	5.45	6.46	5.94	6.2	6.11	5.91	6.48	5.82	5.82	6.04	5.15	5.89	5.77	5.45	6.27	5.87	5.54
16658005	4.27	4.82	0.32	0.9	-1.46	0.4211	0.9999	NM_007033; XM_005244713; XM_006710306; XM_011540542; XM_011540543; ENST00000306256; ENST00000378512; ENST00000378513; ENST00000378518; ENST00000443438; ENST00000462129; ENST00000488353; ENST00000493207; ENST00000605895; ENST00000630837; AF091071; AF157324; AJ001421; AK095750; AK289658; BC004965; BT007224; CR456806; OTTHUMT00000004061; OTTHUMT00000004062; OTTHUMT00000004063; OTTHUMT00000100284; OT…	RER1	retention in endoplasmic reticulum sorting receptor 1	chr1	+	2323214	2336883	4.34	4.6	4.46	4.09	4.19	3.96	5.18	4.98	4.93	4.59	5.62	5.38	4.09	3.55	5.17	3.04	4.41	4.25	3.18	4.59	4.76	3.82
16658020	4.01	4.07	0.31	0.25	-1.04	0.8984	0.9999	ENST00000609981; OTTHUMT00000472710; XM_011542449; XM_011542450; XM_011542454; XM_011542455; XM_011542456; XM_011542457; XM_011542459; XM_011542460; XR_946803; AK122591	PLCH2	phospholipase C, eta 2	chr1	+	2357419	2362089	4.2	3.51	4.44	4.13	4.02	4.03	4.03	3.98	3.68	3.8	4.03	4.45	4.19	4.15	4	4.12	3.54	3.97	4.29	3.94	3.79	4.6
16658023	3.5	3.57	0.33	0.39	-1.05	0.5015	0.9999	NM_001303012; NM_001303013; NM_014638; XM_011542449; XM_011542450; XM_011542451; XM_011542452; XM_011542453; XM_011542454; XM_011542455; XM_011542456; XM_011542457; XM_011542458; XM_011542459; XM_011542460; XM_011546412; XM_011546413; XM_011546414; XM_011546415; XM_011546416; XM_011546417; XM_011546418; XM_011546419; XM_011546420; XR_946803; XR_951574; ENST00000278878; ENST00000343889; ENST000003…	PLCH2	phospholipase C, eta 2	chr1	+	2398898	2436969	3.44	3.42	3.38	3.73	3.05	3.61	3.35	3.92	3.42	3.55	3.31	2.92	3.13	3.38	4	4.08	4.18	3.56	4.15	3.73	3.73	3.14
16658058	3.79	3.9	0.27	0.4	-1.08	0.5578	0.9999				chr1	+	2482415	2486841	4.37	4.13	3.54	3.51	4.07	4.06	3.69	3.52	3.63	3.91	4.35	3.65	4.26	3.88	4.08	4.31	3.35	3.8	3.14	3.77	3.63	3.85
16658064	4.53	4.65	0.49	0.81	-1.09	0.5991	0.9999	NM_001297605; NM_003820; XM_006711019; XM_006711020; XM_006724947; XM_006724948; XM_011542383; XM_011546411; XR_426638; XR_430632; ENST00000355716; ENST00000409119; ENST00000426449; ENST00000434817; ENST00000435221; ENST00000442392; ENST00000451778; ENST00000463471; ENST00000463835; ENST00000466750; ENST00000471768; ENST00000475523; ENST00000482074; ENST00000482602; ENST00000496064; ENST000006179…	TNFRSF14	tumor necrosis factor receptor superfamily, member 14	chr1	+	2487078	2497061	4.06	6.31	4.62	4.4	4.51	4.52	4.21	4	5.27	5.05	6.26	4.48	4.61	4.8	4.83	5.18	4.47	3.81	4.17	4.55	4.71	5.65
16658097	3.73	3.65	0.47	0.37	1.06	0.9916	0.9999	XR_946834; XR_951575; XR_955094	LOC105378596	uncharacterized LOC105378596	chr1	+	2497849	2508811	3.17	3.49	3.39	4.15	4.14	3.77	3.78	3.5	4.48	3.92	3.96	4.55	3.77	3.69	3.68	3.39	3.11	3.41	4.01	2.93	3.61	3.78
16658102	2.59	2.45	0.2	0.24	1.1	0.8207	0.9999	NR_121638	LOC100996583	uncharacterized LOC100996583	chr1	+	2512999	2515972	2.46	2.4	2.86	2.51	2.62	2.69	2.43	2.47	2.68	2.48	2.66	2.44	2.09	2.48	2.82	2.78	2.47	2.45	3.1	2.63	2.31	2.6
16658106	3.89	3.79	0.38	0.44	1.07	0.9146	0.9999	NM_001195736; NM_001195737; NM_001195738; NM_001195740; NM_001195741; NM_152371; NR_036637; NR_036638; XM_006710354; XM_006724944; XM_011540664; XM_011540665; XM_011540666; XM_011546394; XM_011546395; XM_011546396; ENST00000378424; ENST00000378425; ENST00000378427; ENST00000419916; ENST00000444521; ENST00000464043; ENST00000465233; ENST00000474659; ENST00000476686; ENST00000477045; ENST0000048168…	FAM213B	family with sequence similarity 213, member B	chr1	+	2517899	2522908	3.71	4.64	4.24	3.55	3.2	4.33	3.59	3.52	3.77	3.88	4.43	4.2	4.01	3.97	4.27	3.63	3.36	3.8	3.58	4.23	3.28	4.25
16658119	2.73	2.76	0.33	0.4	-1.02	0.9122	0.9999	XR_946835; XR_946836; XR_946837; XR_946838; XR_946839; XR_946840; XR_951607; XR_951608; XR_951609; XR_951610; XR_951611; XR_951612; XR_955646; XR_955647; XR_955650; XR_955696; XR_955703; XR_955704	LOC105378597	uncharacterized LOC105378597	chr1	+	2564007	2568059	3.27	2.92	2.35	3.08	2.52	3.04	2.13	2.82	2.68	2.42	2.71	2.33	2.96	2.29	3.17	3	2.96	3.33	3.11	2.41	2.39	2.6
16658122	3.3	3.34	0.37	0.42	-1.03	0.8242	0.9999	XR_946841; XR_946842; XR_946843; XR_946844; XR_946845; XR_946846; XR_946847; XR_946848; XR_946849; XR_946850; XR_946851; XR_946852; XR_946853; XR_946854; XR_946855; XR_946856; XR_946857; XR_946858; XR_946859; XR_946860; XR_946861; XR_946862; XR_951576; XR_951577; XR_951578; XR_951579; XR_951580; XR_951581; XR_951582; XR_951583; XR_951584; XR_951585; XR_951586; XR_951587; XR_951588; XR_951589; XR_…	LOC105378598	uncharacterized LOC105378598	chr1	+	2693739	2695364	3.06	2.79	3.36	3.12	3.25	3.94	3.32	3.24	3.27	3.46	2.97	3.48	3.78	3.85	3.01	3.72	3.75	3.03	4.18	2.8	3.47	2.9
16658125	2.96	3.12	0.25	0.34	-1.12	0.1955	0.9999				chr1	+	2730632	2734321	3.1	3.62	2.52	3.14	2.96	2.55	2.75	3.37	2.9	3.29	3.05	3.03	3.04	3.63	3.37	2.56	3.3	2.83	2.84	2.94	3.09	2.91
16658129	2.76	2.57	0.25	0.45	1.15	0.9367	0.9999	NM_080431; ENST00000378404; AB057364; AF440740; BC029499; OTTHUMT00000001331; uc001ajz.3	ACTRT2	actin-related protein T2	chr1	+	2938046	2939467	2.08	2.46	3.08	2.82	2.85	2.94	2.71	2.38	2.66	2.75	2.85	2.51	2.69	2.53	2.5	3.12	2.6	2.82	3.75	2.1	3.02	2.74
16658135	4.05	4.04	0.36	0.86	1.01	0.3081	0.9999	NM_022114; NM_199454; XM_005244772; XM_005244773; XM_005244774; XM_006710814; XM_011541944; XM_011541945; ENST00000270722; ENST00000378389; ENST00000378391; ENST00000463591; ENST00000509860; ENST00000511072; ENST00000512462; ENST00000514189; ENST00000606170; ENST00000607632; AB078876; AF294278; BC161614; OTTHUMT00000001382; OTTHUMT00000001383; OTTHUMT00000001384; OTTHUMT00000001508; OTTHUMT000000…	PRDM16	PR domain containing 16	chr1	+	2985732	3355185	6.18	4.4	3.9	4.47	4.26	4.67	3.47	3.87	3.93	3.71	3.59	3.62	3.47	4.85	4.81	5.3	4.03	4.39	4	3.81	3.66	4.1
16658157	2.24	2.2	0.51	0.54	1.03	0.9307	0.9999	NR_036215; uc021oez.1	MIR4251	microRNA 4251	chr1	+	3044539	3044599	3.57	2.2	1.83	2.2	2.24	2.5	2.42	2.3	1.99	2.29	2.1	2.13	1.84	2.98	1.78	2.83	2.68	2.81	1.8	2.12	2.15	3.56
16658159	3.2	3.32	0.28	0.23	-1.09	0.2979	0.9999	NM_014448; XM_011541251; XM_011541252; XM_011541253; XM_011541254; XR_946608; ENST00000378371; ENST00000378373; ENST00000378378; ENST00000418137; ENST00000445297; ENST00000464620; ENST00000485984; AK091910; AK296150; BC002681; BC051838; BT007270; D89016; OTTHUMT00000001515; OTTHUMT00000001516; OTTHUMT00000001517; OTTHUMT00000001518; OTTHUMT00000001519; OTTHUMT00000324123; OTTHUMT00000324124; uc00…	ARHGEF16	Rho guanine nucleotide exchange factor 16	chr1	+	3370990	3397677	3.03	3.17	3.35	3.46	3.01	3.25	3.21	3.01	3.24	2.98	3.47	3.28	2.79	3.32	3.43	3.79	3.77	3.09	3.55	2.95	3.46	3.35
16658184	4.38	4.35	0.41	0.75	1.02	0.8568	0.9999	NM_182752; ENST00000344579; ENST00000378344; AK289919; AK298343; BC019034; OTTHUMT00000001466; OTTHUMT00000001467; uc001akm.3; uc009vlj.3	TPRG1L	tumor protein p63 regulated 1-like	chr1	+	3541556	3546695	5.12	4.58	4.37	3.85	4.14	4.06	3.83	3.01	4.51	4.57	4.29	4.75	4.28	4.11	5.58	3.72	4.98	4.54	3.93	4.75	5.15	3.52
16658192	3.3	3.18	0.56	0.54	1.09	0.7582	0.9999	NM_001126240; NM_001126241; NM_001126242; NM_001204184; NM_001204185; NM_001204186; NM_001204187; NM_001204188; NM_001204189; NM_001204190; NM_001204191; NM_001204192; NM_005427; XM_011542064; ENST00000346387; ENST00000354437; ENST00000357733; ENST00000378280; ENST00000378285; ENST00000378288; ENST00000378290; ENST00000378295; ENST00000603362; ENST00000603364; ENST00000604074; ENST00000604194; EN…	TP73	tumor protein p73	chr1	+	3569084	3652765	4.47	3.81	3.67	3.2	2.89	2.69	3.65	3.43	3.02	4.41	2.57	2.84	3.64	3.19	3.44	2.9	2.75	2.98	3.02	3.72	2.88	3.99
16658210	2.75	2.71	0.28	0.3	1.03	0.8082	0.9999	NM_152492; XM_011540780; XM_011540781; XM_011540782; XM_011540783; XR_946553; XR_946554; ENST00000294600; ENST00000462521; AK057387; BC112108; BC112112; OTTHUMT00000009740; OTTHUMT00000009741; uc001akv.2	CCDC27	coiled-coil domain containing 27	chr1	+	3668962	3688209	2.56	2.87	2.99	3.33	2.54	3.1	2.86	2.62	2.57	2.69	2.43	2.35	2.94	2.59	2.63	3.35	2.86	2.4	3.07	2.53	2.97	2.73
16658226	2.47	2.69	0.54	0.38	-1.16	0.8047	0.9999	NM_001163724; NM_001288583; ENST00000444870; ENST00000452264; ENST00000561886; BC042129; KC152644; OTTHUMT00000009742; OTTHUMT00000009743; OTTHUMT00000431890; uc001akw.4	SMIM1	small integral membrane protein 1 (Vel blood group)	chr1	+	3689352	3692546	2.34	3.46	2.58	2.32	2.31	2.26	2.64	2.37	2.38	2.84	2.23	3.08	2.39	2.76	2.63	2.89	2.48	2.83	3.21	4.1	2.57	3.16
16658231	3.79	3.55	0.47	0.33	1.18	0.3356	0.9999	NM_001282669; NM_004402; NR_104222; XM_011540863; XM_011540864; XM_011540865; XR_946563; XR_946564; XR_946565; ENST00000338895; ENST00000339350; ENST00000341385; ENST00000378206; ENST00000378209; ENST00000461150; ENST00000468793; ENST00000475969; ENST00000477548; ENST00000481945; ENST00000491998; ENST00000625756; AB013918; AB028911; AB028912; AB028913; AF039210; AF064019; AF409060; AF409061; AF40…	DFFB	DNA fragmentation factor, 40kDa, beta polypeptide (caspase-activated DNase)	chr1	+	3773845	3801993	3.66	3.44	3.95	4.5	3.44	3.93	4.11	3.5	3.81	4.1	3.97	3.36	4.34	2.94	3.44	3.91	3.43	3.69	3.4	2.88	3.78	3.33
16658248	3.32	3.21	0.37	0.3	1.08	0.8748	0.9999	NR_024455; ENST00000413332; ENST00000439488; ENST00000442673; AK130173; BC017122	LINC01134	long intergenic non-protein coding RNA 1134	chr1	+	3816936	3833789	2.98	3.38	3.18	3.26	3.8	3.65	3.21	3.89	3.24	3.63	3.21	3.51	2.82	3.1	3.01	3.73	2.64	3.57	3.13	3.63	3.1	3.08
16658254	4.26	4.23	0.43	0.12	1.02	0.6548	0.9999	NR_040065; AK124708	LINC01346	long intergenic non-protein coding RNA 1346	chr1	+	4000672	4015322	4.26	4.21	4.14	4.4	4.7	4.16	4.27	4.28	3.76	4.31	4.1	4.28	4.71	4.37	4.1	3.96	4.93	3.41	4.23	4.13	4.09	4.21
16658259	2.66	2.6	0.14	0.24	1.05	0.741	0.9999	XR_931291; XR_931300; XR_931309; XR_931312; XR_931319; XR_931321; XR_931324; XR_931327; XR_931328; XR_931331; XR_946892; XR_946893	LOC105376673	uncharacterized LOC105376673	chr1	+	4036189	4069751	2.8	2.66	2.82	2.52	2.58	2.61	2.49	3.2	2.57	2.74	2.53	2.79	2.62	2.84	2.35	2.52	2.98	2.7	2.59	2.66	2.49	2.87
16658265	3.14	3.26	0.42	0.52	-1.09	0.9708	0.9999				chr1	+	4192617	4194185	2.68	2.92	3.12	3.69	4.14	3.2	3.48	3.13	3.19	3.54	3.19	3.63	3.17	3.87	2.14	3.78	3.07	3.08	3.15	2.95	3.63	2.53
16658268	2.58	2.3	0.47	0.34	1.22	0.0266	0.9999	NR_027088; ENST00000423197; ENST00000633821; AK093498; uc001alj.2	LOC284661	uncharacterized LOC284661	chr1	+	4472111	4484747	2.02	1.91	2.26	2.53	2.83	2.29	2.71	2.38	2.89	2.45	1.98	2.56	2.32	2.61	2.16	2.29	3.61	3.45	2.92	2.4	1.96	3.03
16658278	3.29	3.22	0.3	0.23	1.05	0.5743	0.9999				chr1	+	4611795	4612205	3.07	3.22	3.23	3.15	3.92	2.94	3.18	3.42	3.44	3.04	3.01	3.06	3.25	3.22	3.23	3.76	3.7	3.11	3.17	3.45	3.59	3.52
16658281	2.51	2.44	0.24	0.25	1.04	0.5189	0.9999	XR_931523; XR_931524; XR_931525; XR_931528; XR_946896; XR_946897; XR_946898; XR_946899	LOC105376679; LOC105378611	uncharacterized LOC105376679; uncharacterized LOC105378611	chr1	+	4631587	4653707	2.54	2.7	2.49	2.36	2.42	2.35	2.61	2.17	2.53	2.43	2.38	2.21	2.83	2.36	2.57	2.95	2.94	2.13	2.12	2.68	2.46	2.79
16658289	3.1	2.8	0.34	0.8	1.23	0.88	0.9999	NM_001042478; NM_018836; XM_011541786; XM_011541787; XM_011541788; ENST00000378190; ENST00000378191; ENST00000466761; AF175409; AY282806; BC041648; OTTHUMT00000001542; OTTHUMT00000001543; OTTHUMT00000001645; uc001alm.1; uc001aln.3	AJAP1	adherens junctions associated protein 1	chr1	+	4714792	4843851	5.11	2.67	2.74	2.82	3.12	3.36	2.87	2.5	3.04	2.95	2.63	3.04	2.98	2.69	3.61	4.04	3.5	2.65	3.03	3.55	2.56	3.63
16658300	2.71	2.83	0.25	0.35	-1.08	0.5193	0.9999	XR_426643; XR_431110; XR_931612; XR_931614; XR_946903; XR_946904	LOC102724429	uncharacterized LOC102724429	chr1	+	5058062	5080898	1.98	2.4	2.71	3.22	2.76	3.25	2.84	2.77	2.58	2.73	2.84	2.92	2.74	2.98	3.16	2.89	2.8	2.42	2.37	2.84	2.45	2.57
16658309	2.78	2.61	0.4	0.28	1.13	0.0789	0.9999				chr1	+	5550602	5551645	2.62	2.39	2.69	3	2.69	3.02	2.69	2.68	2.88	2.89	2.2	2.15	2.74	2.29	2.66	2.87	2.68	2.72	2.74	2.26	3.03	3.9
16658312	3.22	3.29	0.25	0.37	-1.06	0.4828	0.9999	NM_001199860; NM_001199861; NM_001199862; NM_001199863; NM_003636; NM_172130; XM_005263513; XM_005263514; XM_011542320; XM_011542321; XM_011542322; XM_011542323; XM_011542324; ENST00000164247; ENST00000341524; ENST00000352527; ENST00000378083; ENST00000378092; ENST00000378097; ENST00000378111; ENST00000389632; ENST00000428161; ENST00000435937; ENST00000445501; ENST00000458166; ENST00000459822; EN…	KCNAB2	potassium channel, voltage gated subfamily A regulatory beta subunit 2	chr1	+	6051526	6161253	2.87	3.78	2.87	3.16	3.19	3.12	3.15	3.38	3.23	3.26	3.22	3.52	3.58	3.31	4.25	3.04	3.31	3.66	3.38	3.04	3.31	3.66
16658350	4.07	4.14	0.4	0.53	-1.05	0.052	0.9999	NM_207396; XM_011541438; XM_011541439; XM_011541440; XR_946651; XR_946652; ENST00000377939; ENST00000463453; ENST00000466994; ENST00000483336; ENST00000484435; ENST00000485539; ENST00000492476; ENST00000496329; ENST00000496676; AK056658; AK128246; AK128450; AK294223; BC119780; OTTHUMT00000003215; OTTHUMT00000003216; OTTHUMT00000003217; OTTHUMT00000003669; OTTHUMT00000003670; OTTHUMT00000003680; O…	RNF207	ring finger protein 207	chr1	+	6265535	6281359	4.08	4.77	4.19	3.38	3.15	3.89	4.69	4.08	4.13	4.05	4.02	3.56	4.39	3.87	4.67	5.43	4.04	3.97	4.11	4.29	4.1	3.51
16658379	3.09	3.3	0.35	0.61	-1.15	0.3305	0.9999	NR_103534; BC030279	LINC00337	long intergenic non-protein coding RNA 337	chr1	+	6296300	6299504	2.5	3.52	3.06	2.82	3.35	2.95	3.97	3.61	3.15	3.06	2.79	2.97	3.05	4.36	2.94	4.29	3.23	3.17	3.27	3.08	3.12	4.17
16658385	3.17	2.93	0.35	0.31	1.18	0.3784	0.9999	NM_001024598; XM_011541449; ENST00000377898; OTTHUMT00000003716; uc009vly.2	HES3	hes family bHLH transcription factor 3	chr1	+	6304252	6305638	2.83	2.88	3.01	3.23	3.2	3.15	3.01	2.52	2.54	3.49	2.55	3.11	2.83	3.46	2.78	3.42	2.48	3.26	3.17	3.43	2.85	3.44
16658390	3.55	4.19	0.49	0.57	-1.57	0.014	0.9999	NM_031475; XM_005263501; XM_011542231; XM_011542232; XM_011542235; XM_011542237; XM_011542238; XR_946774; XR_946775; ENST00000377828; ENST00000416731; ENST00000434576; ENST00000461727; ENST00000468561; ENST00000475228; ENST00000477679; OTTHUMT00000001887; OTTHUMT00000001930; OTTHUMT00000001933; OTTHUMT00000002257; OTTHUMT00000002258; OTTHUMT00000099350; uc001amy.3; uc001amz.3; ENST00000633239; OT…	ESPN	espin	chr1	+	6484848	6521430	5.02	4.24	3.97	3.07	3.79	3.76	3.73	4.14	3.58	2.74	4.12	3.88	3.29	4.44	4.62	2.77	3.58	4.51	4.34	3.03	4.02	3.66
16658412	3.41	4	0.59	0.68	-1.51	0.0526	0.9999				chr1	+	6600914	6601024	4.31	3.83	4.64	4.1	3.35	3.27	3.51	3.1	2.33	3.51	3.71	4.06	3.21	5.18	2.99	4.32	3.79	3.32	4.9	3.11	4.06	3.65
16658414	3.17	3.23	0.13	0.21	-1.04	0.2959	0.9999	NM_138697; NM_177540; XM_011542202; XM_011542203; XM_011542204; XM_011542205; XM_011542206; ENST00000328191; ENST00000333172; ENST00000351136; ENST00000411823; ENST00000415267; AF387617; AF387618; AK292014; AK293499; BC136515; BC136516; uc001ant.3; uc001anu.3; uc021ofp.1	TAS1R1	taste receptor, type 1, member 1	chr1	+	6615241	6639817	3.03	3.25	3.22	3.07	3.09	3.02	3.32	3.24	3.29	3.22	2.98	3.14	3.32	3.38	3.16	3.21	3.2	2.93	3.69	3.09	3.58	3.31
16658428	4.52	4.55	0.41	0.3	-1.02	0.3454	0.9999	NM_001278647; NM_001278648; NM_005341; XM_011541310; XM_011541311; XM_011541312; XR_946621; XR_946622; XR_946623; ENST00000319084; ENST00000377674; ENST00000435905; ENST00000466813; ENST00000466941; ENST00000482360; ENST00000488936; ENST00000498342; ENST00000619514; AK290156; BC013573; BX648395; L16896; OTTHUMT00000004193; OTTHUMT00000004194; OTTHUMT00000004195; OTTHUMT00000004196; OTTHUMT0000000…	ZBTB48	zinc finger and BTB domain containing 48	chr1	+	6640061	6649340	4.24	4.66	4.75	4.71	4.38	4.3	4.63	4.41	4.74	4.18	4.54	4.01	4.61	4.39	5.15	4.71	3.41	4.53	4.77	4.74	4.56	4.04
16658449	5.26	4.81	0.49	0.58	1.37	0.186	0.9999	NM_153812; XM_011540762; ENST00000377648; ENST00000495385; AY069975; BC038516; OTTHUMT00000004201; OTTHUMT00000004202; uc001aob.4	PHF13	PHD finger protein 13	chr1	+	6673745	6684093	5.36	4.09	5.76	5.24	5.38	4.46	5.16	4.86	5.03	5.44	5.77	5.1	4.19	5.16	4.65	4.42	4.56	5.49	3.96	5.02	4.14	5.41
16658457	4.17	3.9	0.35	0.36	1.2	0.3587	0.9999	NM_001195752; NM_001195753; NM_138350; XM_005263532; XM_011542400; XM_011542401; ENST00000054650; ENST00000307896; ENST00000377627; ENST00000472925; ENST00000480647; ENST00000484669; ENST00000484676; ENST00000487819; AF086370; BC092427; OTTHUMT00000004203; OTTHUMT00000004204; OTTHUMT00000004205; OTTHUMT00000004206; OTTHUMT00000004207; OTTHUMT00000004208; OTTHUMT00000004209; OTTHUMT00000004210; uc…	THAP3	THAP domain containing, apoptosis associated protein 3	chr1	+	6684925	6695646	3.61	4.31	4.14	3.33	4.41	4.08	4.45	3.84	4.03	4.26	4.22	3.47	4.26	3.82	4.46	3.73	4.16	4.61	3.58	4.06	3.87	3.63
16658471	2.75	2.68	0.36	0.22	1.05	0.597	0.9999	NR_104620; NR_104621; ENST00000414210; ENST00000421469; ENST00000432429	LOC100505887	uncharacterized LOC100505887	chr1	+	6784697	6790072	2.6	2.86	3.53	3.03	2.89	2.76	2.52	2.54	2.68	2.75	2.53	2.68	2.96	3.1	2.33	2.78	2.76	2.28	2.82	2.59	2.87	2.22
16658477	2.12	2.07	0.4	0.58	1.03	0.8957	0.9999				chr1	+	6812779	6812881	2	3.56	1.99	2.16	2.66	2.35	2.38	2.16	2.06	2.04	2.09	2	2.14	1.91	2.55	3.2	3.23	1.89	1.89	2.67	1.76	2.03
16658479	4	3.79	0.26	0.38	1.16	0.2855	0.9999	NM_001195563; NM_001242701; NM_015215; NR_038934; XM_011541083; XM_011541084; XM_011541085; XM_011541086; XM_011541087; XM_011541088; XM_011541089; XM_011541090; XM_011541091; XM_011541092; ENST00000303635; ENST00000461311; ENST00000461580; ENST00000467267; ENST00000467404; ENST00000470648; ENST00000472283; ENST00000473578; ENST00000476163; ENST00000476864; ENST00000482934; ENST00000486138; ENST0…	CAMTA1	calmodulin binding transcription activator 1	chr1	+	6845384	7829766	3.7	3.67	4.29	4.06	4.18	3.58	3.66	4.31	3.58	4.02	4.25	3.94	3.75	3.99	4.28	3.46	3.86	3.92	3.59	4.16	3.12	4.34
16658523	3.02	2.89	0.54	0.43	1.1	0.5048	0.9999				chr1	+	7279420	7279584	3.41	2.73	3.49	2.53	2.7	3.74	2.26	3.18	2.98	2.38	2.33	3.57	2.65	2.6	2.85	2.91	3.5	3.28	2.78	2.4	3.32	3.8
16658525	3.02	3.18	0.17	0.28	-1.12	0.1752	0.9999	XR_931849; XR_946933	CAMTA1-IT1	CAMTA1 intronic transcript 1	chr1	+	7429003	7430331	2.71	3.04	3.2	2.9	2.84	3.2	3.06	3.37	3.13	2.73	2.72	3.46	2.74	3.16	3.33	3.61	3.1	2.99	3.28	3.08	3.08	3.06
16658528	5.87	5.9	0.33	0.81	-1.02	0.8352	0.9999	NM_004781; ENST00000054666; ENST00000470357; ENST00000487194; BC003570; BC005941; BC007050; BT007327; CR542145; CR542154; OTTHUMT00000003625; OTTHUMT00000003626; OTTHUMT00000099330; U64520; uc001aol.3	VAMP3	vesicle associated membrane protein 3	chr1	+	7831329	7841492	5.42	5.81	5.87	5.79	5.75	6.52	6.32	6.5	5.43	6.57	7.17	6.96	6.1	5.31	5.51	4.3	5.89	6	6.03	5.77	5.72	5.92
16658536	4.75	4.2	0.84	1	1.46	0.8377	0.9999	NM_001289861; NM_001289862; NM_001289863; NM_001289864; NM_016831; XM_005263521; XM_005263522; XM_005263523; XM_005263524; XM_005263529; XM_011542384; XM_011542385; XM_011542386; XM_011542387; XM_011542388; XM_011542389; XM_011542390; ENST00000361923; ENST00000377532; ENST00000377541; ENST00000463106; ENST00000473653; ENST00000494684; ENST00000602883; ENST00000613533; ENST00000614998; AK299123; A…	PER3	period circadian clock 3	chr1	+	7844380	7905237	5.85	3.87	5.15	5.14	4.01	3.9	4.01	4.23	5.6	4.88	5.46	4.73	4.05	4.13	6.92	3.72	3.77	6.15	4.03	5.59	4.43	3.97
16658568	5.65	5.66	0.42	0.42	-1.01	0.5903	0.9999	NM_001123377; NM_007262; XM_005263424; ENST00000338639; ENST00000377488; ENST00000377491; ENST00000377493; ENST00000460192; ENST00000465354; ENST00000469225; ENST00000493373; ENST00000493678; ENST00000497113; AB073864; AF021819; AK091679; BC008188; D61380; EU794641; OTTHUMT00000003577; OTTHUMT00000003578; OTTHUMT00000003579; OTTHUMT00000003580; OTTHUMT00000003581; OTTHUMT00000003582; OTTHUMT00000…	PARK7	parkinson protein 7	chr1	+	8014351	8045565	5.7	5.57	5.95	6.04	5.84	5.22	6.23	5.84	5.79	5.15	6.28	6.25	5.32	5.63	5.36	5.19	4.91	6.13	5.27	5.89	5.24	5.25
16658584	3.05	3.07	0.14	0.26	-1.02	0.7879	0.9999				chr1	+	8086798	8185235	3.15	2.88	3.02	3.22	3.03	3.1	3.56	2.69	3.23	3.05	3.06	3.25	3.03	3.03	3.2	3.45	3.02	3.37	2.88	2.97	2.9	3.36
16658589	2.75	2.96	0.24	0.29	-1.16	0.2515	0.9999	NR_125998; ENST00000452982	LOC102724539	uncharacterized LOC102724539	chr1	+	8268732	8275270	2.73	3.18	3.22	3.33	2.85	3.22	2.92	2.92	2.74	2.71	2.87	2.71	2.7	3.23	2.87	3.52	2.63	2.8	3.56	2.78	2.93	2.78
16658594	3.47	3.27	0.7	0.35	1.15	0.4623	0.9999	NM_001080397; XM_011541530; XM_011541531; ENST00000289877; ENST00000471889; ENST00000481265; ENST00000497660; AF118274; OTTHUMT00000001245; OTTHUMT00000004896; OTTHUMT00000004899; uc001apb.3; uc001apc.3	SLC45A1	solute carrier family 45, member 1	chr1	+	8377886	8404227	3.14	2.69	2.43	3.46	2.95	2.77	3.26	3.34	5.21	3.48	3	3.22	3.49	3.62	2.79	3.76	3.43	3.33	3.69	3.55	3.4	3.64
16658607	3.89	3.84	0.76	0.47	1.04	0.753	0.9999				chr1	+	8388127	8388239	3.6	3.53	3.32	4.58	3.45	4.93	4.34	4.57	5.56	4.37	3.82	3.95	4.02	3.77	3.53	4.86	3.73	3.17	3.96	3.82	3.41	3.28
16658609	3.62	3.52	0.49	0.47	1.07	0.1599	0.9999	NR_125999	LOC102724552	uncharacterized LOC102724552	chr1	+	8484705	8494898	3.32	3.99	3.68	4.78	3.44	3.17	3.65	3.55	3.75	4.6	4	4.14	3.9	2.95	3.76	2.71	3.65	3.65	3.41	3.7	2.99	3.34
16658616	3.9	3.91	0.47	0.45	-1.01	0.9988	0.9999				chr1	+	8865919	8867110	3.97	3.51	4.38	3.86	3.36	3.07	4.45	3.96	4.15	4.32	4.41	3.91	3.52	4.53	4	3.66	4.25	4.57	3.34	3.65	3.17	3.77
16658619	2.44	2.42	0.32	0.3	1.02	0.6418	0.9999	NR_038351; ENST00000442636; uc021oft.1	ENO1-AS1	ENO1 antisense RNA 1	chr1	+	8938894	8939953	2.39	2.74	2.15	2.52	2.98	2.86	2.56	2.21	2.07	2.44	1.98	2.07	2.27	2.58	2.57	3.02	2.99	2.57	2.42	2.39	2.28	2.34
16658622	2.78	2.7	0.27	0.32	1.06	0.8294	0.9999	NM_001215; NM_001270500; NM_001270501; NM_001270502; XM_011542083; XM_011542084; ENST00000377436; ENST00000377442; ENST00000377443; ENST00000476083; ENST00000480186; ENST00000549778; AB102863; AB103090; AB103091; AK300652; BC034350; M57892; OTTHUMT00000004911; OTTHUMT00000004912; OTTHUMT00000004913; OTTHUMT00000407378; OTTHUMT00000407379; OTTHUMT00000407380	CA6	carbonic anhydrase VI	chr1	+	9005922	9035151	2.65	2.68	2.28	2.97	3.09	2.94	2.59	2.66	2.57	2.47	2.66	3.07	2.71	2.42	2.86	3.36	2.78	2.73	3.03	3.17	2.2	2.8
16658639	2.24	2.63	0.38	0.4	-1.31	0.066	0.9999				chr1	+	9142755	9142938	3.03	2.8	2.49	2.07	2.24	2.14	2.13	2.57	2.24	2.07	2.54	2.5	2.7	2.83	2.35	3.34	2.18	2.68	3.31	2.01	2.31	3.29
16658641	2.94	3.34	0.43	0.35	-1.32	0.0831	0.9999	NR_132738; XR_931920; XR_931926; XR_931929; XR_931941; XR_931943; XR_931946; XR_931949; XR_931952; XR_946941; XR_946942; XR_946943; XR_946944; XR_946945; XR_946946; XR_946947; XR_946948	LOC102724571	uncharacterized LOC102724571	chr1	+	9242271	9243855	2.92	3.7	2.54	2.58	3.63	3.8	3.18	3.3	2.92	2.74	3.2	2.66	2.7	3.29	3.61	3.36	3.18	2.92	3.69	2.85	3.77	3.45
16658644	4.18	4.1	0.38	0.44	1.06	0.9348	0.9999	NM_001282587; NM_004285; XM_005263539; XM_005263540; XM_006711052; XM_011542446; ENST00000377403; ENST00000495451; ENST00000602477; BC081559; OTTHUMT00000004928; OTTHUMT00000004929; OTTHUMT00000467543; uc001apt.3	H6PD	hexose-6-phosphate dehydrogenase (glucose 1-dehydrogenase)	chr1	+	9294863	9331396	4.6	4.22	4.13	3.75	4.17	3.37	4.52	3.5	4.73	4.32	4.04	4.94	4.24	3.75	4.04	4.38	3.75	4.14	3.69	4.54	3.85	4.24
16658653	2.17	2.5	0.61	0.48	-1.26	0.7705	0.9999				chr1	+	9338450	9338592	2.76	1.75	1.93	2.37	3.11	2.23	3.14	2.76	2.45	3.92	2.92	2.56	2.35	2.04	1.93	1.96	2.09	1.85	2.91	2.04	2.41	2.09
16658655	4.72	4.72	0.55	0.26	1	0.9227	0.9999	NM_025106; ENST00000328089; ENST00000357898; ENST00000377399; ENST00000450402; AF403026; BC015711; OTTHUMT00000003727; OTTHUMT00000003728; OTTHUMT00000303969; OTTHUMT00000303970; uc001apv.3; uc010oae.2	SPSB1	splA/ryanodine receptor domain and SOCS box containing 1	chr1	+	9352939	9429591	5.22	4.48	5.18	4.39	4.73	4.64	4.78	4.8	5.52	4.71	4.8	4.29	5.06	4.86	4.46	4.47	3.74	4.17	4.62	4.27	4.9	5.44
16658664	4.16	3.77	0.46	0.51	1.31	0.2662	0.9999	NM_032315; XM_005263503; XM_011542296; ENST00000302692; AF495714; BC004991; BC073135; OTTHUMT00000003851; uc001apw.3	SLC25A33	solute carrier family 25 (pyrimidine nucleotide carrier), member 33	chr1	+	9599528	9642831	3.12	3.9	4.68	4.13	3.86	3.92	3.94	3.6	4.4	3.84	5.2	3.73	2.95	3.87	3.64	3.51	3.89	4.27	3.88	4.43	3.79	4.33
16658674	3.79	3.99	0.34	0.39	-1.15	0.1027	0.9999	NM_001010866; NM_001130924; XM_006710417; XM_006710418; XM_011540908; XM_011540909; XM_011540910; XR_244785; ENST00000340305; ENST00000340381; ENST00000416541; ENST00000508400; ENST00000510900; BC121187; BC137291; BX648377; OTTHUMT00000127671; OTTHUMT00000127672; OTTHUMT00000127673; OTTHUMT00000367639; OTTHUMT00000367640; uc001apy.3; uc021ofy.1; uc021ofz.1	TMEM201	transmembrane protein 201	chr1	+	9648932	9675300	3.8	4.4	3.78	3.52	3.76	3.34	3.95	4.35	4.02	3.81	3.38	4.01	3	3.86	4.49	4.55	3.74	4.08	3.65	3.93	3.66	4.12
16658690	4.46	4.35	0.57	0.47	1.08	0.7165	0.9999	NM_005026; XM_005263473; XM_006710686; XM_006710687; XM_006710688; XM_006710689; XM_006710690; XM_011541581; XM_011541582; XM_011541583; XR_946667; ENST00000361110; ENST00000377346; ENST00000479223; ENST00000481137; ENST00000484851; ENST00000536656; ENST00000543390; ENST00000628140; AK303425; BC132919; BC132921; BC144264; BC150297; DQ263594; DQ263595; DQ263596; JN190435; OTTHUMT00000004235; OTTHU…	PIK3CD	phosphatidylinositol-4,5-bisphosphate 3-kinase, catalytic subunit delta	chr1	+	9711790	9789172	4.29	5.72	4.86	4.33	4.14	4.78	3.89	4.36	3.63	3.88	4.09	4.21	4.39	4.26	4.39	4.43	4.68	4.13	4.63	5.39	4.43	5.37
16658726	5.21	5.61	0.55	0.67	-1.32	0.1562	0.9999				chr1	+	9908376	9910212	6.46	5.85	5.47	4.59	5.25	4.65	5.81	5.76	5.84	5.2	4.98	4.39	4.35	6.18	6.36	5.47	5.46	6.16	5.1	4.92	4.81	5.32
16658730	4.7	5.06	0.38	0.71	-1.28	0.2211	0.9999				chr1	+	9961518	9962174	5.15	4.36	4.48	4.64	4.3	4.52	5.9	5.83	5.59	4.78	5.11	4.85	4.76	5.44	5.82	3.67	4.81	5.11	4.42	4.22	4.72	4.88
16658733	2.77	2.93	0.35	0.33	-1.12	0.4578	0.9999	NM_001297778	NMNAT1	nicotinamide nucleotide adenylyltransferase 1	chr1	+	10002981	10010032	3.45	3.15	2.3	2.96	2.85	2.49	2.41	2.78	3.24	2.7	2.59	2.65	2.56	2.79	3.01	2.93	3.06	2.64	3.17	3.49	3.36	2.74
16658736	3.88	4.16	0.48	0.52	-1.21	0.5887	0.9999	NM_001297778; NM_001297779; NM_022787; XM_011541971; ENST00000377205; ENST00000403197; ENST00000462686; ENST00000492735; ENST00000496751; AF314163; AF459819; AK222920; BC014943; OTTHUMT00000005029; OTTHUMT00000005030; OTTHUMT00000005031; OTTHUMT00000005032; OTTHUMT00000092155; uc001aqp.3; AF088049; AF312734	NMNAT1	nicotinamide nucleotide adenylyltransferase 1	chr1	+	10003486	10045559	4.23	3.32	3.7	3.99	4.12	4.11	3.96	4.02	4.89	4.63	4.85	4.26	3.86	4.07	4.61	4.44	3.9	3.83	3.06	3.33	4.06	3.28
16658750	2.24	2.46	0.37	0.26	-1.17	0.2903	0.9999				chr1	+	10007376	10007694	2.35	2.6	2.19	2.25	2.45	2.12	2.5	2.1	2.53	2.07	2.89	2.63	3.01	2.32	2.48	3.04	1.87	2.09	2.4	3.03	2.44	2.36
16658752	3.1	3.46	0.69	0.87	-1.29	0.5095	0.9999	NM_052960; ENST00000294435; ENST00000315901; AF399927; AY145438; BC033883; BC063013; OTTHUMT00000005027; OTTHUMT00000005028; uc001aqq.3; uc009vms.3	RBP7	retinol binding protein 7, cellular	chr1	+	10057255	10076078	3.42	2.96	2.67	4.09	3.33	2.95	3.51	2.81	4.64	4.42	4.18	4.15	3.26	3.75	5.7	3.55	3.06	2.53	2.68	3.13	2.85	3.2
16658758	5.84	5.86	0.64	0.57	-1.01	0.4386	0.9999	NM_001105562; NM_006048; XM_005263422; XM_011540488; XM_011540489; XM_011540490; XR_946516; ENST00000253251; ENST00000343090; ENST00000377153; ENST00000462658; ENST00000465408; ENST00000466379; ENST00000470736; ENST00000475795; ENST00000487244; ENST00000488228; AB028839; AF043117; AF091093; AF331520; AK023654; AK292444; AK304484; BC093696; JF289274; OTTHUMT00000005016; OTTHUMT00000005017; OTTHUMT…	UBE4B	ubiquitination factor E4B	chr1	+	10092890	10241335	5.73	5.7	5.97	5.67	5.69	4.35	5.79	6.08	6.56	6.3	6.04	5.81	5.49	5.47	6.07	4.58	5.42	5.62	4.48	6.58	6.03	6.26
16658800	4.48	4.3	0.75	0.44	1.13	0.5683	0.9999				chr1	+	10223326	10223432	4.4	4.29	4.96	4.24	4.76	4.08	4.32	4.33	5.02	4.38	4.57	3.84	3.22	5.41	3.82	3.99	5.11	4.35	4.67	3.63	4.44	5.93
16658802	5.7	5.57	0.73	0.6	1.1	0.227	0.9999	NM_015074; NM_183416; ENST00000263934; ENST00000377081; ENST00000377083; ENST00000377086; ENST00000377093; ENST00000465635; ENST00000470616; ENST00000483340; ENST00000497835; ENST00000620295; ENST00000622724; AB011163; AB017133; AB040881; AB088210; AB088211; AB088212; AB088213; AF257176; AK074279; AK297439; AY043362; AY139835; BC001415; BC115395; BT007174; OTTHUMT00000005102; OTTHUMT00000005103; …	KIF1B	kinesin family member 1B	chr1	+	10270764	10441661	5.87	4.86	6.33	5.57	5.4	4.68	5.55	5.87	6.74	6.38	5.72	6.01	5.31	6.15	5.45	4.35	4.95	5.69	4.54	6.9	5.3	5.36
16658864	4.25	4.87	0.8	0.57	-1.55	0.2399	0.9999	NM_001304451; NM_001304452; NM_002631; ENST00000270776; ENST00000460189; ENST00000465632; ENST00000477958; ENST00000483936; ENST00000487775; ENST00000491493; ENST00000493288; ENST00000496718; ENST00000498356; AK290404; AK296889; AK298830; AK300952; AK303898; AK304423; BC000368; OTTHUMT00000005398; OTTHUMT00000005399; OTTHUMT00000005401; OTTHUMT00000005402; OTTHUMT00000005403; OTTHUMT00000005404; …	PGD	phosphogluconate dehydrogenase	chr1	+	10458649	10480233	4.9	4.48	5.83	4.5	3.83	4.27	5.15	5.34	5.7	3.75	5.33	4.78	3.87	4.84	5.41	3.76	3.49	4.12	3.78	5.21	4.76	4.32
16658889	4.19	4.12	0.24	0.42	1.05	0.9053	0.9999	NM_001243768; NM_001270517; NM_001302; NM_198544; NM_199006; NM_199294; NR_036462; NR_037187; ENST00000309048; ENST00000377049; ENST00000400900; ENST00000462462; ENST00000464507; ENST00000465026; ENST00000470413; ENST00000477755; ENST00000602296; ENST00000602446; ENST00000602486; ENST00000602787; AF013252; AF086433; BC029430; BC119724; OTTHUMT00000005410; OTTHUMT00000130794; OTTHUMT00000130797; O…	APITD1-CORT; CORT; APITD1	APITD1-CORT readthrough; cortistatin; apoptosis-inducing, TAF9-like domain 1	chr1	+	10490159	10512210	3.8	4.06	4.49	4.29	3.88	4.19	3.54	4.08	3.83	4.08	4.41	4.55	4.34	4.43	4.29	4.69	3.68	4.24	3.36	4.2	3.98	4.18
16658904	4.38	4.18	0.76	0.62	1.15	0.8174	0.9999				chr1	+	10516603	10520093	4.24	4.03	5.44	4.86	3.63	2.88	4.91	3.58	5.28	4.39	4.98	5.27	3.94	4.79	3.93	3.41	3.86	4.75	3.85	4.65	3.95	3.97
16658909	4.57	4.94	0.7	0.35	-1.29	0.0836	0.9999	NM_004565; XM_005263470; XM_011541577; XM_011541578; XM_011541579; XM_011541580; ENST00000356607; ENST00000472851; ENST00000491661; ENST00000492696; AB017546; AF045186; AK002194; AK293684; AK298136; BC006327; BC017848; BC054017; CR450321; CR542083; OTTHUMT00000005414; OTTHUMT00000005415; OTTHUMT00000005416; OTTHUMT00000005417; uc001arl.3; uc001arm.1; uc001arn.3; uc009vmu.1; uc009vmv.3; uc009vmw.3…	PEX14	peroxisomal biogenesis factor 14	chr1	+	10532345	10690815	4.7	5.39	5.52	4.58	3.5	3.76	4.71	4.4	4.82	4.4	4.97	4.34	3.43	5.09	4.88	5.26	4.39	5.02	5.29	5.24	4.98	4.91
16658926	6.01	6.02	0.35	0.66	-1	0.377	0.9999	NM_007375; XR_946596; XR_946597; ENST00000240185; ENST00000315091; ENST00000439080; ENST00000472476; ENST00000473118; ENST00000473869; ENST00000476201; ENST00000477447; ENST00000480464; ENST00000496840; ENST00000610369; ENST00000611008; ENST00000611963; ENST00000613177; ENST00000613864; ENST00000614494; ENST00000616545; ENST00000617172; ENST00000618606; ENST00000619555; ENST00000620505; ENST00000…	TARDBP	TAR DNA binding protein	chr1	+	11072414	11085796	6.25	5.95	6.26	6.04	5.74	6.04	5.98	5.89	6.36	6.09	6.02	5.99	5.53	6.16	6.17	4.11	5.23	6.15	4.86	6.2	5.82	5.68
16658947	3.73	3.67	0.5	0.31	1.05	0.5402	0.9999				chr1	+	11128528	11133154	3.46	4	4.15	3.54	3.27	3.63	3.94	3.72	4.41	3.04	3.36	3.64	3.72	3.71	3.56	2.9	4.2	3.86	3.89	4.19	3.56	2.93
16658950	3.85	3.63	0.32	0.09	1.16	0.1196	0.9999	XR_932786; XR_932788; XR_946955; XR_946956; ENST00000435388; ENST00000447600	LOC105376736	uncharacterized LOC105376736	chr1	+	11159732	11162157	3.61	3.8	4.12	3.74	4.13	3.86	3.53	3.52	3.56	3.19	3.6	3.69	3.48	3.68	3.49	3.64	3.98	4.12	3.65	3.68	3.67	4.17
16658954	3.18	3.41	0.25	0.49	-1.18	0.3311	0.9999	NR_046600; ENST00000420480; ENST00000445982	MTOR-AS1	MTOR antisense RNA 1	chr1	+	11203955	11209594	3.34	2.17	3	3.5	3.18	3.11	3.35	3.98	3.35	3.44	3.78	3.25	3.39	3.51	3.1	3.01	2.68	2.85	3.8	3.16	3.37	3.15
16658960	2.66	2.47	0.63	0.43	1.14	0.2635	0.9999				chr1	+	11212407	11212509	2.23	2.52	1.87	2.56	2.15	4.01	2.93	2.99	3.22	1.96	2.56	2.16	2.5	3.12	1.99	1.83	3.09	2.89	2.19	3.08	2.61	2.58
16658962	3.7	3.84	0.61	0.45	-1.1	0.8665	0.9999	NM_021146; ENST00000376819; ENST00000476934; AB593026; AB593027; AY358301; BC001881; BT009802; OTTHUMT00000005564; OTTHUMT00000099300	ANGPTL7	angiopoietin like 7	chr1	+	11249398	11256038	3.83	3.31	3.71	3.74	3.67	3.78	4.1	3.13	3.68	5.49	4.08	3.8	3.39	3.68	4.34	3	3.66	3.66	4.03	4.03	4.2	3.09
16658971	2.36	2.23	0.54	0.55	1.1	0.7302	0.9999				chr1	+	11286311	11286417	2.6	2.75	2.03	1.65	3.05	1.53	1.68	2.91	2.47	2.49	2	1.55	2.38	2.27	2.12	1.74	3.15	2.01	2.16	2.96	3.31	2.22
16658973	4.1	4.12	0.45	0.45	-1.02	0.6104	0.9999	NM_013319; XM_006710590; XM_011541304; XR_946616; ENST00000376804; ENST00000376810; ENST00000483738; ENST00000486588; AF117064; BC004468; BT006832; OTTHUMT00000005773; OTTHUMT00000005774; OTTHUMT00000005775; OTTHUMT00000005776; uc001asg.3	UBIAD1	UbiA prenyltransferase domain containing 1	chr1	+	11333255	11356106	4.13	3.8	3.92	4.16	3.58	3.66	4.76	3.6	5.07	4.51	4.14	4.37	4.01	3.89	3.97	4.4	4.03	4.41	3.1	4.55	4.36	3.71
16658982	3.38	3.34	0.49	0.64	1.03	0.796	0.9999	XR_932823; XR_946958	LOC105376739	uncharacterized LOC105376739	chr1	+	11418037	11424587	3.11	4.1	3.94	3.66	3.27	4.22	3.27	3.59	3.79	2.88	2.79	3.65	2.68	3.14	2.79	4.8	3.64	3	4.03	3.01	2.85	3.35
16658987	3.13	3.05	0.25	0.31	1.05	0.886	0.9999	XR_932829; XR_946959	LOC105376740	uncharacterized LOC105376740	chr1	+	11432762	11438744	2.82	2.9	2.98	3.28	3.3	3.1	2.97	3.16	2.53	3.06	3.06	3.06	3.04	3.33	2.84	3.83	3.22	3.47	3.43	3.16	2.82	2.89
16658991	2.44	2.58	0.4	0.27	-1.11	0.3378	0.9999	NM_020780; XM_011541828; XM_011541829; XM_011541830; XM_011541831; XM_011541832; XM_011541833; XM_011541834; XM_011541835; XR_946717; ENST00000294484; ENST00000304391; ENST00000423056; AB593117; AL117235; OTTHUMT00000005770; OTTHUMT00000005771; OTTHUMT00000005772; uc001ash.4; uc001asi.1; uc009vmz.1	PTCHD2	patched domain containing 2	chr1	+	11539223	11597641	2.75	2.3	2.7	2.58	2.53	2.03	2.75	2.53	2.22	2.49	2.81	2.29	2.16	2.47	2.62	2.6	2.32	2.09	2.57	3.4	3.26	2.81
16659017	2.9	2.57	0.3	0.37	1.25	0.1081	0.9999	NR_104624; ENST00000453135	LOC101929181	uncharacterized LOC101929181	chr1	+	11669588	11673412	2.66	2.86	2.95	2.88	3.13	2.62	2.32	2.28	2.93	2.23	2.7	2.7	3.37	2.43	2.78	3.45	2.98	2.67	2.15	3	2.3	2.66
16659021	3.9	3.51	0.57	0.5	1.3	0.0607	0.9999	NM_001014765; NM_001304790; NM_001304791; NM_033182; NM_183412; NM_183413; NR_130909; XM_005263535; XM_005263536; XM_005263537; XM_006711043; XM_006711045; XM_011542435; XM_011542436; ENST00000251546; ENST00000251547; ENST00000376760; ENST00000376762; ENST00000376768; ENST00000376770; ENST00000425796; ENST00000471895; ENST00000475435; AK293721; AK294053; AK301418; AK316284; AK316347; AY007380; AY…	FBXO44	F-box protein 44	chr1	+	11714432	11723384	3.47	3.53	4.04	3.26	3.57	3.06	2.8	3.24	3.92	4.44	3.07	2.75	3.58	4.09	4.05	4.17	4.4	4	3.7	5.05	3.64	3.91
16659036	3.58	3.48	0.36	0.39	1.07	0.5888	0.9999	NM_018438; XM_005263448; XM_005263449; XM_005263451; XM_006710571; XM_011541232; ENST00000376753; ENST00000449067; ENST00000474239; AF233223; BC020880; OTTHUMT00000006332; OTTHUMT00000006333; OTTHUMT00000006334; uc001aso.3	FBXO6	F-box protein 6	chr1	+	11724150	11734411	3.55	2.94	3.58	2.53	3.78	3.44	3.99	3.14	3.59	3.54	3.83	3.4	3.74	2.79	3.55	3.6	3.6	3.92	3.16	3.5	3.83	3.53
16659046	3.23	3.05	0.51	0.83	1.14	0.7121	0.9999	NM_198545; XM_011541405; XM_011541406; ENST00000294485; AB301919; AK075558; AK092318; AY358750; BC021286; BC111064; OTTHUMT00000006325; uc001asr.1	DRAXIN	dorsal inhibitory axon guidance protein	chr1	+	11751781	11785914	3.37	2.9	3.32	2.61	3.77	2.84	2.49	4.28	3.53	4.13	2.94	2.35	2.56	3.26	2.99	3.95	3.73	3.09	3.12	3.24	5.17	2.87
16659054	4.52	4.5	0.4	0.35	1.02	0.5892	0.9999	NM_001040194; NM_001040195; NM_001040196; NM_001040197; NM_020350; XM_011541799; XM_011541800; XM_011541801; XM_011541802; XM_011541803; ENST00000314340; ENST00000376627; ENST00000376629; ENST00000376637; ENST00000400895; ENST00000452018; ENST00000471765; ENST00000476309; ENST00000476512; ENST00000491346; ENST00000494437; ENST00000510878; ENST00000513739; ENST00000514733; AF165187; AF312374; AK29…	AGTRAP	angiotensin II receptor-associated protein	chr1	+	11796141	11814859	4.18	4.84	4.74	4.26	5.25	4.84	4.69	4.44	5.1	4.16	4.33	4.94	4.3	4.57	4.48	4.14	4.1	4.13	3.72	4.54	4.7	4.59
16659070	3.22	3.36	0.27	0.38	-1.1	0.517	0.9999	NM_001010881; XM_006711078; XM_011541267; XM_011541268; XM_011541269; XM_011541270; XM_011541271; XM_011541272; XM_011541273; XM_011541274; XM_011541275; XM_011541276; XM_011541277; XM_011541278; XM_011541279; XM_011541280; XM_011541281; AF398935; BC128091; BC128092; OTTHUMT00000006326; OTTHUMT00000006327; OTTHUMT00000006328; OTTHUMT00000006329; OTTHUMT00000006330; OTTHUMT00000006331; uc001asy.1;…	C1orf167	chromosome 1 open reading frame 167	chr1	+	11821844	11849642	4.11	3.08	3.39	3.72	3	3.24	3.24	3.15	3.79	2.92	3.05	2.83	3.25	3.2	3.7	3.64	3.27	3.28	3.69	3.14	3.6	3.22
16659102	4.76	4.88	0.68	0.38	-1.09	0.3886	0.9999	NM_001256959; NM_001286; NR_046428; ENST00000312413; ENST00000346436; ENST00000376490; ENST00000376491; ENST00000376492; ENST00000376496; ENST00000376497; ENST00000494028; AK289999; AK294764; BC117420; BC117424; OTTHUMT00000006639; OTTHUMT00000006640; OTTHUMT00000006641; OTTHUMT00000006642; OTTHUMT00000006643; OTTHUMT00000006809; OTTHUMT00000006810	CLCN6	chloride channel, voltage-sensitive 6	chr1	+	11866207	11903201	5.01	4.92	5.26	4.33	4.74	4.58	4.93	5.06	6.48	5.26	4.8	4.8	4.38	4.85	4.91	3.88	4.14	4.82	4.12	5.58	4.77	4.64
16659133	3.18	2.96	0.39	0.28	1.16	0.0813	0.9999	NR_037806; FJ706070; FJ706073; FJ706078; FJ706079; uc010oav.1; uc010oaw.1; uc010oax.1; uc010oay.1; uc010oaz.1; uc010oba.1	NPPA-AS1	NPPA antisense RNA 1	chr1	+	11900376	11908136	3.26	3.25	3.49	3.33	2.96	3.09	3.02	3	2.77	3.1	3.11	2.75	2.64	2.61	3.35	2.92	3.37	3.82	2.68	3.07	2.49	3.82
16659138	10.87	10.72	0.51	0.5	1.11	0.476	0.9999	ENST00000362477; NR_002754; M77839	RNU5E-1	RNA, U5E small nuclear 1	chr1	+	11968209	11968329	10.69	11.72	11.16	10.34	10.95	10.24	10.34	10.65	11.12	10.46	10.76	10.91	10.04	11.72	10.67	11.24	11	10.87	11.62	11.72	10.59	11.35
16659140	6.09	6.18	0.38	0.88	-1.06	0.4026	0.9999	NM_000302; NM_001316320; XM_011541594; ENST00000196061; ENST00000358133; ENST00000429000; ENST00000449038; ENST00000465920; ENST00000470133; ENST00000481933; ENST00000485046; ENST00000491536; AK124035; AK294688; AK295254; AK299150; AK316285; BC016657; OTTHUMT00000006865; OTTHUMT00000006866; OTTHUMT00000006867; OTTHUMT00000006868; OTTHUMT00000006869; OTTHUMT00000006870; OTTHUMT00000006871; OTTHUMT…	PLOD1	procollagen-lysine, 2-oxoglutarate 5-dioxygenase 1	chr1	+	11994262	12035599	5.75	6.04	6.19	5.95	6.27	6.01	7.67	7.48	6.16	5.97	6.28	7.42	6.31	5.43	5.62	5.21	5.65	6.92	5.8	6.07	6.79	5.46
16659171	5.47	5.6	0.61	0.73	-1.1	0.675	0.9999	NM_001127660; NM_014874; XM_005263543; XM_005263545; XM_005263547; XM_005263548; ENST00000235329; ENST00000412236; ENST00000444836; ENST00000484391; ENST00000490079; ENST00000497302; AF036536; AK289828; AK295890; AY028429; BC017061; OTTHUMT00000006859; OTTHUMT00000006861; OTTHUMT00000006862; OTTHUMT00000006863; OTTHUMT00000006864; uc001atn.4; uc009vni.3	MFN2	mitofusin 2	chr1	+	12040238	12073572	5.71	5.87	5.88	4.73	5.18	5.08	5.41	4.87	6.48	5.67	6.38	5.6	4.95	5.11	5.65	3.86	4.49	6.09	4.38	5.51	5.84	5.86
16659200	3.4	3.45	0.37	0.49	-1.04	0.9772	0.9999	NM_021933; XM_005263487; XM_011541895; XM_011541896; ENST00000235332; ENST00000460823; ENST00000466860; ENST00000478299; ENST00000478749; ENST00000492256; ENST00000498685; AK095928; BC008068; FJ618905; OTTHUMT00000006941; OTTHUMT00000006942; OTTHUMT00000006943; OTTHUMT00000006944; OTTHUMT00000006945; OTTHUMT00000006946; OTTHUMT00000006947; uc001ato.2	MIIP	migration and invasion inhibitory protein	chr1	+	12079299	12092106	3.06	3.2	4.1	3.38	3.26	3.38	4.37	3.57	4.1	3.98	3.5	3.33	3.18	3.7	3.56	2.7	3.29	3.65	3.43	3.34	4.29	3.11
16659217	3.69	3.58	0.18	0.55	1.08	0.8792	0.9999	NM_001243; NM_001281430; XM_011542441; XM_011542442; XM_011542443; XM_011542444; ENST00000263932; ENST00000413146; ENST00000417814; ENST00000479933; ENST00000514649; BC063482; BC073839; BC136400; D86042; M83554; uc001atq.3; uc001atr.3; uc001ats.3; uc010obc.2	TNFRSF8	tumor necrosis factor receptor superfamily, member 8	chr1	+	12123434	12204264	3.18	3.35	3.69	3.85	3.69	3.94	5.11	3.61	3.84	3.86	3.47	3.45	3.36	3.84	3.14	4.09	3.59	3.54	3.72	3.68	3.88	3.53
16659238	4.24	4.65	0.58	0.28	-1.34	0.0935	0.9999	NM_001066; NR_039775; XM_011542060; XM_011542061; XM_011542062; XM_011542063; ENST00000376259; ENST00000489921; ENST00000492361; ENST00000536782; ENST00000584158; AY148473; BC052977; BT019927; EU826615; M32315; M55994; OTTHUMT00000005133; OTTHUMT00000005134; OTTHUMT00000005135; uc001att.3; uc001atu.3; uc009vnk.3; uc021ogi.1	TNFRSF1B; MIR4632	tumor necrosis factor receptor superfamily, member 1B; microRNA 4632	chr1	+	12227060	12269285	4.49	4.7	4.22	3.94	4.52	5	4.84	4.63	3.46	4	4.86	5.16	5.33	4.04	4.51	4.63	4.83	3.6	4.58	4.05	4.69	4.51
16659251	4.69	4.91	0.6	0.58	-1.17	0.8927	0.9999	NM_015378; NM_018156; ENST00000011700; ENST00000460333; ENST00000466732; ENST00000469054; ENST00000473099; ENST00000476045; ENST00000476169; ENST00000481484; ENST00000487188; ENST00000489961; ENST00000543710; ENST00000543766; ENST00000613099; ENST00000620676; AK001481; AK026719; AK125118; AK295882; AK304850; OTTHUMT00000036897; OTTHUMT00000036898; OTTHUMT00000036899; OTTHUMT00000036900; OTTHUMT00…	VPS13D	vacuolar protein sorting 13 homolog D (S. cerevisiae)	chr1	+	12290113	12572099	5.14	4.84	4.97	4.85	4.95	4.63	4.99	4.59	6.08	5.3	5.41	5.23	4.69	4.14	5.53	4.34	4.05	4.72	3.63	4.2	4.93	3.98
16659338	6.09	5.76	0.77	0.6	1.26	0.2854	0.9999	NR_003022; NR_003025; ENST00000458926; ENST00000459326; uc001atz.1; uc002gvz.1	SNORA59B; SNORA59A	small nucleolar RNA, H/ACA box 59B; small nucleolar RNA, H/ACA box 59A	chr1	+	12567300	12567451	6.23	6.79	7.12	5.98	5.66	4.91	5.33	5.33	5.75	6.18	5.44	5.85	5.06	5.73	6.63	4.96	7.32	6.06	5.31	6.53	6.34	6.65
16659340	3.12	3.24	0.28	0.31	-1.09	0.5295	0.9999	XR_932908; XR_932916; XR_946965; XR_946966	LOC105376744	uncharacterized LOC105376744	chr1	+	12587486	12588702	2.62	3.44	3.08	3.7	3.13	3.07	3.38	3.22	3.42	3.29	3.33	3.83	2.78	3.15	3.12	3.14	2.97	3.02	3.41	2.75	2.94	3.4
16659343	2.29	2.37	0.36	0.46	-1.06	0.3051	0.9999	NM_001013630; XM_011541357; XM_011541358; XM_011541359; XM_011541360; ENST00000376221; OTTHUMT00000005328; uc001auf.3	AADACL4	arylacetamide deacetylase-like 4	chr1	+	12704566	12727097	2.72	2.12	2.51	2.18	2.43	2.07	2.19	2.31	2.09	2.34	2.08	2.27	2.58	2.88	2.31	3.29	2.14	2.25	2.77	2.33	3.34	3.33
16659349	2.76	2.92	0.42	0.29	-1.12	0.6363	0.9999	NM_001103170; NR_111984; ENST00000359318; ENST00000620146; OTTHUMT00000005323; OTTHUMT00000005324; uc001aug.1; uc009vnn.1	AADACL3	arylacetamide deacetylase-like 3	chr1	+	12776118	12788726	3.05	2.68	2.59	2.69	2.63	3.29	3.22	2.94	2.49	2.68	2.72	3.03	3.32	2.95	2.41	3.09	3.73	3.22	2.44	3.38	3.29	2.66
16659355	2.5	2.31	0.34	0.39	1.14	0.5306	0.9999				chr1	+	12799693	12799796	2.67	2.07	3.01	2.67	2.53	2.21	2.29	2.43	2.79	2.19	2.14	1.86	2.51	3.17	2.1	2.66	2.18	3.06	2.86	2.37	2.23	2.09
16659357	2.63	2.67	0.31	0.63	-1.02	0.2821	0.9999	NM_152290; XM_011542434; ENST00000376210; ENST00000474179; ENST00000614859; AK026705; AK298760; BC029894; BX647383; OTTHUMT00000005325; OTTHUMT00000005326; OTTHUMT00000005327; uc001auh.3; uc010obe.1	C1orf158	chromosome 1 open reading frame 158	chr1	+	12806163	12823847	2.35	2.66	3.09	2.43	2.15	2.36	2.36	2.23	2.68	2.88	2.45	2.84	2.85	3.14	3.13	3.48	2.25	2.63	2.47	2.6	4.35	3.04
16659366	2.65	2.47	0.39	0.61	1.13	0.8774	0.9999	NM_001080830; XM_011541450; ENST00000357726; OTTHUMT00000005457; uc001aui.3	PRAMEF12	PRAME family member 12	chr1	+	12834984	12838049	2.5	2.16	2.41	3.47	2.68	2.05	3.95	3.09	2.98	2.85	2.71	2.47	3.2	3.79	2.34	2.27	2.54	2.65	2.7	2.57	2.24	2.45
16659371	2.04	2.19	0.25	0.26	-1.11	0.1928	0.9999	NM_001294139; XM_006711081; XM_006724954; BC040902; OTTHUMT00000005459	PRAMEF1; PRAMEF28; PRAMEF13	PRAME family member 1; PRAME family member 28; PRAME family member 13	chr1	+	12851546	12856777	2.21	1.86	1.67	2.15	2.05	2.11	2.51	2.07	2.37	1.61	2.22	2	2.02	1.92	1.88	2.5	2.16	2.37	2.46	1.89	2.45	1.83
16659380	2.98	3.03	0.33	0.5	-1.03	0.8367	0.9999	NM_023014; XM_011542004; ENST00000240189; ENST00000632257; BC075008; BC075009; OTTHUMT00000005517; uc001aum.1	PRAMEF2	PRAME family member 2	chr1	+	12916941	12921764	2.38	2.78	3	2.62	3.84	2.73	3.49	2.56	3	3.2	2.94	3.93	2.95	3.44	3.73	2.85	3.26	3.21	3.07	2.86	2.77	2.85
16659387	3	2.66	0.33	0.34	1.27	0.1171	0.9999	NM_001012276; ENST00000355096; ENST00000357367; ENST00000611408; ENST00000614831; ENST00000616484; ENST00000616979; ENST00000621519; ENST00000631760; ENST00000632222; ENST00000632952; BC140755; BC144565; OTTHUMT00000022043; OTTHUMT00000480134; NM_001012277; ENST00000330881; ENST00000633146; OTTHUMT00000005513	PRAMEF8; PRAMEF7	PRAME family member 8; PRAME family member 7	chr1	+	12976450	12980569	2.47	3.31	3.11	3.28	2.47	3.35	3.01	2.25	2.75	2.99	2.42	2.68	2.26	2.82	2.37	2.96	3.09	3.06	2.35	2.92	2.79	2.83
16659393	3.26	3.09	0.52	0.42	1.12	0.1718	0.9999				chr1	+	12982374	12982480	3.4	2.88	3.86	2.75	3.09	2.78	2.51	2.78	3.02	3.05	2.76	2.62	3.01	3.75	3.35	3.67	3.88	3.69	3.33	3.84	3.07	4.23
16659395	3.47	3.16	0.53	0.51	1.24	0.3481	0.9999	NM_001099850; NM_001100631; ENST00000624297; ENST00000632307; uc009vnq.1	PRAMEF18; PRAMEF22	PRAME family member 18; PRAME family member 22	chr1	+	13035543	13038381	3.7	3.2	3.32	3.25	4.11	2.67	3.23	2.82	3.52	4.16	2.92	3.27	2.7	2.91	4.29	2.66	3.43	3.97	3.02	3.11	3.92	3.95
16659399	3.59	3.67	0.24	0.32	-1.06	0.5716	0.9999				chr1	+	13140450	13145000	4.28	3.62	3.43	3.7	3.84	3.87	3.65	3.32	3.51	3.46	3.57	3.88	3.35	3.81	3.29	4.08	3.33	3.87	3.85	4.01	3.34	3.48
16659404	2.1	2.6	0.46	0.65	-1.41	0.1691	0.9999				chr1	+	13146777	13147256	2.08	2.9	2.29	1.66	2.02	2.66	1.72	2.97	1.82	1.98	2.89	2.24	2.69	1.95	2.9	2.84	2.11	3.26	3.91	2.05	1.91	2.21
16659407	2.43	2.52	0.21	0.34	-1.06	0.2455	0.9999	NM_001013407; ENST00000618079; ENST00000621481; ENST00000622421; ENST00000633074; OTTHUMT00000468934; OTTHUMT00000480132; uc001aus.1; BC130274; BC130276	PRAMEF5	PRAME family member 5	chr1	+	13359819	13369057	2.78	2.54	2.33	2.43	2.36	2.34	3.12	2.16	2.59	3.02	2.42	2.48	2.43	2.53	2.49	3.33	2.27	2.63	2.9	2.66	2.48	2.43
16659413	2.69	2.65	0.3	0.37	1.03	0.4895	0.9999	NM_001098376; ENST00000376152; ENST00000613530; OTTHUMT00000022041; uc001auw.1; uc001ava.1; ENST00000622351	PRAMEF15; PRAMEF9; PRAMEF27	PRAME family member 15; PRAME family member 9; PRAME family member 27	chr1	+	13421176	13428191	3.39	2.54	2.74	2.69	2.92	2.5	2.56	2.45	2.8	3.2	2.73	2.74	3.09	2.92	2.58	3.62	2.28	2.69	2.7	2.27	2.61	2.5
16659419	2.33	2.32	0.29	0.39	1.01	0.6047	0.9999				chr1	+	13429634	13430107	2.32	2.46	2.93	2.42	2.44	2.48	2.78	2.32	2.7	1.94	2.26	2.25	2.36	2.07	2.36	3.37	2.15	2.11	1.92	2.21	2.64	2.14
16659422	3.79	3.88	0.35	0.4	-1.07	0.3138	0.9999	NM_001045480; uc001aux.3	PRAMEF16	PRAME family member 16	chr1	+	13495254	13498260	3.8	4.59	4.15	4.21	3.85	4.24	3.5	3.48	3.41	4.24	3.9	4.15	3.54	3.96	4.08	4.72	3.69	3.63	3.7	3.27	3.89	3.7
16659428	2.44	2.54	0.35	0.3	-1.07	0.938	0.9999				chr1	+	13516066	13526943	2.52	2.37	2.44	3.44	2.35	2.79	2.43	2.5	2.44	2.34	2.73	3.05	2.67	2.76	2.15	3.18	2.97	2.45	2.4	2.27	2.68	2.48
16659434	2.69	2.65	0.3	0.37	1.03	0.4895	0.9999	NM_001098376; ENST00000376152; ENST00000613530; OTTHUMT00000022041; uc001auw.1; uc001ava.1; ENST00000615797; ENST00000618988; ENST00000622351; ENST00000634064	PRAMEF15; PRAMEF9; PRAMEF25; PRAMEF27	PRAME family member 15; PRAME family member 9; PRAME family member 25; PRAME family member 27	chr1	+	13641973	13648988	3.39	2.54	2.74	2.69	2.92	2.5	2.56	2.45	2.8	3.2	2.73	2.74	3.09	2.92	2.58	3.62	2.28	2.69	2.7	2.27	2.61	2.5
16659440	2.21	2.27	0.28	0.38	-1.04	0.4182	0.9999				chr1	+	13650431	13650910	2.29	2.36	2.74	2.29	2.27	2.39	2.61	2.26	2.58	1.86	2.38	2.12	2.25	1.91	2.21	3.27	1.98	2.01	1.85	1.97	2.51	2.04
16659443	2.59	2.56	0.17	0.14	1.02	0.5784	0.9999	NM_001099851; BC144662; BC146858; OTTHUMT00000021780; uc009vnz.1	PRAMEF17	PRAME family member 17	chr1	+	13716088	13719064	2.79	2.67	2.41	2.66	2.58	2.8	2.55	2.64	2.52	2.42	2.27	2.49	2.47	2.56	2.39	2.54	2.64	2.87	2.5	2.5	2.7	2.86
16659449	2.42	2.64	0.38	0.27	-1.16	0.6457	0.9999	NM_001099852; XM_011541954; ENST00000316412; ENST00000602960; OTTHUMT00000021782; uc009vnv.1; uc009voa.1	PRAMEF20	PRAME family member 20	chr1	+	13736907	13747803	2.67	2.28	2.3	3.4	2.24	2.51	2.44	2.71	2.26	2.45	2.6	2.87	2.74	2.86	2.31	2.87	3.1	2.38	2.3	2.27	3.03	2.53
16659455	2.41	2.52	0.24	0.4	-1.08	0.1174	0.9999				chr1	+	13839715	13842765	3.09	2.43	2.81	2.42	1.94	2.02	2.45	3	2.22	2.51	2.29	2.04	2.47	2.41	3.17	3.02	2.21	2.43	2.49	2.47	2.2	2.42
16659459	3.51	3.76	0.55	0.6	-1.19	0.4438	0.9999	NM_001006624; NM_001006625; NM_006474; NM_198389; XM_006710295; ENST00000294489; ENST00000376057; ENST00000376061; ENST00000475043; ENST00000487038; ENST00000488631; ENST00000506205; ENST00000509009; ENST00000510906; ENST00000513143; ENST00000617617; ENST00000621990; AB127958; AF030428; AF390106; AY194238; BC014668; BC022812; OTTHUMT00000021783; OTTHUMT00000021784; OTTHUMT00000021785; OTTHUMT0000…	PDPN	podoplanin	chr1	+	13909960	13944452	4.37	3.79	3.9	3.83	3.49	3.15	4.44	3.09	3.14	3.46	3.38	3.46	3.82	3.83	2.98	3.83	3.84	2.86	3.63	3.32	4.95	4.92
16659475	2.74	2.8	0.32	0.25	-1.04	0.6829	0.9999	XR_946968	LOC105378612	uncharacterized LOC105378612	chr1	+	13997965	14001403	3.06	2.45	2.35	3.05	3.11	2.46	3.07	3.07	2.55	2.78	2.81	2.98	2.68	2.63	2.38	2.83	3.15	2.18	2.69	2.74	2.65	2.98
16659478	3.98	3.81	0.45	0.46	1.12	0.2543	0.9999	NM_001007257; NM_001135610; NM_012231; NM_015866; XM_005245998; XM_011542092; XM_011542093; ENST00000235372; ENST00000311066; ENST00000343137; ENST00000376048; ENST00000407521; ENST00000413440; ENST00000484063; ENST00000487453; ENST00000491134; ENST00000491815; ENST00000502724; ENST00000502727; ENST00000503842; ENST00000505823; AK123605; BC140012; D45132; OTTHUMT00000021792; OTTHUMT00000021939; O…	PRDM2	PR domain containing 2, with ZNF domain	chr1	+	14026693	14151574	3.92	3.77	3.99	3.99	4.1	3.47	4.43	4.06	4.75	4.08	3.87	3.8	4.14	3.75	4.37	3.28	3.41	4.7	2.89	3.45	3.37	3.85
16659501	4.03	3.77	0.39	1.22	1.19	0.2512	0.9999	XM_005245795; XM_011541074; XM_011541078; XM_011541079; XM_011541080	KAZN	kazrin, periplakin interacting protein	chr1	+	14219052	14507087	3.73	3.9	4.34	4.19	3.66	3.63	6.39	3.54	3.54	4	3.2	3.73	3.49	3.61	6.29	4.17	4.56	4.44	4.05	4.03	6.21	4.37
16659505	2.49	2.51	1.01	0.76	-1.01	0.8026	0.9999				chr1	+	14531974	14532868	2.28	2.54	2.66	2.44	2.35	1.76	3.82	1.71	2.37	2.54	1.92	3.04	1.99	2.33	3.95	2.3	3.84	2.88	2.38	5.39	3.55	2.58
16659508	3.04	3.37	0.38	0.26	-1.26	0.1455	0.9999	NM_001017999; NM_001018000; NM_001018001; NM_015209; NM_201628; XM_005245795; XM_011541074; XM_011541075; XM_011541076; XM_011541077; XM_011541078; XM_011541079; XM_011541080; XM_011541081; XM_011541082; ENST00000361144; ENST00000376028; ENST00000376030; ENST00000400797; ENST00000400798; ENST00000491547; ENST00000503743; AK293806; AY505119; AY505120; AY505121; AY505122; BC035501; BC101637; BC1136…	KAZN	kazrin, periplakin interacting protein	chr1	+	14925200	15444544	3.91	3.68	3.72	2.76	3.21	2.86	3.53	3.09	3.01	2.79	3.12	3.38	3	3.33	3.63	3.33	2.98	3.71	3.26	3.14	3.11	3.73
16659537	3.73	3.45	0.71	0.29	1.22	0.1724	0.9999	NM_001136216; NM_001136217; NM_001136218; NM_018022; XM_005245919; XM_011541676; ENST00000376008; ENST00000376014; ENST00000400796; ENST00000428417; ENST00000434578; ENST00000451326; AK292184; BC000202; BC000593; BC005177; OTTHUMT00000005698; OTTHUMT00000005699; OTTHUMT00000145238; OTTHUMT00000145239; OTTHUMT00000467178; uc001avw.4; uc001avx.3; uc001avy.3; uc001avz.3; uc010obk.2; AK129922	TMEM51	transmembrane protein 51	chr1	+	15479028	15546974	3.41	3.3	4.34	3.57	4.68	3.43	3.47	3.42	3.08	3.22	3.84	3.46	3.95	3.82	3.06	3.4	3.51	4.66	4.11	2.87	3.56	4.93
16659545	3.5	3.6	0.66	0.43	-1.07	0.8135	0.9999	NM_052929; XM_011540575; XM_011540576; XM_011540577; XM_011540578; XM_011540579; XM_011540580; XM_011540581; XM_011540582; XM_011540583; XM_011540584; XM_011540585; XM_011540586; XM_011540587; XM_011540588; XM_011540589; XM_011540590; XM_011540591; XM_011540592; XM_011540593; XM_011540594; XM_011540595; XM_011540596; XM_011540597; XM_011540598; XR_946534; XR_946535; XR_946536; XR_946537; XR_94653…	FHAD1	forkhead-associated (FHA) phosphopeptide binding domain 1	chr1	+	15573768	15726858	3.4	4.55	3.37	3.86	3.43	4.67	4.15	3.44	3.57	3.41	3.34	3.64	3.7	3.4	3.66	4.1	2.98	5.19	3.65	3.1	3.07	3.72
16659605	5.47	5.8	0.34	0.76	-1.25	0.1391	0.9999	NM_024329; XM_005246000; XM_011542114; ENST00000375980; ENST00000445566; BC007233; BC014923; BC023611; BC068473; OTTHUMT00000006433; OTTHUMT00000006434; uc001awh.2	EFHD2	EF-hand domain family member D2	chr1	+	15736391	15757210	5.45	5.57	5.43	5.48	5.31	5.77	6.46	6.07	5.53	4.85	6.15	7.32	5.62	5.89	6.15	4.57	5.18	6.01	5.03	4.98	5.14	5.64
16659612	4.24	4.15	0.23	0.46	1.06	0.3263	0.9999	NM_007272; XM_011540550; ENST00000375943; ENST00000375949; ENST00000476813; ENST00000483406; AK289447; BC015118; OTTHUMT00000006435; OTTHUMT00000006436; OTTHUMT00000006437; S82198; uc001awi.1; uc001awj.1	CTRC	chymotrypsin C (caldecrin)	chr1	+	15764935	15775737	3.27	4.47	4.55	4.56	4.33	4.08	3.89	3.48	4.37	3.9	3.62	3.92	4.02	4.61	4.24	4.47	4.33	4.07	4.35	3.99	4.45	4.34
16659623	3.03	3.12	0.48	0.29	-1.06	0.7227	0.9999	NM_033440; ENST00000359621; ENST00000459653; ENST00000494280; ENST00000497590; BC007031; BC069331; BC069432; D00236; M16631; M16652; OTTHUMT00000006445; OTTHUMT00000006446; OTTHUMT00000006447; OTTHUMT00000006451; uc001awk.3; CR450291	CELA2A; CELA2B	chymotrypsin-like elastase family, member 2A; chymotrypsin-like elastase family, member 2B	chr1	+	15783223	15798934	2.95	3.26	3.73	3.57	3.11	3.04	3.03	2.9	3.86	2.97	2.8	3.28	2.38	3.73	3.18	2.68	2.65	2.66	3.16	2.66	3.38	3.04
16659637	2.84	2.6	0.33	0.64	1.18	0.5619	0.9999	NM_015849; ENST00000375910; ENST00000422901; ENST00000488764; ENST00000494280; BC069412; BC069455; BC113540; BC113542; BC171735; M16653; OTTHUMT00000006448; OTTHUMT00000006449; OTTHUMT00000006450; OTTHUMT00000006451; uc001awl.3	CELA2B	chymotrypsin-like elastase family, member 2B	chr1	+	15802596	15817895	2.95	2.7	2.77	3.19	2.79	2.1	2.29	1.96	2.96	2.82	2.66	2	3.3	3.08	4.03	2.28	2.82	2.6	2.13	2.97	3.33	2.45
16659650	3.73	3.76	0.36	0.4	-1.02	0.8643	0.9999	NM_001287811; NM_015291; NR_109898; ENST00000375838; ENST00000375847; ENST00000375849; ENST00000472665; ENST00000475133; ENST00000479655; ENST00000483270; ENST00000490811; ENST00000495523; ENST00000616884; AK091848; AK292479; BC047363; BX648982; OTTHUMT00000006764; OTTHUMT00000006765; OTTHUMT00000006766; OTTHUMT00000006767; OTTHUMT00000006768; OTTHUMT00000006769; OTTHUMT00000006770; OTTHUMT000000…	DNAJC16	DnaJ (Hsp40) homolog, subfamily C, member 16	chr1	+	15853308	15918874	3.51	3.41	3.49	3.59	3.75	3.69	4.06	3.27	4.71	3.73	4.58	4.08	4.07	3.78	3.81	3.68	3.71	3.99	3.35	3.88	4.11	3.35
16659684	4.04	3.95	0.39	0.34	1.07	0.7638	0.9999				chr1	+	15868660	15868799	3.34	4.13	4.12	4.6	4.32	4.15	4.32	3.67	3.83	4.13	3.94	4.36	3.84	3.83	3.39	4.18	3.87	3.36	4.03	4.12	3.9	3.28
16659686	4.95	4.74	0.43	0.51	1.16	0.265	0.9999	NM_006511; NM_032341; ENST00000320153; ENST00000345034; ENST00000480945; ENST00000483899; ENST00000486680; ENST00000546927; ENST00000548451; AK057374; AK293006; BC006011; OTTHUMT00000006826; OTTHUMT00000006827; OTTHUMT00000006828; OTTHUMT00000006829; OTTHUMT00000145500; OTTHUMT00000404333; OTTHUMT00000404334; uc001aww.3; uc001awx.2; uc009voj.2; uc010obn.2	RSC1A1; DDI2	regulatory solute carrier protein, family 1, member 1; DNA-damage inducible 1 homolog 2	chr1	+	15943953	15995539	4.69	4.56	5.26	4.87	4.79	4.5	5.36	4.44	5.92	4.99	5.33	5.2	4.96	5.12	4.48	3.85	4.2	4.97	4.07	5.17	5	4.93
16659704	5.76	5.98	0.55	0.61	-1.17	0.8027	0.9999	NM_015164; XM_005245790; XM_005245791; XR_946590; ENST00000375793; ENST00000375799; ENST00000462455; ENST00000477849; AK304875; BC040441; OTTHUMT00000008463; OTTHUMT00000008464; OTTHUMT00000008465; OTTHUMT00000008466; uc010obo.2	PLEKHM2	pleckstrin homology domain containing, family M (with RUN domain) member 2	chr1	+	16010827	16061264	5.83	6.32	5.68	5.17	5.32	5.17	5.97	5.78	6.71	5.4	6.07	6.15	5.97	5.17	6.21	4.94	5.41	6.25	5.01	6.17	6.96	6.5
16659727	3.49	3.49	0.32	0.45	1	0.8122	0.9999	NM_207348; XM_005245856; XM_011541291; XM_011541292; XM_011541293; ENST00000294454; ENST00000465495; ENST00000489568; AK024244; BC027998; OTTHUMT00000008467; OTTHUMT00000008468; OTTHUMT00000008469; uc001axb.1	SLC25A34	solute carrier family 25, member 34	chr1	+	16062809	16067891	3.03	3.5	3.12	3.63	3.32	3.89	3.51	3.66	3.55	3.74	3.5	2.93	3.73	4.27	3.76	3.4	2.85	3.52	2.78	3.1	4.05	3.5
16659737	3.19	3.21	0.36	0.21	-1.01	0.5141	0.9999	NM_001013641; ENST00000375782; ENST00000465575; BC127706; BC127707; BC137239; BC137240; OTTHUMT00000008471; OTTHUMT00000008472	TMEM82	transmembrane protein 82	chr1	+	16068917	16074477	2.79	3.2	3.51	3.91	3.38	3.03	3.13	3.25	3.1	3.56	3.16	3.05	3.15	3.19	3.26	3.42	3.9	3	3.41	2.99	3.6	2.95
16659746	3.81	3.8	0.39	0.33	1.01	0.9406	0.9999	NM_001024215; NM_001024216; NM_017556; XM_005245900; XM_005245901; XM_005245902; XM_005245903; XM_005245909; XM_006710704; XM_006710705; XM_011541616; XM_011541617; XM_011541618; XM_011541619; XR_946670; ENST00000332305; ENST00000375766; ENST00000375771; ENST00000430076; ENST00000431771; ENST00000441801; ENST00000483633; ENST00000496928; ENST00000502638; ENST00000502739; ENST00000508310; ENST0000…	FBLIM1	filamin binding LIM protein 1	chr1	+	16083102	16113089	3.78	3.15	3.71	3.53	3.61	2.98	3.54	4.15	4.45	3.49	3.96	3.89	4.16	3.56	4.17	3.87	3.94	3.93	3.96	3.84	3.35	3.87
16659765	5.87	5.77	0.53	0.67	1.07	0.2985	0.9999	NM_015001; ENST00000375759; ENST00000438066; ENST00000442985; ENST00000471538; ENST00000487496; AF085964; AF356524; OTTHUMT00000025993; OTTHUMT00000025994; OTTHUMT00000025995; OTTHUMT00000025996; OTTHUMT00000025997; uc001axk.1	SPEN	spen family transcriptional repressor	chr1	+	16174359	16266955	6.1	5.82	5.65	5.77	5.87	5.62	5.85	6.12	6.64	6.41	5.79	5.84	5.88	5.19	5.38	3.86	4.89	5.87	4.97	6.13	5.94	4.97
16659786	2.66	2.31	0.48	0.49	1.27	0.138	0.9999				chr1	+	16237392	16237492	1.77	2.36	2.6	2.66	3.01	3.3	2.37	2.4	2.23	2.4	2.14	2.53	2.8	2.97	2.33	3.51	3.73	2.16	2.26	2.72	1.86	2.26
16659788	2.93	2.69	0.32	0.35	1.18	0.2582	0.9999	NM_178840; ENST00000329454; AK127425; BC017946; OTTHUMT00000026317; uc001axn.3	C1orf64	chromosome 1 open reading frame 64	chr1	+	16330731	16335302	2.73	3.1	2.51	3.36	2.77	2.93	3.06	2.42	2.21	3	2.38	2.2	3.15	3.28	2.61	2.83	3.02	2.91	2.36	3.1	2.7	2.64
16659794	3.06	2.84	0.79	0.52	1.16	0.2244	0.9999	NM_001042704; NM_001257139; NM_004070; ENST00000331433; ENST00000375692; ENST00000439316; ENST00000464764; ENST00000477360; ENST00000491433; ENST00000495784; BC035373; BC048282; BC053869; uc001axt.3; uc001axu.3; uc001axv.3; uc010obw.2; uc010obx.1; uc010oby.1; AK290814; AK293476; AK293586; AK298285	CLCNKA	chloride channel, voltage-sensitive Ka	chr1	+	16345330	16360545	2.91	3.74	2.7	3.14	1.99	3.18	2.59	2.91	3.27	2.38	3.37	2.54	3.19	3.41	2.91	2.23	2.76	3.29	2.58	4.97	1.99	3.96
16659825	3.04	3.17	0.87	0.35	-1.09	0.4382	0.9999	NM_000085; NM_001165945; XM_011540619; XM_011540620; XM_011540621; ENST00000375667; ENST00000375679; ENST00000431772; ENST00000619181; AK292335; BC020873; OTTHUMT00000026331; OTTHUMT00000026332; OTTHUMT00000099351	CLCNKB	chloride channel, voltage-sensitive Kb	chr1	+	16370247	16383803	3.63	3.11	2.77	3.36	2.44	4.01	3.02	3.31	2.97	4.24	2.96	2.81	2.81	3.75	2.58	3.34	3.44	3.07	3.45	5.45	3.13	2.81
16659853	3.27	3.31	0.23	0.29	-1.03	0.531	0.9999	XR_241209; XR_250696; XR_933493; XR_933500; XR_933555; XR_933608; XR_946987; XR_946988; XR_946989; XR_946990	LOC101927479	uncharacterized LOC101927479	chr1	+	16481706	16483824	3.19	3.58	3	3.64	3.27	3.3	3.24	3.25	3.12	3.52	2.82	3.36	3.02	3.39	3.22	3.65	3.1	3.46	3.93	3.53	3.3	3.09
16659856	2.65	2.61	0.22	0.29	1.03	0.5433	0.9999	XR_933500; XR_933555; XR_946988; XR_946989	LOC101927479	uncharacterized LOC101927479	chr1	+	16485761	16488378	2.31	2.94	2.29	2.66	2.55	2.75	2.76	2.74	3.03	2.63	2.69	2.62	2.66	2.49	2.57	3.15	2.61	3.08	2.25	2.67	2.18	2.62
16659859	2.64	2.7	0.4	0.31	-1.04	0.7052	0.9999				chr1	+	16510023	16510657	2.52	2.56	2.75	2.96	2.5	2.67	2.74	2.79	2.38	2.84	2.35	2.85	2.33	3.13	2.18	3.07	2.8	2.48	2.88	2.61	2.37	3.78
16659862	2.5	2.64	0.35	0.38	-1.1	0.6388	0.9999				chr1	+	16524349	16524852	2.04	2.66	2.56	2.7	2.21	2.57	2.54	2.76	2.4	2.5	2.38	2.68	2.01	2.26	2.31	2.98	2.52	2.39	3.15	3.27	3.22	3.02
16659865	3.47	3.77	0.17	0.23	-1.23	0.0326	0.9999	NM_001114600; NM_001271869; NR_073500; NR_073501; NR_073502; NR_073503; ENST00000401088; ENST00000401089; ENST00000471507; ENST00000472351; ENST00000472461; ENST00000475078; ENST00000475554; ENST00000476423; ENST00000486763; ENST00000492354; AB097042; AB097043; AB097044; AB097045; AB097046; AK297926; AK298576; AK316205; BC023988; BC065538; OTTHUMT00000006283; OTTHUMT00000100296; OTTHUMT0000010029…	SZRD1	SUZ RNA binding domain containing 1	chr1	+	16679040	16724640	3.93	3.8	3.3	3.35	3.43	3.45	3.8	3.44	3.57	3.7	3.91	4.1	3.33	3.99	3.39	3.55	3.28	3.75	3.65	3.71	3.64	3.53
16659881	5.01	5.24	0.35	0.42	-1.18	0.2477	0.9999	NM_001145277; NM_001145278; NM_018090; XM_011541767; ENST00000337132; ENST00000443980; ENST00000457722; ENST00000459640; ENST00000486390; ENST00000492095; ENST00000496239; ENST00000504551; ENST00000504858; ENST00000508680; ENST00000509727; ENST00000513161; AK024468; AK300764; AK302227; BC017014; BC018914; OTTHUMT00000006680; OTTHUMT00000006681; OTTHUMT00000006682; OTTHUMT00000006683; OTTHUMT00000…	NECAP2	NECAP endocytosis associated 2	chr1	+	16767167	16786585	4.69	5.12	4.95	5.2	5.13	4.9	5.44	5.27	5.82	4.76	5.59	5.8	5.04	4.84	5.42	4.65	4.49	4.71	4.95	5.29	5.8	5.11
16659904	4.08	4.02	0.75	0.38	1.04	0.9743	0.9999				chr1	+	16787443	16794976	4.01	3.83	3.37	4.83	3.93	3.3	4.46	4.69	4.83	4.87	4.41	3.9	4.52	3.61	4.28	3.54	3.25	4.2	4.02	4.42	3.62	2.76
16659907	4.42	4.3	0.28	0.49	1.09	0.7107	0.9999				chr1	+	16847189	16848303	3.79	4.25	4.38	4.47	4.86	4.53	3.96	4.46	3.92	4.48	3.55	4.58	4.4	4.41	3.75	4.85	4.44	3.94	5.14	4.08	4.39	4.32
16659911	2.51	2.68	0.49	0.42	-1.12	0.3409	0.9999	XM_006711085; XM_006726329; AK093202	LOC102724970; LOC100133616	putative uncharacterized protein FLJ35883; uncharacterized LOC100133616	chr1	+	16862255	16864669	2.72	2.67	2.02	2.6	2.86	2.33	1.83	2.43	2.27	2.48	1.82	2.87	2.43	1.94	2.85	2.52	2.56	3.48	2.94	3.61	2.72	2.74
16659916	1.99	2.1	0.4	0.28	-1.08	0.6264	0.9999	uc021ogu.1; uc021ogy.1	MIR3675	microRNA 3675	chr1	+	16875409	16875482	1.96	2.64	2	1.87	1.95	1.83	1.94	1.85	1.82	1.9	1.74	1.9	2.15	2.13	2.12	2.26	2.41	2.56	2.32	2.85	2.49	2.86
16659918	3.83	3.6	0.39	0.39	1.17	0.6676	0.9999				chr1	+	16946910	16951432	3.31	4.48	3.73	4.22	3.63	3.25	3.43	3.57	3.51	3.3	3.61	3.47	3.77	3.51	4.35	3.93	4.3	4.33	3.7	4.05	4.05	4.13
16659921	4.73	4.55	0.35	0.24	1.14	0.3449	0.9999	NR_027504; AK293358; AK298457; OTTHUMT00000127743; uc001azk.2; uc001azm.4; uc009vow.2; uc010ocg.1; uc010och.2; uc010oci.1; AK125231; BC044862	MST1P2; MST1	macrophage stimulating 1 (hepatocyte growth factor-like) pseudogene 2; macrophage stimulating 1	chr1	+	16972069	16977383	4.72	4.56	4.6	4.33	4.7	4.87	4.45	4.42	4.25	4.42	4.38	4.67	5.22	4.57	4.46	5.19	5.2	4.8	4.86	4.64	4.52	5.24
16659936	2.61	2.77	0.43	0.69	-1.12	0.3021	0.9999	NM_001282321; NM_001310138; OTTHUMT00000479158	FAM231A; FAM231C	family with sequence similarity 231, member A; family with sequence similarity 231, member C	chr1	+	16999498	17000007	2.7	3.95	2.85	2.53	2.06	2.26	3.3	3.13	3.61	2.5	2.16	2.59	2.55	2.53	3.04	4.23	2.92	2.96	2.11	2.3	2.43	2.93
16659938	1.99	2.1	0.4	0.28	-1.08	0.6264	0.9999	uc021ogu.1; uc021ogy.1	MIR3675	microRNA 3675	chr1	+	17007750	17007823	1.96	2.64	2	1.87	1.95	1.83	1.94	1.85	1.82	1.9	1.74	1.9	2.15	2.13	2.12	2.26	2.41	2.56	2.32	2.85	2.49	2.86
16659940	3.68	3.56	0.72	0.61	1.09	0.9213	0.9999				chr1	+	17181902	17185779	3.55	3.35	3.97	4.03	2.85	3.32	3.34	3.99	3.75	3.19	3.01	3.56	4.02	4.36	4.61	4.01	3.3	3.86	2.91	4.73	2.65	2.02
16659944	2.58	2.77	0.34	0.43	-1.15	0.3675	0.9999	XR_947000; XR_250707; XR_430574; AK125737	LOC101927806; LOC440570	uncharacterized LOC101927806; uncharacterized LOC440570	chr1	+	17197440	17200587	3.09	2.13	2.51	2.19	2.63	2.95	2.8	3.12	2.69	2.45	3.28	2.73	2.56	2.06	2.24	2.93	3.03	1.99	3.13	2.33	2.54	3.03
16659951	4.09	4.18	0.22	0.46	-1.06	0.5576	0.9999	NM_014675; XM_006711058; XM_011542468; XM_011542469; XM_011542470; XM_011542471; XM_011542472; ENST00000375541; ENST00000445545; ENST00000465021; ENST00000465291; ENST00000466256; ENST00000467938; ENST00000492631; ENST00000498688; AK026910; BC126911; BC126912; DQ139275; OTTHUMT00000006249; OTTHUMT00000006250; OTTHUMT00000006578; OTTHUMT00000006579; OTTHUMT00000006580; OTTHUMT00000006587; OTTHUMT0…	CROCC	ciliary rootlet coiled-coil, rootletin	chr1	+	17222232	17299474	4.55	4.38	4.34	4.34	3.99	3.86	4.18	3.43	4.09	3.66	3.93	3.66	4.13	4.18	3.75	4.88	4.29	4.01	4.77	3.96	4.28	4.28
16660003	3.59	3.78	0.34	0.21	-1.14	0.1302	0.9999				chr1	+	17305421	17331586	3.82	3.94	3.36	3.65	3.59	3.26	3.76	3.53	3.66	3.81	4.03	4.07	3.85	3.46	3.83	3.62	2.85	3.54	3.52	4.14	3.92	3.48
16660006	2.13	1.87	0.45	0.31	1.2	0.2709	0.9999				chr1	+	17484692	17484779	1.71	2.01	1.74	1.81	2.54	2.8	2.4	1.91	1.58	1.72	1.88	1.6	2.16	1.67	1.76	1.81	2.28	2.62	2.58	1.65	2.08	2.57
16660008	3.17	3.12	0.39	0.46	1.04	0.8604	0.9999	AK127830	LOC400743	uncharacterized LOC400743	chr1	+	17516278	17524112	3.07	3.96	3.65	3.65	2.65	3.33	3.34	3.28	3.03	2.89	2.55	2.65	3.49	3.11	3.36	3.88	3.37	3.18	3.08	2.52	2.72	2.88
16660014	2.84	2.75	0.31	0.32	1.07	0.8587	0.9999	NM_013358; XM_011541305; XM_011541306; XM_011541307; XM_011548845; XM_011548846; XM_011548847; XR_946617; XR_946618; XR_946619; XR_946620; XR_953235; XR_953236; XR_953237; XR_953238; ENST00000375471; ENST00000460293; ENST00000483501; ENST00000627929; ENST00000629222; ENST00000631074; AB033768; AK026652; AK127515; AK293275; AK298538; AK298892; BC130574; BC136402; OTTHUMT00000006621; OTTHUMT0000000…	PADI1	peptidyl arginine deiminase, type I	chr1	+	17531621	17572501	2.48	2.76	2.71	2.94	2.93	2.92	2.81	2.48	2.37	2.9	2.49	2.5	2.37	2.88	2.93	3.41	3.12	2.72	3.23	2.47	2.56	3.35
16660038	3.32	3.36	0.36	0.38	-1.03	0.8359	0.9999	NM_016233; XM_006710684; XM_011541571; XM_011541572; XM_011548848; XM_011548849; XM_011548850; ENST00000375460; ENST00000625769; AB026831; BC041592; BC109091; BC109092; OTTHUMT00000006805; uc001bai.3	PADI3	peptidyl arginine deiminase, type III	chr1	+	17575593	17610728	2.99	3.27	2.87	3.56	2.99	3.49	2.66	3.5	3.39	3.39	3.2	3.27	3.49	3.43	3.37	3.8	3.32	3.14	4.11	2.91	3.46	4.15
16660057	4.03	3.92	0.49	0.84	1.08	0.3483	0.9999	NR_039768; ENST00000582732; ENST00000630380	MIR3972	microRNA 3972	chr1	+	17604384	17604470	2.96	2.45	4.04	4.07	4.27	3.01	4.16	4.26	3.69	4.96	4.89	3.7	4.43	4.72	3.65	2.4	4.01	3.86	4.23	3.7	3.86	4.1
16660059	3.22	3.41	0.21	0.25	-1.15	0.2784	0.9999	NM_012387; XM_011541150; XM_011541151; XM_011541152; XM_011541153; XM_011541154; XM_011541155; XM_011541156; XM_011541157; XM_011548837; XM_011548838; XM_011548839; XM_011548840; XM_011548841; XM_011548842; XM_011548843; XM_011548844; ENST00000375448; ENST00000375453; ENST00000467001; ENST00000468945; ENST00000487048; ENST00000626048; ENST00000627140; ENST00000627887; ENST00000628035; ENST0000062…	PADI4	peptidyl arginine deiminase, type IV	chr1	+	17634690	17690499	3.45	3.22	3.19	3.34	3.23	3.49	3.75	3.62	3.17	3.07	3.24	3.02	3.14	3.56	3.13	3.75	3.2	3.44	3.45	3.03	3.28	3.73
16660081	3	3.14	0.37	0.3	-1.1	0.5631	0.9999	NM_207421; ENST00000619609; ENST00000625380; AY422079; AY443100; OTTHUMT00000006804; uc001bak.1	PADI6	peptidyl arginine deiminase, type VI	chr1	+	17698691	17728195	2.84	2.63	2.89	3.1	2.8	2.68	2.94	3.16	2.43	3.04	3.17	2.66	3.15	3.29	3.53	3.27	3.49	3.71	3.3	2.77	3.4	3.16
16660098	6.18	6.22	0.73	0.81	-1.03	0.657	0.9999				chr1	+	17733256	17733878	6.01	7.9	7.19	6.8	5.99	6.57	6.62	6.47	6.15	5.87	6.52	5.55	5.65	6.34	5.86	5.2	4.6	5.39	5.23	6.34	7.06	6.7
16660101	3.33	3.43	0.26	0.37	-1.06	0.758	0.9999				chr1	+	17776259	17776359	3.55	3.28	3.26	2.95	3.67	3.62	3.51	3.42	3.42	3.36	3.14	2.7	3.45	3.49	2.88	3.68	3.13	2.96	4.06	3.13	3.4	3.65
16660103	4.12	4	0.58	0.26	1.09	0.3591	0.9999	NM_001011722; NM_018125; XM_005245923; XM_005245925; XM_005245927; XM_005245929; XM_006710728; XM_006710729; XM_006710731; XM_011541691; XM_011541692; XM_011541693; XM_011541694; XM_011541695; XM_011541696; XR_946686; XR_946687; XR_946688; XR_946689; XR_946690; XR_946691; ENST00000167825; ENST00000361221; ENST00000375408; ENST00000375415; ENST00000466782; ENST00000469726; ENST00000482359; ENST000…	ARHGEF10L	Rho guanine nucleotide exchange factor 10 like	chr1	+	17866330	18024370	3.73	3.81	3.86	4.21	4	3.25	4.35	4.28	4.27	3.93	4.31	4.02	4.44	3.78	4.1	3.7	4.23	5.49	4.19	3.61	3.71	4.66
16660145	2.91	3.11	0.48	0.57	-1.15	0.5903	0.9999	XM_011542207; XM_011542208; XM_011542209; XM_011542210; XM_011542211	ACTL8	actin-like 8	chr1	+	18044182	18076473	3.13	3.1	2.92	2.95	3.06	2.71	2.86	2.83	2.73	2.98	2.6	3.37	2.86	3.27	3.76	4.66	3.48	3.74	3.43	2.93	2.9	4.25
16660151	2.82	2.97	0.33	0.26	-1.12	0.8646	0.9999	NM_030812; XM_011542207; XM_011542208; XM_011542209; XM_011542210; XM_011542211; XM_011542212; XM_011542213; XM_011542214; ENST00000375406; ENST00000617065; BC028909; OTTHUMT00000007143; uc001bat.3	ACTL8	actin-like 8	chr1	+	18081808	18153558	2.84	3.1	2.85	2.81	2.81	3.51	2.53	2.92	2.54	2.85	3.25	2.85	2.66	3.37	3.14	3.14	2.78	3.58	2.57	2.85	2.95	3.14
16660156	3.74	3.66	1.12	0.99	1.05	0.6503	0.9999	NM_032880; XM_011542318; XM_011542319; ENST00000251296; ENST00000412684; ENST00000473951; ENST00000497331; AK092618; AK123172; AK294121; BC007618; OTTHUMT00000006924; OTTHUMT00000006925; OTTHUMT00000006926; OTTHUMT00000006927; uc001bau.2; uc001bav.2	IGSF21	immunoglobin superfamily, member 21	chr1	+	18434240	18704977	6.81	3.57	3.89	3.89	3.42	3.78	3.67	3.68	3.43	6.14	3.38	3.51	3.64	3.89	4.68	3.83	3.64	6.74	3.37	4.21	4.06	3.72
16660172	2.97	2.83	0.33	0.58	1.11	0.8488	0.9999				chr1	+	18712323	18715008	2.43	3.29	2.63	3.14	3.2	2.8	2.7	2.9	2.95	2.48	2.7	2.32	2.96	3.95	2.29	3.45	3.1	3.12	3.8	3.41	2.7	2.32
16660175	2.94	2.93	0.23	0.25	1.01	0.8698	0.9999	NM_152375; ENST00000400664; OTTHUMT00000006923; uc001bax.3; uc009vpg.3	KLHDC7A	kelch domain containing 7A	chr1	+	18807424	18812534	2.62	3.04	3.07	2.85	2.71	3.57	2.95	2.7	2.76	2.84	2.78	3.15	2.98	2.91	2.94	2.91	3.04	2.88	3.55	3.12	3.11	3.06
16660182	3.7	3.74	0.44	0.44	-1.03	0.7452	0.9999	NM_001135254; NM_002584; NM_013945; ENST00000375375; ENST00000400661; ENST00000420770; BC121165; BC121166; DQ322591; OTTHUMT00000006928; OTTHUMT00000372482; OTTHUMT00000372483; uc001bay.3; uc001baz.3; uc010oct.2; X96743	PAX7	paired box 7	chr1	+	18957500	19075360	3.45	3.81	3.58	3.54	3.77	3.81	3.7	3.98	3.61	3.67	3.71	3.63	3.53	5	3.32	3.74	4.64	3.83	3.75	4.81	3.94	3.91
16660196	3.38	3.46	0.5	0.39	-1.06	0.7515	0.9999	XR_241220; XR_250709; AK096098	LOC101927895; LOC284513	uncharacterized LOC101927895; uncharacterized LOC284513	chr1	+	19536907	19567198	3.84	3.09	3.43	3.44	2.97	3.29	3.42	2.93	4.58	3.42	3.8	3.52	3.32	3.21	3.65	2.6	2.81	4	3.63	3.73	3.64	3
16660199	5.01	5.23	0.39	0.47	-1.17	0.0981	0.9999	NM_016183; XM_006710675; ENST00000330263; ENST00000479559; ENST00000493700; AF173378; AK027569; AK295328; AY303790; BC003013; BC006504; OTTHUMT00000007075; OTTHUMT00000007160; OTTHUMT00000007161; uc001bbs.3	MRTO4	MRT4 homolog, ribosome maturation factor	chr1	+	19578033	19586622	4.89	5.58	5.52	5.03	4.29	5.04	5.72	5.07	4.96	4.27	5.54	6.03	5	5.65	4.84	4.47	4.66	5.29	4.91	5.03	5.13	5.28
16660212	4.57	4.3	0.4	0.5	1.21	0.8255	0.9999	NM_001040125; NM_001040126; NM_001287531; NM_017765; NR_109848; XM_005245916; XM_006710710; XM_006710711; XM_011541634; XR_946677; XR_946678; ENST00000375153; ENST00000375155; ENST00000400548; ENST00000432465; ENST00000469076; ENST00000497827; AK172745; BC015324; OTTHUMT00000007164; OTTHUMT00000007255; OTTHUMT00000289784; OTTHUMT00000289785; OTTHUMT00000289786; OTTHUMT00000289787; uc001bby.3; uc0…	PQLC2	PQ loop repeat containing 2	chr1	+	19638740	19655794	4.52	4.7	4.56	3.99	4.74	4.42	4.15	4.05	4.51	3.51	5.13	4.83	4.12	4.14	4.24	3.98	4.55	4.71	3.95	4.67	5.45	4.89
16660228	2.8	2.7	0.36	0.39	1.08	0.5927	0.9999	NR_109848; XR_946677; uc021ohq.1	PQLC2	PQ loop repeat containing 2	chr1	+	19658090	19660931	2.73	2.88	2.75	2.64	3.38	2.49	2.53	2.36	3.43	2.76	2.29	3.35	2.8	2.81	2.34	2.61	2.34	3.09	3.44	2.49	2.94	3.07
16660231	2.59	2.46	0.52	0.43	1.1	0.4947	0.9999				chr1	+	19837087	19837227	3.03	3.23	2.22	2.39	2.55	2.18	1.95	2.67	3.07	2.99	2.5	2.09	3.35	2.35	2.35	2.5	3.78	2.72	3.22	2.27	2.44	2.35
16660233	2.83	2.84	0.46	0.41	-1.01	0.789	0.9999	XR_934455; XR_934456; XR_947019; XR_947020	LOC105376819	uncharacterized LOC105376819	chr1	+	19852670	19858268	3.08	2.8	2.8	2.71	2.83	3.81	2.27	3.16	2.46	3.22	3.39	2.94	3.51	3.51	2.41	2.73	2.79	2.95	2.73	2.33	2.34	2.48
16660236	4.18	4.06	0.26	0.23	1.09	0.5985	0.9999	NM_001032363; NM_001204082; NM_001204083; NM_001204084; NM_001204085; NM_001204086; NM_001204088; NM_001204089; NM_001278164; NM_001278165; NM_001278166; NM_005380; NM_182744; NR_033757; NR_033758; ENST00000289749; ENST00000322753; ENST00000375136; ENST00000425400; ENST00000427894; ENST00000428975; ENST00000439278; ENST00000439664; ENST00000451758; ENST00000467029; ENST00000479642; ENST0000048146…	MINOS1; NBL1; MINOS1-NBL1	mitochondrial inner membrane organizing system 1; neuroblastoma 1, DAN family BMP antagonist; MINOS1-NBL1 readthrough	chr1	+	19923471	19984949	4.51	4.04	4.26	4.28	4.43	3.67	4.28	3.99	4.57	4.18	3.81	3.87	4.08	3.97	4.08	4.38	4.07	4.22	4.15	3.8	3.81	4.05
16660260	3.05	2.87	0.26	0.28	1.13	0.3106	0.9999	NM_000871; ENST00000289753; AB209129; AY429105; BC074995; BC074996; L41147; OTTHUMT00000007704; uc001bcl.3	HTR6	5-hydroxytryptamine (serotonin) receptor 6, G protein-coupled	chr1	+	19991780	20006055	2.63	2.69	2.94	3.02	3.43	2.55	3.03	3.57	2.85	3.21	2.53	2.84	2.75	2.9	2.95	3.02	3.22	3.33	2.78	2.96	3	3.18
16660266	2.64	2.57	0.55	0.24	1.05	0.2107	0.9999				chr1	+	20140860	20145995	2.85	2.97	2.61	2.28	2.53	2.37	2.39	2.73	2.31	3.12	2.54	2.38	2.32	2.19	2.29	2.64	3.07	3.99	2.63	2.75	2.59	3.4
16660269	4.79	4.48	0.33	0.29	1.24	0.0682	0.9999	NM_015207; XM_005245792; XM_005245793; XM_005245794; XM_011541071; XM_011541072; XM_011541073; ENST00000375120; ENST00000466697; ENST00000481686; BC119636; BC134416; OTTHUMT00000007655; OTTHUMT00000007656; OTTHUMT00000007657; uc001bcs.4	OTUD3	OTU deubiquitinase 3	chr1	+	20208888	20239438	4.4	4.26	5.2	4.95	4.84	4.49	4.54	4.46	4.82	4.96	4.95	4.82	4.59	4.97	4.27	4.58	4.22	5.36	4.31	4.59	4.08	4.63
16660282	3.12	3.01	0.58	0.4	1.07	0.6399	0.9999	NM_000929; XM_005245891; XM_005245892; XM_005245893; XM_006710696; XM_011541584; XM_011541585; XM_011541586; XM_011541587; XM_011541588; XM_011541589; XM_011541590; XM_011541591; XM_011541592; ENST00000375108; ENST00000460175; ENST00000465698; ENST00000469069; ENST00000478803; ENST00000486277; ENST00000489871; ENST00000498348; BC036792; BX648966; OTTHUMT00000007668; OTTHUMT00000007669; OTTHUMT000…	PLA2G5	phospholipase A2, group V	chr1	+	20354672	20418394	3.3	2.82	2.58	3.49	2.93	4.22	3.5	3.74	3.61	3.49	3.03	3.27	3.18	2.62	3.14	2.54	2.92	3.14	2.69	2.12	2.59	2.64
16660299	2.88	2.85	0.35	0.2	1.02	0.7126	0.9999	NM_022819; XM_006710817; XM_011541955; XM_011541956; ENST00000375102; ENST00000465062; AF306566; BX647458; OTTHUMT00000007687; OTTHUMT00000007688; uc009vpp.1	PLA2G2F	phospholipase A2, group IIF	chr1	+	20465819	20476879	3.05	2.78	2.9	2.99	2.59	3.02	2.68	2.64	2.43	2.95	2.81	3.14	2.83	2.72	2.91	3.25	2.62	3.62	3.01	2.97	2.81	2.33
16660309	3.61	3.99	0.58	0.46	-1.3	0.3727	0.9999				chr1	+	20480831	20487061	3.1	3.58	3.05	4.01	3.82	3.72	4.28	4.23	3.32	4.04	4.19	4.03	4.98	3.13	3.86	4.45	3.12	2.9	3.56	3.64	4.06	3.74
16660313	3.67	3.67	0.29	0.31	-1	0.8718	0.9999	NM_152376; XM_005245742; XM_011540699; ENST00000375099; BC047428; OTTHUMT00000007693; uc001bdb.3	UBXN10	UBX domain protein 10	chr1	+	20512578	20522541	3.87	3.24	3.9	3.66	3.42	3.56	3.41	3.76	3.61	3.18	3.46	3.42	3.71	3.8	3.7	4.35	3.87	3.29	3.91	3.97	3.64	4.14
16660317	3.61	3.53	0.31	0.33	1.05	0.4765	0.9999	XR_934533; XR_934537; XR_947030; XR_947031	LOC105376825	uncharacterized LOC105376825	chr1	+	20525484	20529294	3.43	3.56	3.66	3.44	4.09	3.98	3.81	3.75	3.53	3.03	2.95	3.28	3.59	3.69	3.33	4.13	4.02	3.38	3.63	3.49	3.2	3.7
16660321	2.67	2.72	0.39	0.35	-1.03	0.9102	0.9999	XR_934541; XR_947033	LOC105376827	uncharacterized LOC105376827	chr1	+	20569588	20571148	3.09	2.74	2.57	2.8	3.55	2.34	2.76	2.46	2.58	2.74	2.4	2.75	2.3	2.92	2.26	3.36	2.82	2.15	2.27	2.77	2.86	3.06
16660324	3.09	2.89	0.27	0.38	1.15	0.2751	0.9999	NM_001039500; XM_006710360; XM_011540683; XM_011540684; XM_011540685; XM_011540686; XM_011540687; XM_011540688; XM_011540689; XM_011540690; XM_011540691; XM_011540692; XM_011540693; XM_011540694; XM_011540695; XM_011540696; XM_011540697; XM_011540698; ENST00000289815; ENST00000375079; ENST00000467486; ENST00000473325; ENST00000485375; ENST00000525343; ENST00000530722; ENST00000534075; AK057346; A…	VWA5B1	von Willebrand factor A domain containing 5B1	chr1	+	20617412	20681387	2.53	2.75	3.14	3.38	3.33	2.83	2.89	3.04	2.73	2.86	2.27	2.81	3.34	3	2.76	3	2.66	3.39	3.75	3.07	3.19	3.11
16660356	3.99	3.89	0.46	0.31	1.07	0.3663	0.9999	NM_207334; ENST00000332947; BC142610; BC142686; OTTHUMT00000127759; uc001bdj.3	FAM43B	family with sequence similarity 43, member B	chr1	+	20878932	20881513	3.74	4.04	5.03	3.86	3.91	4.23	4.35	4.15	3.74	3.09	3.53	3.77	4.06	3.38	3.92	4.06	4.17	3.79	3.98	3.99	3.45	4.21
16660360	3.39	3.42	0.43	0.21	-1.02	0.5141	0.9999	NM_001785; ENST00000375071; ENST00000461985; BC048284; BC054036; L27943; OTTHUMT00000007965; OTTHUMT00000007966; uc001bdk.3; uc001bdl.3; uc009vpv.3; AY634312	CDA	cytidine deaminase	chr1	+	20915441	20945401	3.32	3.19	3.55	3.17	3.21	4.68	3.65	3.06	3.44	3.24	3.15	3.34	3.58	3.56	3.42	3.56	3.39	3.71	3.59	3.19	3.63	3.42
16660367	5.11	5.24	0.45	0.48	-1.09	0.7848	0.9999	NM_032409; ENST00000321556; ENST00000400490; ENST00000492302; AB053323; AF316873; AK075225; AK130746; BC028215; OTTHUMT00000007954; OTTHUMT00000007955; OTTHUMT00000007956; uc001bdm.3; uc001bdn.3	PINK1	PTEN induced putative kinase 1	chr1	+	20959948	20978004	5.7	5.3	5.58	5.8	4.78	4.96	5.39	4.77	5.74	5.07	5.27	5.36	4.66	4.98	5.67	4.52	4.7	5.38	4.33	5.3	5.79	4.52
16660381	3.63	3.47	0.38	0.33	1.12	0.2258	0.9999				chr1	+	21059373	21060445	3.19	3.54	3.23	3.96	3.39	3.71	2.89	3.27	3.33	3.97	3.2	3.79	3.69	3.55	3.18	3.55	3.15	3.49	3.98	3.74	3.79	4.44
16660384	5	4.96	0.51	0.63	1.03	0.6941	0.9999				chr1	+	21069480	21070455	5.22	4.65	5.32	5.04	4.44	4.5	5.09	4.4	5.51	5.23	5.3	5.12	3.9	4.74	4.91	3.06	4.95	5.3	4.89	5.06	5.16	4.28
16660386	2.4	2.04	0.69	0.66	1.28	0.1955	0.9999				chr1	+	21167734	21167795	1.75	2.14	2.37	1.77	2.12	2.69	2.22	2.06	3.67	1.77	1.98	2.33	3.17	1.82	2.02	2.25	2.56	1.97	4.06	2.32	1.55	3.7
16660388	3.56	3.5	0.36	0.36	1.04	0.2457	0.9999	XR_934590; XR_934592	LOC105376831	uncharacterized LOC105376831	chr1	+	21592575	21593744	3.54	2.94	3.19	3.87	3.12	3.42	3.61	3.65	3.42	4.31	3.22	3.17	3.92	4	3.38	3.58	3.21	3.61	3.54	3.55	2.72	3.8
16660392	4.08	3.9	0.33	0.3	1.13	0.6681	0.9999	NR_038404; ENST00000449034; uc001beo.2	LOC100506801	uncharacterized LOC100506801	chr1	+	21619783	21626362	4.22	4.11	4.01	4.12	4.1	3.8	3.89	3.7	4.21	3.53	3.67	4.08	3.9	3.87	3.94	3.87	4.22	3.47	4.67	4.43	3.59	4.5
16660396	2.56	2.24	0.54	0.66	1.26	0.5175	0.9999				chr1	+	21742391	21743985	2.04	1.68	2.35	2.96	2.99	3.31	2.58	2.15	1.9	1.93	2.23	1.89	3.4	3.11	1.7	3.61	2.52	2.54	3.31	1.88	2.3	2.57
16660401	2.17	2.04	0.42	0.19	1.09	0.1123	0.9999				chr1	+	21744782	21746509	1.78	2.22	2.05	2.33	2.38	2.55	2.11	1.84	1.87	2.5	1.87	1.99	1.85	2.07	2.17	1.89	2.12	3.35	2.4	2.06	2.09	2.08
16660403	4.06	3.99	0.66	0.48	1.05	0.8701	0.9999	NM_001256416; NM_001256417; NM_032264; NR_046176; XM_006710957; XM_006710958; XM_006710959; XM_011542274; XM_011542275; XM_011542276; XM_011542277; XM_011542278; XM_011542279; XM_011542280; XM_011542281; ENST00000318220; ENST00000318249; ENST00000342104; ENST00000434838; ENST00000454000; ENST00000467103; ENST00000469876; ENST00000475869; ENST00000477050; ENST00000478653; ENST00000485941; ENST0000…	NBPF3	neuroblastoma breakpoint family, member 3	chr1	+	21766582	21811498	3.81	3.96	4.42	4.42	5.13	4.59	4.22	4.87	4.11	3.53	4.6	3.58	4.73	4.04	4.35	3.21	3.79	3.35	3.59	3.11	3.91	3.4
16660436	4.08	4.13	0.8	0.5	-1.03	0.9294	0.9999	NM_000478; NM_001127501; NM_001177520; XM_005245818; XM_005245820; XM_006710546; ENST00000374829; ENST00000374830; ENST00000374832; ENST00000374840; ENST00000468526; ENST00000539907; ENST00000540617; AB011406; AK097413; AK293184; AK295608; AK298085; BC021289; BC066116; BC090861; BC110909; BC126165; BC136325; OTTHUMT00000008202; OTTHUMT00000008203; OTTHUMT00000008204; OTTHUMT00000008205; OTTHUMT00…	ALPL	alkaline phosphatase, liver/bone/kidney	chr1	+	21835858	21904905	3.4	4.27	4.46	5.1	3.89	4.95	3.83	3.95	3.2	3.32	4.92	4.11	4.91	4.81	4.28	3.94	3.63	3.33	3.82	3.88	4.96	5.35
16660455	3.61	3.62	0.32	0.48	-1.01	0.9417	0.9999	XR_934626; XR_947046	LOC105376834	uncharacterized LOC105376834	chr1	+	21912965	21917680	3.39	3.11	3.21	3.45	3.8	3.6	3.33	3.73	3.54	3.38	3.54	4.07	3.52	3.65	2.92	4.39	3.79	3.9	4.41	4.4	3.63	3.73
16660458	3.87	3.95	0.62	0.45	-1.06	0.5951	0.9999	NM_001013693; XM_005245873; ENST00000344642; ENST00000484271; ENST00000543870; BC146860; OTTHUMT00000007601; OTTHUMT00000007602; uc001bfg.1; uc001bfh.1	LDLRAD2	low density lipoprotein receptor class A domain containing 2	chr1	+	22138758	22151714	4.05	4.4	3.82	3.72	3.9	3.53	3.68	3.89	3.96	3.94	3.63	4.07	3.8	3.96	3.2	4.88	3.83	5.47	4.31	5.17	3.68	3.92
16660468	3.47	3.29	0.53	0.44	1.13	0.2282	0.9999	NM_007352; XM_011541132; XM_011541133; XM_011541134; XR_946598; ENST00000337107; ENST00000374666; ENST00000400277; BC005216; M18692; OTTHUMT00000007797; OTTHUMT00000096534; OTTHUMT00000096536; uc001bfk.3; uc009vqf.3	CELA3B	chymotrypsin-like elastase family, member 3B	chr1	+	22303418	22325135	2.67	3.32	2.85	3.9	3.2	3.28	2.89	2.67	2.96	3.55	2.76	3.47	3.85	3.54	3.47	3.95	4.61	2.95	3.37	3.53	3.71	3.88
16660481	2.47	2.02	0.83	0.55	1.36	0.0654	0.9999				chr1	+	22314309	22314412	1.83	2.05	2.13	2.31	2.34	1.8	2.22	1.78	3.53	2.59	2.02	1.95	3.13	2.46	2.41	1.48	4.67	2.83	3.61	1.88	1.96	2.5
16660483	3.15	3.11	0.66	0.32	1.03	0.3545	0.9999	NM_005747; ENST00000290122; ENST00000374663; ENST00000400271; BC005918; BC007028; BC008383; BC015103; D00306; OTTHUMT00000007791; OTTHUMT00000007793; OTTHUMT00000096533; uc001bfl.3; uc009vqf.3	CELA3A; CELA3B	chymotrypsin-like elastase family, member 3A; chymotrypsin-like elastase family, member 3B	chr1	+	22328149	22339035	2.96	2.97	3.16	3.75	3.32	3.45	3.6	3.32	4.63	4.23	3.39	3.37	2.91	2.77	3.53	2.81	2.33	3.11	3.01	2.77	2.69	2.99
16660495	2.29	2.65	0.54	0.62	-1.29	0.5315	0.9999				chr1	+	22337478	22337581	2.08	2.96	2.17	2.7	2.08	2.27	2.11	3.34	2.15	2.19	2.12	3.24	3.18	2.56	1.8	3.55	3.84	2.3	3.38	2.37	2.42	2.67
16660497	2.95	3.18	0.42	0.3	-1.17	0.9373	0.9999	NR_023918; NR_023919; NR_109759; NR_109760; NR_109761; NR_109762; ENST00000404210; ENST00000416769; ENST00000420503; ENST00000434233; ENST00000452322; BC016053; BC071749; uc001bfm.4; uc001bfn.4	LINC00339	long intergenic non-protein coding RNA 339	chr1	+	22351681	22357716	2.72	2.53	2.85	2.75	3.72	2.93	2.94	3.01	3.96	3.19	3.47	3.53	2.94	3.26	3.18	3.14	2.86	2.73	3.21	3.01	3.33	3.51
16660503	7.49	7.92	0.39	0.79	-1.34	0.924	0.9999	NM_001039802; NM_001791; NM_044472; ENST00000315554; ENST00000344548; ENST00000400259; ENST00000411827; ENST00000498236; AF498962; AF498963; AK297465; AK303994; AK316449; AL121737; BC002711; BC003682; BC018266; M35543; M57298; OTTHUMT00000007787; OTTHUMT00000008075; OTTHUMT00000008076; OTTHUMT00000008077; uc001bfp.3; uc001bfq.3; uc001bfr.3; uc009vqg.1; uc009vqh.3; uc010odr.2; uc010ods.2	CDC42	cell division cycle 42	chr1	+	22379120	22419437	7.81	6.37	7.48	7.53	7.1	6.98	8.11	8.12	8.26	7.83	8.01	7.88	7.53	7.8	7.65	5.91	7.1	7.94	6.62	7.38	8.08	7.48
16660518	2.91	2.8	0.31	0.3	1.08	0.5513	0.9999	AF086337	CDC42-IT1	CDC42 intronic transcript 1	chr1	+	22385690	22390692	3.12	2.87	2.67	3.18	2.54	3.21	2.87	3.06	3.06	2.92	3.49	2.73	2.7	2.41	2.57	2.76	3.15	3.46	2.78	2.55	2.56	2.72
16660521	2.51	2.51	0.32	0.41	1	0.8004	0.9999				chr1	+	22582820	22584588	2.74	2.47	2.78	2.35	2.58	2.64	2.08	2.23	2	2.2	2.5	2.34	3.06	3.31	1.85	2.96	2.61	2.17	2.75	2.75	2.61	2.24
16660527	4.56	4.73	0.54	0.58	-1.13	0.857	0.9999	NM_001083621; NM_014870; XM_011542499; XM_011542500; XR_946804; XR_946805; ENST00000374651; ENST00000375647; ENST00000400239; ENST00000404138; AK095273; BC114607; OTTHUMT00000008094; OTTHUMT00000008095; uc001bft.2; uc001bfu.2; uc001bfv.1; uc009vqi.1	ZBTB40	zinc finger and BTB domain containing 40	chr1	+	22778344	22857650	4.84	4.84	5.23	4.24	3.98	4.37	4.93	4.45	4.83	4.7	4.74	4.29	4.42	4.65	5.56	3.36	3.91	5.46	3.95	5.37	4.93	4.49
16660552	4.62	4.32	0.4	0.42	1.23	0.179	0.9999				chr1	+	22843967	22846201	4.67	4.46	4.72	4.12	4.04	4.62	4.88	4.15	4.57	4.78	4.22	3.7	4.8	4.37	4.49	4.01	3.74	4.83	4.29	4.99	3.41	4.13
16660555	3.19	3.01	0.29	0.28	1.13	0.1623	0.9999	NM_001006943; NM_020526; XM_011540968; XM_011540969; XM_011540970; XM_011540971; XM_011540972; XM_011540973; XM_011540974; XM_011540975; XR_946576; XR_946577; XR_946578; ENST00000166244; ENST00000374644; ENST00000538803; AB040892; BC038796; BC072417; OTTHUMT00000008085; OTTHUMT00000008086; uc001bfw.3; uc001bfx.1	EPHA8	EPH receptor A8	chr1	+	22890004	22930087	2.47	3.03	3.15	3.44	3.03	3.3	2.45	3.06	2.78	3.35	3.09	2.92	2.65	3.44	2.88	2.84	3.29	2.76	3.04	3.19	3.08	3.51
16660575	3.7	3.95	0.89	0.58	-1.19	0.6236	0.9999	NM_015991; ENST00000374642; ENST00000402322; ENST00000438241; AF135157; AF260332; BC030153; BC071986; OTTHUMT00000008087; OTTHUMT00000096526; OTTHUMT00000317635; uc001bfy.3	C1QA	complement component 1, q subcomponent, A chain	chr1	+	22962999	22966175	3.43	3.59	3.4	3.38	4.47	5.78	3.71	4.33	3.27	3.85	5.01	5.03	4.92	3.36	4.39	3.74	3.73	2.46	3.87	3.72	4.02	3.88
16660581	5.63	5.95	1	0.96	-1.25	0.6704	0.9999	NM_001114101; NM_172369; ENST00000374637; ENST00000374639; ENST00000374640; AF087892; AK226152; BC009016; OTTHUMT00000008083; OTTHUMT00000008084; OTTHUMT00000096530; uc001bga.4; uc001bgc.4	C1QC	complement component 1, q subcomponent, C chain	chr1	+	22970118	22974603	5.01	5.2	5.28	4.55	6.36	7.31	6	6.11	5.23	5.39	6.59	7.1	7.15	4.91	6.14	4.16	6.58	4.39	7.11	5.03	6.49	5.76
16660587	4.35	4.54	0.67	0.68	-1.14	0.3637	0.9999	NM_000491; XM_011542059; ENST00000314933; ENST00000432749; ENST00000509305; ENST00000510260; BC008983; OTTHUMT00000008092; OTTHUMT00000008093; OTTHUMT00000359669; uc001bgd.3; X03084	C1QB	complement component 1, q subcomponent, B chain	chr1	+	22979255	22988031	4.16	4.45	3.98	3.1	4.45	5.59	4.36	4.81	3.92	4.15	4.44	5.64	4.92	3.63	4.84	3.55	5.02	3.87	5.41	4.45	5.26	4.38
16660594	2.47	2.76	0.4	0.48	-1.22	0.4716	0.9999				chr1	+	23007533	23008941	2.64	2.74	1.99	2.46	2.93	2.07	2.76	2.82	2.23	2.78	2.21	2.75	2.03	1.97	2.14	2.27	2.72	2.37	3.72	3.23	2.85	2.56
16660596	5.11	5.26	0.95	1.12	-1.11	0.8115	0.9999	NM_001309192; NM_001309193; NM_004442; NM_017449; XM_006710441; XM_006710442; XM_011540976; ENST00000374627; ENST00000374630; ENST00000374632; ENST00000400191; ENST00000465676; ENST00000490436; ENST00000544305; AF025304; AK298898; AK299701; BC067861; D31661; L41939; OTTHUMT00000008059; OTTHUMT00000008060; OTTHUMT00000008061; OTTHUMT00000008062; OTTHUMT00000008063; OTTHUMT00000008064; uc001bge.3; …	EPHB2	EPH receptor B2	chr1	+	23037331	23241823	5.35	3.67	4.7	5.33	5.61	5.65	5.35	4.34	5.57	4.1	5.84	6.03	4.73	6.13	5.31	3.97	4.09	7.48	4.79	5.42	7.61	4.65
16660620	2.97	3.15	0.32	0.35	-1.13	0.5403	0.9999	NR_039832; ENST00000581646; uc021oib.1	MIR4684	microRNA 4684	chr1	+	23046010	23046091	3.2	2.66	3.46	2.74	3.02	2.51	2.57	2.54	2.58	3.28	3	3.2	2.68	3.34	3.4	3.53	2.91	3.41	3.34	3	2.93	3.09
16660624	6.85	7.09	0.83	1.01	-1.18	0.379	0.9999	NM_001009999; NM_015013; XM_005245786; XM_006710472; XM_006710473; XM_006710474; ENST00000356634; ENST00000400181; ENST00000465864; ENST00000481879; ENST00000494920; ENST00000602503; AK128669; AK290328; BC040194; BC048134; OTTHUMT00000008880; OTTHUMT00000008881; OTTHUMT00000008882; OTTHUMT00000091249; OTTHUMT00000091250; OTTHUMT00000467521; uc001bgi.2; uc001bgj.2	KDM1A	lysine (K)-specific demethylase 1A	chr1	+	23345941	23410184	6.85	6.18	8.37	7.51	6.25	6.14	7.35	6.57	7.68	6.78	7.14	7.19	6.17	7.16	7.12	4.1	5.89	7.22	5.49	7.76	7.41	6.34
16660648	2.4	2.52	0.56	0.42	-1.09	0.7219	0.9999	NR_036057; ENST00000577915; uc021oid.1	MIR3115	microRNA 3115	chr1	+	23370798	23370865	2.53	2.1	2.43	2.58	2.12	2.46	2.92	2.07	2.32	2.25	2.7	2.61	2.43	2.38	2.61	2.21	2.31	3.68	3.55	2.78	2.64	3.76
16660650	4.21	3.63	0.52	0.48	1.5	0.0317	0.9999				chr1	+	23489197	23489303	4.38	3.8	4	4.7	4.62	3.83	3.9	3.53	4.49	4.19	4.13	4.15	4.15	3.44	3.1	2.89	3.99	4.02	3.14	4.4	3.57	2.8
16660652	2.52	2.76	0.24	0.57	-1.18	0.0272	0.9999				chr1	+	23490446	23490546	2.58	2.95	2.25	2.59	2.54	2.3	2.29	2.79	2.47	2.58	2.77	2.33	2.35	2.69	3.05	3.95	2.92	2.26	4.03	2.93	3.14	2.61
16660654	3.67	3.56	0.41	0.42	1.08	0.6153	0.9999	NR_033690; NR_033691; BC028411; BC054115; BC068594	ZNF436-AS1	ZNF436 antisense RNA 1	chr1	+	23695464	23698332	3.51	3.48	3.29	3.73	4.17	3.52	3.76	3.72	3.98	4.74	3.59	3.48	3.7	3.63	4.59	3.19	3.71	3.79	3.21	3.51	4.28	3.31
16660664	2.77	2.55	0.41	0.35	1.16	0.336	0.9999	NR_027042; AJ310434; BC041472; BC069164; OTTHUMT00000008172; OTTHUMT00000008173; uc001bhi.3; uc001bhj.3	MDS2	myelodysplastic syndrome 2 translocation associated	chr1	+	23907985	23967058	2.45	2.73	2.87	3.13	3.29	2.7	2.69	2.58	2.92	2.76	3.03	2.48	2.61	2.07	2.25	3.3	2.34	2.25	2.33	3.4	2.73	2.16
16660673	8.48	8.53	0.55	0.69	-1.04	0.7214	0.9999	NM_000975; NM_001199802; ENST00000374550; ENST00000443624; ENST00000458455; ENST00000467075; ENST00000482370; AY871274; BC018970; L05092; OTTHUMT00000008168; OTTHUMT00000008169; OTTHUMT00000008170; OTTHUMT00000008171; OTTHUMT00000008574; uc001bhk.3; uc001bhl.3	RPL11	ribosomal protein L11	chr1	+	24018269	24022915	8.47	8.25	9	9.09	7.77	8.01	9.13	8.48	8.24	8.96	8.57	8.93	8.53	8.75	8.1	6.66	8.02	8.89	7.77	8.9	8.87	7.57
16660685	4.48	4.54	0.4	0.62	-1.05	0.8737	0.9999	NM_003198; ENST00000418390; ENST00000487554; ENST00000609199; ENST00000613537; BC002883; L47345; OTTHUMT00000008230; OTTHUMT00000008231; OTTHUMT00000471733; uc001bho.3	TCEB3	transcription elongation factor B (SIII), polypeptide 3 (110kDa, elongin A)	chr1	+	24069645	24088549	4.53	4.57	5.02	5	4.19	4.36	4.37	4.54	4.26	4.53	5.05	5.15	4.3	4.45	4.24	3.68	3.63	4.77	3.39	4.44	5.53	4.63
16660700	4.28	4.35	0.36	0.8	-1.05	0.5304	0.9999	NM_020362; XM_011541804; ENST00000246151; ENST00000374524; ENST00000415372; AF221595; AF271784; AK296662; BC017208; OTTHUMT00000008243; OTTHUMT00000008244; OTTHUMT00000096559; uc001bhq.3; uc010oeb.2	PITHD1	PITH (C-terminal proteasome-interacting domain of thioredoxin-like) domain containing 1	chr1	+	24104876	24115148	4.87	3.74	4.43	4.37	4.43	3.37	4.68	3.83	3.93	4.22	5.26	4.98	4.19	3.92	4.37	3.39	4.32	4.12	3.37	4.28	5.78	4.8
16660713	4.22	4.17	0.21	0.54	1.04	0.5712	0.9999	XM_005245728; ENST00000374502; ENST00000374505; ENST00000374514; ENST00000421070; ENST00000472213; ENST00000492577; OTTHUMT00000008245; OTTHUMT00000008246; OTTHUMT00000008247; OTTHUMT00000008248; OTTHUMT00000008249; OTTHUMT00000008250	LYPLA2	lysophospholipase II	chr1	+	24117460	24122029	4.13	4	4.34	4.13	4.22	4.44	5.35	4.87	3.69	4.46	4.44	4.06	4.19	4.78	4.13	4.18	4.16	4.29	3.38	4.14	3.87	4.01
16660732	2.19	2.27	0.64	0.67	-1.06	0.4826	0.9999				chr1	+	24208745	24208842	2.14	3.16	2.25	2.06	2.49	2.8	2.11	2.26	2.08	1.71	2.74	2.2	1.86	2.15	2.54	3.98	3.44	2.3	3.59	2.11	2.04	3.74
16660734	2.7	3	0.43	0.42	-1.23	0.0987	0.9999	NR_039615; ENST00000578143; uc021oik.1	MIR378F	microRNA 378f	chr1	+	24255560	24255637	3.16	2.64	2.12	3.03	3.07	2.53	2.83	3.32	2.44	2.41	2.52	2.97	3.1	3.63	3.71	2.92	3.43	2.98	3.16	2.15	2.42	2.63
16660736	3.26	3.61	0.72	0.66	-1.28	0.3439	0.9999	NM_017761; ENST00000334351; ENST00000471915; AF374386; BC001959; BC078177; OTTHUMT00000038946; OTTHUMT00000038948; uc001big.3	PNRC2	proline-rich nuclear receptor coactivator 2	chr1	+	24285599	24289952	3.2	4.17	4.92	2.56	3.17	3.06	3.21	2.37	3.1	2.56	3.27	3.08	2.65	4.46	4.14	4.18	3.88	3.92	4.23	3.75	3.47	3.31
16660742	2.82	2.84	0.21	0.3	-1.01	0.6503	0.9999	XR_935252; XR_947073	LOC105376863	uncharacterized LOC105376863	chr1	+	24348319	24350190	3.1	2.8	2.52	2.96	3.28	2.99	2.84	2.79	2.84	2.63	2.47	2.6	2.74	2.68	3.27	3.46	2.71	2.84	2.73	3.01	3.12	2.7
16660745	2.57	2.71	0.51	0.45	-1.1	0.6058	0.9999				chr1	+	24367343	24413289	2.98	3.18	2.5	2.79	2.35	2.44	2.52	2.74	2.58	2.53	2.72	2.81	2.59	4.12	2.68	2.69	3.51	2.76	2.7	4	2.62	2.57
16660749	2.71	2.46	0.31	0.23	1.19	0.1385	0.9999				chr1	+	24393264	24410055	2.17	2.44	2.33	3.16	2.86	2.82	3.01	2.46	2.28	2.27	2.26	2.51	2.53	2.65	2.49	2.23	2.97	2.93	2.64	2.87	2.48	2.54
16660753	2.81	2.54	0.5	0.46	1.2	0.137	0.9999	NR_027087; ENST00000439059; uc010oei.1	LOC284632	uncharacterized LOC284632	chr1	+	24526730	24538183	2.7	1.95	2.5	2.54	2.7	3.16	2.87	2.39	1.95	2.46	2.62	3.21	3.08	1.97	2.3	1.97	2.51	3.29	3.24	3.47	2.6	3.56
16660757	2.79	2.74	0.53	0.48	1.03	0.3495	0.9999	NM_001195010; NM_021180; NM_198173; NM_198174; XM_011541869; XM_011541870; ENST00000236255; ENST00000350501; ENST00000356046; ENST00000361548; ENST00000524724; ENST00000528064; ENST00000528181; ENST00000530984; AY231160; BC036890; OTTHUMT00000008411; OTTHUMT00000009047; OTTHUMT00000009048; OTTHUMT00000392498; OTTHUMT00000392499; OTTHUMT00000392500; OTTHUMT00000392501; OTTHUMT00000392502; uc001bix…	GRHL3	grainyhead-like transcription factor 3	chr1	+	24645812	24690972	2.4	2.92	2.84	2.97	3.92	2.27	2.29	2.35	2.57	2.87	2.45	2.13	2.85	2.78	3.23	3.63	3.96	2.51	2.8	2.99	3.27	2.68
16660785	3.38	3.19	0.33	0.51	1.14	0.5915	0.9999	NM_020448; XM_005245947; XM_011541806; XM_011541807; XM_011541808; ENST00000003912; ENST00000339255; ENST00000358028; ENST00000374399; ENST00000432012; ENST00000475663; ENST00000488155; BC001265; BC012492; BC063583; BX538110; OTTHUMT00000009178; OTTHUMT00000009179; OTTHUMT00000009180; OTTHUMT00000009181; OTTHUMT00000009182; OTTHUMT00000009183; OTTHUMT00000276996; uc001bjh.3; uc001bji.3; uc009vrc.…	NIPAL3	NIPA-like domain containing 3	chr1	+	24742245	24799473	3.81	2.92	3.31	3.55	3.35	3.41	3.15	3.2	3.5	3.56	3.72	4.29	2.97	3.08	4.43	3.37	3.43	2.9	3.22	4.12	3.11	3.12
16660810	3.77	3.85	0.82	0.56	-1.06	0.53	0.9999	NM_001251977; NM_001251978; NM_001251979; NM_001251980; NM_001251981; NM_001251982; NM_001251983; NM_001251984; NM_001251985; NM_013441; ENST00000374393; ENST00000374395; ENST00000412742; ENST00000425530; ENST00000436717; ENST00000482807; ENST00000538532; ENST00000610732; ENST00000616511; ENST00000618490; ENST00000630217; AF176116; AY906854; BC035854; EF431960; EF467309; EF529733; HQ287726; HQ317…	RCAN3	RCAN family member 3	chr1	+	24828841	24863898	3.44	3.86	4.91	4.64	3.08	3.61	5.11	3.41	2.44	4.07	3.36	4.74	4.3	4.25	3.95	3.66	3.73	3.27	3.69	4.61	3.85	2.71
16660822	2.89	2.84	0.4	0.51	1.03	0.8765	0.9999	NM_001010980; XM_005245872; XM_011541463; ENST00000374392; ENST00000486262; BC050474; BC127785; BC147014; BC147015; OTTHUMT00000009288; OTTHUMT00000009289; uc001bjk.2	NCMAP	noncompact myelin associated protein	chr1	+	24882567	24935819	2.58	2.87	2.8	3.16	2.64	3.39	2.53	3.81	2.72	2.29	2.87	2.69	3.57	2.24	2.94	3.67	2.5	2.81	3.6	2.95	2.69	3.34
16660828	6.18	6.35	0.45	0.51	-1.13	0.9078	0.9999	NM_001303448; NM_001303449; NM_005839; XM_005245717; XM_005245718; XM_005245720; XM_005245721; XM_005245722; XM_011540478; XM_011540479; XM_011540480; XM_011540481; XM_011540482; XM_011540483; XR_241183; ENST00000323848; ENST00000374389; ENST00000447431; ENST00000461768; ENST00000462710; ENST00000466910; ENST00000468822; ENST00000470243; ENST00000471693; ENST00000474843; ENST00000478890; ENST0000…	SRRM1	serine/arginine repetitive matrix 1	chr1	+	24958207	24999772	6.54	5.55	7.02	6.33	6.51	5.73	6.58	6.19	6.01	6.21	6.7	6.38	6.29	6.1	6.78	5.32	5.48	6.07	5.59	6.62	6.52	5.7
16660863	7.17	7.38	0.59	1.34	-1.16	0.8616	0.9999	NM_013943; XM_011541202; ENST00000374379; ENST00000488683; ENST00000489758; ENST00000497755; AF097330; AF109196; AK301466; AL162008; BC012444; CR533501; OTTHUMT00000009332; OTTHUMT00000009333; OTTHUMT00000009334; OTTHUMT00000009335; uc001bjo.2; uc001bjp.1	CLIC4	chloride intracellular channel 4	chr1	+	25071760	25170815	7.36	4.9	7.21	7.29	6.92	7.2	8.58	8.02	7.03	8.02	8.45	8.44	7.56	6.79	6.57	4.97	7.04	8.52	7.02	6.26	8.34	7.16
16660876	5.78	5.58	0.53	0.74	1.15	0.2811	0.9999				chr1	+	25236634	25236727	5.99	6.25	5.98	6.31	5.14	5.26	4.68	4.28	6.1	6.17	4.84	5.76	5.8	6.32	5.02	6.37	5.64	5.45	5.97	5.09	5.11	6.73
16660878	3.26	3.26	0.21	0.18	-1.01	0.8787	0.9999	XR_935714; XR_935715; XR_935721; XR_935726; XR_935727; XR_935730; XR_935733; XR_947083; XR_947084; XR_947085; XR_947086; XR_947087; XR_947088; XR_947089	LOC105376878	uncharacterized LOC105376878	chr1	+	25287836	25289588	2.96	3.31	3.35	3.14	3.03	3.59	3.28	3.44	3.17	3.31	3.32	3.04	3.41	3.3	3.17	3.63	3.48	2.89	3.27	3.08	3.19	3.27
16660882	2.5	2.58	0.26	0.29	-1.06	0.8774	0.9999	NR_039623; ENST00000580572	MIR4425	microRNA 4425	chr1	+	25349994	25350077	2.95	2.47	2.11	2.43	2.91	2.46	2.58	2.97	2.49	2.33	2.52	2.05	2.84	2.63	2.06	2.64	2.86	2.3	2.58	2.46	2.66	2.67
16660884	2.57	2.51	0.27	0.34	1.04	0.8781	0.9999	XR_935737; XR_935738; XR_947090; XR_947091	LOC105376879	uncharacterized LOC105376879	chr1	+	25367664	25373839	2.57	2.21	2.87	2.79	2.48	2.48	2.44	2.18	2.91	2.18	2.3	2.54	2.74	3.01	2.29	3.24	2.89	2.39	2.53	2.27	2.84	2.4
16660888	2.12	2.31	0.42	0.27	-1.14	0.3435	0.9999				chr1	+	25534630	25535360	2.13	2.53	1.94	2.37	2.37	1.79	2.02	2.72	2.34	2.22	2.2	2.19	1.7	2.67	2.22	2.61	3.21	2.25	2.44	1.99	1.97	1.87
16660891	3.56	3.99	0.69	0.51	-1.35	0.1261	0.9999	NM_001127691; NM_001282867; NM_001282868; NM_001282869; NM_001282870; NM_001282871; NM_001282872; NM_016124; XM_011541892; XR_946734; XR_946735; XR_946736; ENST00000328664; ENST00000342055; ENST00000357542; ENST00000417538; ENST00000423810; ENST00000454452; ENST00000564398; ENST00000568195; ENST00000615607; ENST00000622561; AB018966; AB018967; AB018968; AB018969; AB046420; AB049754; AF037626; AF1…	RHD	Rh blood group, D antigen	chr1	+	25598981	25656936	3.89	3.89	3.1	2.84	2.89	4.64	2.83	4.54	4.49	4.24	4.55	4.54	4.04	4.04	4.26	3.57	3.7	2.85	3.7	3.56	3.84	3.03
16660906	5.52	5.46	0.45	0.94	1.04	0.9654	0.9999	NM_014313; XM_005245817; XM_011541159; ENST00000374358; ENST00000468704; ENST00000480937; ENST00000487234; ENST00000491936; ENST00000498135; AF081282; AF087880; AK299180; AY071927; AY358650; BC007341; BC066908; BX537683; JX644905; JX644906; OTTHUMT00000020313; OTTHUMT00000020314; OTTHUMT00000020315; OTTHUMT00000020316; OTTHUMT00000020317; OTTHUMT00000020318; uc001bke.3; uc009vrr.3; uc009vrs.3; uc…	TMEM50A	transmembrane protein 50A	chr1	+	25664408	25688852	5.2	4.62	5.99	5.53	5.05	6.17	6.54	6.27	5.53	5.93	6.26	6.94	5.61	5.15	4.78	4.22	4.93	5.38	4.56	5.62	6.14	4.76
16660917	2.19	2.26	0.4	0.46	-1.05	0.8592	0.9999				chr1	+	25667462	25667525	1.75	1.69	3.27	2.39	1.83	2.04	1.91	2.37	1.8	2.28	2.66	3.17	2.52	2.25	2.15	2.02	1.98	2.19	2.75	2.28	2.52	2.28
16660919	5.47	5.31	0.31	0.78	1.12	0.7444	0.9999	NM_001282564; NM_018202; XM_005245931; XM_011541704; ENST00000374343; ENST00000399766; ENST00000470035; AY845015; AY845035; AY845036; BC032427; OTTHUMT00000009659; OTTHUMT00000100861; uc001bkk.3; uc009vrt.2; uc009vru.3; uc009vrv.3	TMEM57	transmembrane protein 57	chr1	+	25757388	25826700	4.89	4.81	5.53	5.26	5.5	5.65	6.07	5.52	5.4	5.52	6.33	4.93	5.07	5.32	5.53	3.97	5.09	5.5	4.41	5.81	6.41	4.73
16660933	3.47	3.79	0.58	0.6	-1.25	0.5433	0.9999	NM_015627; XM_006710559; XM_006710560; XM_006710561; XM_011541209; XM_011541210; XM_011541211; XM_011541212; XR_426598; XR_946602; XR_946603; ENST00000374338; ENST00000462394; ENST00000470950; ENST00000474283; ENST00000484476; ENST00000485476; ENST00000488127; AK024397; AK091219; AK124554; BC029770; OTTHUMT00000019350; OTTHUMT00000019351; OTTHUMT00000019352; OTTHUMT00000089939; OTTHUMT00000089940…	LDLRAP1	low density lipoprotein receptor adaptor protein 1	chr1	+	25870071	25895377	3.25	4.62	3.44	3.61	3.16	3.09	3.85	3.89	3.22	3.3	3.94	2.73	4.11	3.68	3.97	3.59	3.51	4.73	3.61	3.64	4.95	4.65
16660950	3.49	3.46	0.24	0.5	1.02	0.6619	0.9999	XM_006710560; XM_006710561; XM_011541211; XM_011541212; XR_946602	LDLRAP1	low density lipoprotein receptor adaptor protein 1	chr1	+	25907969	25916875	3.45	3.51	3.37	3.72	3.73	3.38	3.02	3.24	3.58	3.45	3.16	3.25	3.18	4.07	3.73	3.93	3.79	3.3	4.77	3.92	3.46	3.34
16660953	4.1	4.27	0.77	0.72	-1.13	0.7595	0.9999	NM_001289010; NM_020379; XM_005245945; XM_011541805; ENST00000263979; ENST00000374329; ENST00000374332; ENST00000473891; ENST00000475314; ENST00000487493; ENST00000496532; ENST00000611903; AF261655; AK128560; BC137017; OTTHUMT00000012828; OTTHUMT00000012829; OTTHUMT00000012830; OTTHUMT00000012831; OTTHUMT00000012832; OTTHUMT00000019291; OTTHUMT00000019292; uc001bkm.2	MAN1C1	mannosidase, alpha, class 1C, member 1	chr1	+	25943959	26112698	4.01	3.85	3.52	4.08	4.85	3.66	4.08	4.28	4.19	5.22	5.17	4.28	3.95	3.72	5.61	4.53	3.82	6.05	3.58	3.82	5.58	4.51
16660976	6.61	6.86	0.48	1.03	-1.19	0.204	0.9999	NM_020451; NM_206926; ENST00000354177; ENST00000361547; ENST00000374315; ENST00000494537; ENST00000630065; BC015638; BC042154; OTTHUMT00000019314; OTTHUMT00000019315; OTTHUMT00000019316; uc021ojk.1; uc021ojl.1	SEPN1	selenoprotein N, 1	chr1	+	26126667	26149799	6.61	7.36	7.34	6.17	7.09	6.04	7.88	6.85	6.12	6.82	6.93	6.96	6.66	6.79	6.79	6.01	6.33	7.16	5.49	6.01	9.49	6.85
16660992	3	3.12	0.17	0.32	-1.09	0.1287	0.9999	NM_001099625; NM_001099626; NM_001099627; NM_019557; ENST00000374300; ENST00000374301; ENST00000374303; ENST00000374307; ENST00000424294; ENST00000464008; ENST00000466284; ENST00000469815; ENST00000472643; ENST00000474295; ENST00000478284; ENST00000488327; ENST00000494293; ENST00000497956; ENST00000524618; ENST00000525713; ENST00000526158; ENST00000526894; ENST00000528624; ENST00000529116; ENST00…	MTFR1L	mitochondrial fission regulator 1-like	chr1	+	26145131	26159433	3.42	3.11	2.86	3.11	2.98	2.86	3	3.12	2.98	3.04	3.32	3.23	2.95	2.94	3.32	2.74	3.05	3.26	2.98	3.19	3.96	2.66
16661020	3.11	3.42	0.36	0.36	-1.24	0.0244	0.9999				chr1	+	26186104	26189911	3.35	4.12	3.63	2.7	3.02	3.22	3.62	3.47	2.57	2.84	3.03	3.22	2.75	3.67	3.4	2.99	3.17	3.35	3.42	3.29	4.04	3.59
16661023	1.8	2.04	0.44	0.19	-1.18	0.5719	0.9999				chr1	+	26203987	26204096	1.78	2.03	2.03	1.64	3.16	1.77	1.91	2.11	1.63	1.77	1.89	2.24	2.32	1.9	2.14	2.23	1.84	1.78	2.41	2.02	1.99	1.71
16661025	2.57	2.77	0.56	0.55	-1.15	0.9004	0.9999				chr1	+	26290688	26290791	3.3	2.96	3.13	2.15	2.46	2.17	1.71	2.34	2.5	2.19	2.34	2.9	2.3	2.81	2.29	3.73	3.47	3.08	2.76	2.69	3.09	3.78
16661027	2.58	2.73	0.54	0.34	-1.11	0.7765	0.9999				chr1	+	26332497	26332621	2.6	2.93	2.6	3.58	2.89	3.55	2.55	3.12	2.08	2.38	2.23	3.28	2.6	2.94	2.75	2.62	2.98	1.89	2.19	2.3	2.74	2.51
16661029	2.41	2.52	0.54	0.54	-1.08	0.8117	0.9999				chr1	+	26332707	26332790	2.43	2.06	2.41	2.16	2.87	2.66	2.78	2.92	1.94	2	2.51	2.08	2.17	2.24	1.76	3.5	3.35	2.43	3.36	2.05	2.53	3.52
16661031	2.95	3.14	0.34	0.55	-1.14	0.1577	0.9999	NM_004455; XM_005245779; XM_006710448; XM_011540992; XM_011540993; XR_946579; XR_946580; XR_946581; ENST00000374280; ENST00000470037; ENST00000481377; ENST00000484339; BC065528; OTTHUMT00000019746; OTTHUMT00000019747; OTTHUMT00000019748; OTTHUMT00000019749; U67191; uc001blf.3	EXTL1	exostosin-like glycosyltransferase 1	chr1	+	26346375	26362955	3.07	3.61	2.53	3.49	2.91	2.74	3.4	2.86	2.76	2.67	3.01	2.76	2.98	3.58	4.67	3.16	3.35	3.12	3.23	2.94	2.74	3.55
16661048	3.06	3.13	0.28	0.42	-1.05	0.4602	0.9999	XM_011527687; XM_011542541	LOC105376910	uncharacterized LOC105376910	chr1	+	26373156	26375590	2.74	3.12	3.48	3.06	2.97	3.25	2.68	3.36	3.19	2.73	2.72	3.27	2.72	3.04	3.01	3.68	2.94	2.72	3.38	3.15	4.03	3.5
16661051	3.93	3.83	0.35	0.36	1.07	0.6883	0.9999	NM_001243532; NM_001243533; NM_152835; XM_005245743; XM_006710381; XM_011540792; ENST00000374269; ENST00000374271; ENST00000444713; ENST00000619836; BC028713; OTTHUMT00000019752; OTTHUMT00000019753; OTTHUMT00000019754; uc001blj.4; uc009vsb.3; uc010oew.2	PDIK1L	PDLIM1 interacting kinase 1 like	chr1	+	26437656	26452039	3.84	3.57	4.32	3.74	4.07	3.76	3.34	3.49	4.03	4.05	4.35	4.14	3.56	3.51	3.87	3.77	3.41	3.46	3.97	4.48	4.44	4.1
16661058	3.47	3.53	0.4	0.37	-1.04	0.8378	0.9999	NM_024869; XM_011542178; ENST00000374268; AK290715; BC025658; OTTHUMT00000019841; uc001blk.3	FAM110D	family with sequence similarity 110, member D	chr1	+	26485511	26489119	2.99	3.38	2.66	3.93	3.46	3.2	3.62	3.89	3.5	3.96	3.59	3.82	3.66	3.29	2.92	3.81	3.74	2.9	3.82	3.45	3.01	3.32
16661063	4.23	4.44	0.43	0.32	-1.16	0.1482	0.9999	NM_015871; ENST00000270812; ENST00000374266; BC002580; BC019267; D45213; OTTHUMT00000019842; OTTHUMT00000019843; uc001bll.4	ZNF593	zinc finger protein 593	chr1	+	26496362	26498551	4.24	4.77	5.07	3.84	4.19	4.04	5.12	4.33	3.65	3.89	4.41	4.97	4.2	4.53	4.46	4.42	4.33	4.4	4.01	4.54	4.5	4.89
16661071	3.16	3.53	0.52	0.51	-1.29	0.1337	0.9999	NM_001297647; NM_001297648; NM_006314; XM_006710282; XM_011540484; XM_011540485; ENST00000361530; ENST00000374253; ENST00000465415; ENST00000480348; ENST00000480617; ENST00000481077; ENST00000482227; ENST00000484874; ENST00000524529; ENST00000525687; ENST00000528001; ENST00000528281; ENST00000531150; ENST00000531191; AF100153; AK292646; AK296814; AK302056; BC011604; BC012797; BT006900; OTTHUMT000…	CNKSR1	connector enhancer of kinase suppressor of Ras 1	chr1	+	26503894	26516377	3.43	4.66	3.21	2.97	3.36	2.74	2.75	3.29	3.17	2.9	3.35	3.76	2.93	3.91	3.79	4.16	3.19	3.53	3.46	4.64	3.25	3.55
16661102	2.69	2.65	0.16	0.34	1.03	0.7968	0.9999	NM_198137; XM_011541432; XM_011541433; ENST00000338855; ENST00000456354; ENST00000518899; ENST00000611853; BC128138; BC128139; BC144663; OTTHUMT00000019849; OTTHUMT00000381673; OTTHUMT00000381674; uc009vsf.3; uc010oey.1; uc010oez.2	CATSPER4	cation channel, sperm associated 4	chr1	+	26517052	26529459	3.42	2.43	2.48	2.57	2.96	2.49	2.69	2.6	2.8	2.55	2.64	3.03	2.69	2.4	2.6	3.17	2.94	2.7	2.67	2.74	2.36	2.71
16661117	4.55	4.47	0.53	0.41	1.06	0.6554	0.9999	NM_001281517; NM_001281518; NM_022778; XM_005245969; ENST00000252992; ENST00000451429; ENST00000453146; ENST00000468163; ENST00000469609; ENST00000476272; ENST00000480446; ENST00000491670; AK299312; BC019902; BC064528; OTTHUMT00000009491; OTTHUMT00000009492; OTTHUMT00000009493; OTTHUMT00000009494; OTTHUMT00000009495; OTTHUMT00000009496; OTTHUMT00000009497; uc001blr.3; uc001bls.1; uc001blt.1; uc01…	CEP85	centrosomal protein 85kDa	chr1	+	26560691	26605299	4.29	4.16	5.25	4.53	4.93	4.58	4.44	4.87	4.07	4.47	5.23	4.86	4.07	4.8	4.2	4.04	3.76	4.94	3.96	5.5	4.56	4.29
16661138	2	1.89	0.34	0.46	1.08	0.5277	0.9999				chr1	+	26575392	26580855	2	1.74	1.86	2.5	1.64	2.02	1.9	1.95	1.9	1.77	1.92	2.69	2.05	1.81	1.82	2.76	2.18	2.31	2.97	1.91	2.58	2.8
16661141	5.79	5.86	0.33	0.75	-1.05	0.2585	0.9999	NM_031286; ENST00000270792; ENST00000319041; ENST00000614679; AF247790; AF304163; BC030135; FJ224343; OTTHUMT00000009498; OTTHUMT00000009499; uc001blu.3	SH3BGRL3	SH3 domain binding glutamate-rich protein like 3	chr1	+	26605667	26608013	5.38	5.87	6.15	5.54	5.52	6.05	6.4	6.85	5.6	5.46	5.77	7.79	5.85	5.59	5.83	5.1	5.83	6.01	5.74	5.28	6.29	6.33
16661149	3.43	3.5	0.45	0.48	-1.05	0.8632	0.9999	NM_001803; ENST00000374213; ENST00000470468; ENST00000492808; BC000644; FJ460513; KP176645; OTTHUMT00000009704; OTTHUMT00000009705; OTTHUMT00000009706; uc001bmc.3; uc009vsg.1; BT007116; CR456874	CD52	CD52 molecule	chr1	+	26644411	26647014	3.87	3.08	3.15	3.5	3.47	4.58	3.39	3.47	3.32	3.35	4.83	3.66	3.8	3.67	3.26	3.13	4.05	3.34	3.58	2.99	3.55	3.58
16661155	2.55	2.65	0.34	0.48	-1.07	0.3026	0.9999	NM_024674; XM_011542148; ENST00000254231; ENST00000326279; AF521099; BC028566; OTTHUMT00000009891; uc001bmi.1; uc001bmj.3	LIN28A	lin-28 homolog A (C. elegans)	chr1	+	26737269	26756219	2.56	2.91	2.13	2.65	2.24	2.46	2.03	2.5	1.91	2.44	2.94	2.23	2.55	2.49	3.09	3.77	2.82	2.98	2.95	2.87	2.49	2.85
16661164	4.51	4.64	0.42	0.41	-1.1	0.7078	0.9999	NM_001243564; NM_001243565; NM_024887; NM_205861; XM_006710912; XM_006710913; XM_006710914; XM_006710915; XM_006710916; XM_006710917; XM_006710918; XM_006710919; XM_011542183; XM_011542184; XM_011542185; XM_011542186; ENST00000236342; ENST00000360009; ENST00000374185; ENST00000374186; ENST00000416052; ENST00000427245; ENST00000430232; ENST00000431933; ENST00000434391; ENST00000436153; ENST0000048…	DHDDS	dehydrodolichyl diphosphate synthase subunit	chr1	+	26758773	26797797	4.62	4.51	4.78	4.43	4.38	4.39	4.77	4.52	4.3	4.88	4.83	4.95	4.04	4.73	4.56	4.09	3.47	4.97	3.48	4.6	4.6	4.66
16661192	3.83	3.74	0.63	0.41	1.07	0.4664	0.9999	NM_005517; ENST00000460563; ENST00000463817; ENST00000464888; ENST00000466194; ENST00000467700; ENST00000468388; ENST00000479815; ENST00000493418; BC075837; BC110390; OTTHUMT00000009902; OTTHUMT00000009903; OTTHUMT00000009904; OTTHUMT00000009905; OTTHUMT00000009906; OTTHUMT00000096887; OTTHUMT00000096888; OTTHUMT00000096889; uc001bmp.4	HMGN2	high mobility group nucleosomal binding domain 2	chr1	+	26798902	26803133	3.87	3.49	4.95	3.67	4.56	3.49	3.5	3.86	4.58	3.85	3.98	3.77	3.8	4.48	4.14	3.68	3.67	4.04	3.09	3.47	3.16	2.7
16661206	3.86	3.85	0.29	0.47	1.01	0.9736	0.9999	NM_001006665; NM_002953; XM_005245966; XM_005245967; XM_011541898; XM_011548722; XM_011548723; XM_011548724; ENST00000366866; ENST00000374163; ENST00000374166; ENST00000374168; ENST00000403732; ENST00000438977; ENST00000474934; ENST00000488985; ENST00000524436; ENST00000525525; ENST00000525582; ENST00000526040; ENST00000526792; ENST00000527264; ENST00000529454; ENST00000530003; ENST00000530305; E…	RPS6KA1	ribosomal protein S6 kinase, 90kDa, polypeptide 1	chr1	+	26856249	26901521	3.31	4.06	4.09	3.81	4.05	3.62	3.97	3.45	3.68	3.73	4.59	3.51	3.79	3.95	3.26	4.31	4.22	3.23	3.44	4.15	4.43	3.98
16661253	6.37	6.14	0.85	0.48	1.17	0.279	0.9999	NR_031740; ENST00000459548; ENST00000627637; uc021ojp.1	MIR1976	microRNA 1976	chr1	+	26881033	26881084	6.38	5.65	5.13	6.3	6.83	6.27	6.32	6.08	6.34	6.67	5.95	6.92	6.12	6.59	5.94	7.14	6.49	4.96	6.04	6.2	5.72	4.07
16661255	4.91	5.34	0.54	0.53	-1.35	0.4998	0.9999	NM_006015; NM_139135; ENST00000324856; ENST00000374152; ENST00000430291; ENST00000430799; ENST00000457599; ENST00000466382; ENST00000524572; ENST00000532781; ENST00000615191; AB001895; AF231056; AF268913; OTTHUMT00000011437; OTTHUMT00000011438; OTTHUMT00000011439; OTTHUMT00000096880; OTTHUMT00000096881; OTTHUMT00000393245; OTTHUMT00000393246; OTTHUMT00000393247; uc001bmu.1; uc001bmv.1; uc001bmw.1…	ARID1A	AT rich interactive domain 1A (SWI-like)	chr1	+	27022522	27108601	5.33	5.78	4.93	5.4	4.88	4.26	5.13	5.18	4.59	4.98	5.77	5.27	4.91	5.47	5.51	3.97	4.74	5.58	4.53	6.29	5.24	4.95
16661284	3.4	3.47	0.4	0.22	-1.05	0.7935	0.9999	NM_001202554; NM_017837; ENST00000078527; ENST00000374145; ENST00000430292; ENST00000431541; ENST00000455364; ENST00000472757; AK097053; AK301626; BC013568; OTTHUMT00000011440; OTTHUMT00000011441; OTTHUMT00000011442; OTTHUMT00000011702; OTTHUMT00000011703; OTTHUMT00000011704; uc001bmz.3; uc001bna.3; uc010ofg.2	PIGV	phosphatidylinositol glycan anchor biosynthesis class V	chr1	+	27113963	27124894	3.8	3.46	3.14	3.39	3.92	3.61	3.19	3.25	3.34	4.52	3.46	3.33	3.13	3.64	3.35	3.67	3.48	3.43	3.31	3.33	3.8	3.41
16661298	4.14	4.28	0.28	0.42	-1.1	0.164	0.9999	NM_032283; ENST00000374141; ENST00000374142; ENST00000478902; ENST00000488397; ENST00000534643; AK298683; BC066776; OTTHUMT00000011706; OTTHUMT00000011707; OTTHUMT00000381797; OTTHUMT00000381798; OTTHUMT00000381799; uc001bnb.3; uc010ofh.1	ZDHHC18	zinc finger, DHHC-type containing 18	chr1	+	27153201	27183391	4.21	4.18	4.06	4.46	4.16	4.62	5.02	3.96	4.18	3.82	4.56	5	4.11	4.33	3.67	4.16	3.88	4.34	4.14	3.64	4.71	4.15
16661314	2.89	2.81	0.36	0.35	1.06	0.7958	0.9999	NM_006142; ENST00000339276; AF029082; BC000329; BC000995; BC001550; BC002995; BC023552; CR541905; CR541926; M93010; OTTHUMT00000011709; uc001bnc.1	SFN	stratifin	chr1	+	27189633	27190947	2.84	3.4	2.78	3.58	2.99	2.25	2.93	2.44	2.75	2.88	2.32	2.43	2.33	2.82	2.58	3.19	3.1	2.91	3.22	2.78	2.77	3.03
16661320	3.6	3.46	0.48	0.56	1.11	0.8114	0.9999				chr1	+	27202624	27204736	3.55	4.62	3.95	3.46	4.11	3.56	3.22	3.46	4.08	3.58	4.08	3.99	3	3.44	3.1	2.56	3.48	3.49	3.12	2.51	3.5	3.99
16661323	4.5	4.99	0.41	0.73	-1.41	0.8886	0.9999	NM_006600; XM_011540529; XM_011540530; ENST00000321265; ENST00000435827; ENST00000452707; ENST00000484772; AB019408; AF086922; AF100760; AF125465; AF130736; AF241788; BC002399; BC003132; BC006147; BC007280; BC015153; BC021139; OTTHUMT00000012172; OTTHUMT00000012173; OTTHUMT00000012174; OTTHUMT00000012335	NUDC	nudC nuclear distribution protein	chr1	+	27226729	27273353	4.16	5.08	5.55	4.83	4.42	4.46	4.93	4.94	4.25	4.62	5.34	5.28	4.4	4.99	4.67	3.29	4.13	4.99	3.36	4.85	5.17	4.36
16661342	3.55	4.32	0.46	0.71	-1.71	0.0282	0.9999	NM_001013642; XM_005245867; ENST00000522111; ENST00000531285; BC069216; OTTHUMT00000012346; OTTHUMT00000385397; uc001bnj.4	TRNP1	TMF1-regulated nuclear protein 1	chr1	+	27320195	27327377	4.86	4.29	3.75	4.04	2.96	3.35	3.12	3.1	3.01	3.72	3.77	4.81	3.36	4.71	4.41	5.01	3.49	3.55	4.48	4.46	3.42	4.13
16661347	2.35	2.51	0.32	0.2	-1.11	0.8649	0.9999	XR_935838; XR_935839; XR_935840; XR_935842; XR_935843; XR_947110; XR_947111; XR_947112; XR_947113; XR_947114; XR_947115	LOC101928391	uncharacterized LOC101928391	chr1	+	27364505	27391197	2.62	2.21	2.37	2.99	2.35	2.19	2.37	2.7	2.51	2.14	2.25	2.54	2.34	2.32	2.66	2.67	3.13	2.33	2.75	2.28	2.35	2.57
16661351	5.44	5.57	0.49	0.71	-1.09	0.8289	0.9999	NM_001276252; NM_015023; XM_011541057; XM_011541058; ENST00000319394; ENST00000361771; ENST00000447062; ENST00000472249; ENST00000491239; AB028960; BC032523; OTTHUMT00000012341; OTTHUMT00000012342; OTTHUMT00000012791; OTTHUMT00000012792; uc001bnp.1	WDTC1	WD and tetratricopeptide repeats 1	chr1	+	27561007	27635110	5.51	5.32	5.53	5.09	5.68	4.91	5.68	5.25	5.22	5.67	6.17	5.06	5.41	5.85	5.84	4.23	4.28	5.23	4.22	5.97	6.41	5.95
16661377	4.42	4.57	0.45	0.4	-1.1	0.0551	0.9999	NM_032125; NR_037576; NR_037577; NR_037580; ENST00000374076; ENST00000464720; ENST00000464813; ENST00000466759; ENST00000470223; ENST00000471456; ENST00000478104; ENST00000486082; ENST00000498220; ENST00000608611; ENST00000611517; AK095889; AK123218; AK303821; BC090039; OTTHUMT00000012809; OTTHUMT00000012810; OTTHUMT00000012811; OTTHUMT00000012812; OTTHUMT00000012813; OTTHUMT00000012814; OTTHUMT0…	TMEM222	transmembrane protein 222	chr1	+	27648636	27662891	4.13	4.32	4.15	4.41	4.38	4.49	4.6	4.78	3.8	4.44	4.51	4.59	4.53	3.9	4.34	5.18	3.05	3.98	4.69	4.45	5.2	4.56
16661396	3.29	3.29	0.13	0.44	1	0.8898	0.9999	NR_033926; BX648289	ACTG1P20	actin gamma 1 pseudogene 20	chr1	+	27650365	27653016	3.51	3.43	3.25	3.16	3.27	3.33	3.49	2.9	3.43	3.25	2.74	2.98	3.45	3.48	3.58	3.07	3.37	2.98	4.08	3.29	2.57	3.26
16661398	3.96	3.79	0.31	0.16	1.12	0.0625	0.9999	NM_001193308; NM_032872; XM_005246022; XM_006710990; XM_006710991; XM_011542316; XM_011542317; XR_946784; ENST00000318074; ENST00000473280; ENST00000475199; ENST00000483926; ENST00000485269; ENST00000490170; ENST00000496001; ENST00000543823; ENST00000615284; ENST00000616558; ENST00000618673; AK074154; AK096437; AK126120; AK293038; BC015764; BC035725; OTTHUMT00000015778; OTTHUMT00000015779; OTTHUM…	SYTL1	synaptotagmin like 1	chr1	+	27668483	27680428	3.72	3.66	3.9	4.28	4.69	3.86	3.79	3.52	3.65	3.97	3.74	3.9	3.86	3.85	3.82	4.12	3.81	4.48	3.79	4.14	4.02	3.98
16661429	3.51	3.54	0.35	0.55	-1.02	0.4261	0.9999	NM_005281; ENST00000374024; AK291185; BC032702; HQ709189; OTTHUMT00000009522	GPR3	G protein-coupled receptor 3	chr1	+	27719148	27722318	2.99	3.61	3.8	3.97	4.08	3.37	3.6	3.47	2.98	3.48	3.63	3.87	3.05	4.28	3.26	3.34	3.31	3.74	3.42	3.58	4.98	3.37
16661432	3.22	2.87	0.5	0.55	1.28	0.252	0.9999				chr1	+	27783709	27786093	2.59	2.35	3.07	4.17	3.79	3.12	3.45	2.85	2.67	3.59	3.9	4.07	3.92	3.05	2.48	2.88	3.21	2.98	2.96	2.75	2.82	2.92
16661435	2.47	2.57	0.44	0.67	-1.08	0.1732	0.9999	XR_935851; XR_947118	LOC105376892	uncharacterized LOC105376892	chr1	+	27852316	27857072	2.51	4.34	2.93	2.51	2.23	1.85	2.13	2.54	2.5	1.82	2.82	1.96	1.98	2.9	2.37	3.5	2.74	3.2	2.38	2.54	2.97	2.56
16661438	2.93	2.92	0.3	0.23	1.01	0.6152	0.9999				chr1	+	27995979	27996787	2.89	3.23	3.21	3.33	2.68	2.88	2.8	2.79	2.72	2.61	2.85	2.81	2.94	3.02	3.41	3.32	2.48	3.35	2.77	2.93	3.15	3.17
16661443	3.5	3.63	0.45	0.51	-1.09	0.534	0.9999	NM_001143912; NM_001143913; NM_001143914; NM_001143915; NM_152660; ENST00000010299; ENST00000234549; ENST00000373949; ENST00000373954; ENST00000419687; ENST00000446647; ENST00000530324; AK290120; AK301672; BC025768; OTTHUMT00000010514; OTTHUMT00000010515; OTTHUMT00000010516; OTTHUMT00000010517; OTTHUMT00000010518; OTTHUMT00000393242; OTTHUMT00000393243; uc001boq.3; uc001bor.3; uc001bos.3; uc001bo…	FAM76A	family with sequence similarity 76, member A	chr1	+	28052490	28089426	3.34	3.16	3.47	3.57	3.53	3.14	3.67	3.72	3.78	4.17	4.53	3.52	4.16	3.78	2.88	4.07	3.82	3	3.07	2.95	4.21	2.96
16661459	4.45	4.46	0.58	0.61	-1.01	0.8831	0.9999	NM_177424; ENST00000373943; ENST00000440806; ENST00000468761; ENST00000472285; AF123769; AK095898; AK297585; AK299982; AK315880; BC046999; CR407620; OTTHUMT00000010519; OTTHUMT00000010520; OTTHUMT00000010521; OTTHUMT00000010523; uc001bou.4; ENST00000481874; OTTHUMT00000010522	STX12	syntaxin 12	chr1	+	28099694	28150963	4.88	3.66	4.47	4.61	4.85	3.97	4.92	5.04	3.8	5.08	5.02	5.46	5.12	3.9	4.4	4.13	3.67	5.2	3.73	3.77	4.1	4.29
16661475	2.7	2.37	0.44	0.43	1.26	0.2689	0.9999				chr1	+	28151049	28151154	2.3	2.22	3.09	2.9	3.28	3.57	3.27	2.92	2.42	3.06	2.92	2.81	2.47	2.32	2.12	3.05	2.61	2.63	2.17	2.04	2.13	2.45
16661477	4.93	5.14	0.3	0.57	-1.15	0.3432	0.9999	NM_002713; NM_014110; NM_138558; ENST00000236412; ENST00000311772; ENST00000373931; ENST00000431586; ENST00000486634; AF061958; AF061959; AF126488; AK292077; AK297771; AK304619; BC013360; BC093017; DQ223931; OTTHUMT00000010525; OTTHUMT00000010526; OTTHUMT00000010528; OTTHUMT00000100238; OTTHUMT00000100239; U14575; uc001bov.2; uc001bow.2; uc001box.2; uc009vtd.2; uc021ojy.1; CR450309	PPP1R8	protein phosphatase 1, regulatory subunit 8	chr1	+	28157252	28178187	5.34	5.06	5.23	4.98	4.76	4.94	5.44	5.21	4.9	4.6	6	5.35	5.02	5.01	5.05	3.74	4.21	5.2	4.49	5.07	4.94	4.67
16661495	6.21	6.34	1.07	1.04	-1.09	0.568	0.9999	NR_002997; ENST00000517138; uc001boy.1	SCARNA1	small Cajal body-specific RNA 1	chr1	+	28160912	28161077	7.44	6.39	6.83	4.75	5.43	5.16	6.3	6.17	5.54	6.62	5.64	6.25	4.9	5.18	8.36	4.7	8.02	6.69	6.87	7.38	7.13	6.52
16661497	4.48	4.64	0.72	0.47	-1.11	0.6607	0.9999	NM_001039477; NM_001105556; NM_001286113; NM_001286115; NM_004848; XM_005246041; XM_006711050; XM_011542445; ENST00000328928; ENST00000373921; ENST00000373925; ENST00000373927; ENST00000427466; ENST00000442118; ENST00000456990; ENST00000466068; ENST00000467258; ENST00000492877; AB035482; AB050854; AF044896; AK094833; AK303090; AK303141; BC132692; BC133049; OTTHUMT00000010529; OTTHUMT00000011148; …	THEMIS2	thymocyte selection associated family member 2	chr1	+	28199055	28213196	4.28	4.66	3.99	4.49	4.57	5.2	4.54	5.34	3.92	4.73	5.1	5.28	6.02	4.45	4.1	3.95	3.67	3.94	4.52	4.27	5.07	5.32
16661508	2.64	2.82	0.31	0.24	-1.13	0.4522	0.9999	NM_001009568; NM_001304579; NM_014474; XM_011541259; XM_011541260; ENST00000373888; ENST00000373894; ENST00000411604; ENST00000466793; ENST00000548116; ENST00000549094; AK293489; AK293566; AK301349; AK316500; BC014444; OTTHUMT00000011170; OTTHUMT00000011171; OTTHUMT00000011172; OTTHUMT00000011173; OTTHUMT00000404477; OTTHUMT00000404479; uc001bpf.3; uc001bpg.3; uc010ofq.2; uc010ofr.2	SMPDL3B	sphingomyelin phosphodiesterase, acid-like 3B	chr1	+	28261504	28285668	2.58	2.61	2.74	2.74	2.58	2.59	3.08	2.86	2.41	2.65	2.78	2.53	3.14	2.79	2.7	3.22	2.41	2.66	2.95	2.78	3.17	3.45
16661527	3.61	3.7	0.5	0.41	-1.06	0.5283	0.9999	NM_018053; XM_011541679; XM_011541680; XR_946682; ENST00000373884; AY534246; BC003606; BC013379; BC028564; OTTHUMT00000011175; uc001bph.1; AK054909	XKR8	X-linked Kx blood group related 8	chr1	+	28285973	28294607	3.48	3.43	3.9	3.19	2.99	3	3.7	3.92	3.59	3.97	3.2	3.46	3.65	4.12	3.31	4.4	3.13	4.5	4.33	4.18	3.78	3.68
16661533	4.57	4.85	0.58	0.66	-1.21	0.2964	0.9999	NM_016311; NM_178190; NM_178191; ENST00000335514; ENST00000465645; ENST00000468425; ENST00000497986; AB029042; BC004955; BC009677; BT009849; CR457097; OTTHUMT00000009841; OTTHUMT00000009842; OTTHUMT00000009843; OTTHUMT00000009844; uc001bpp.3; uc001bpq.3; uc001bpr.3	ATPIF1	ATPase inhibitory factor 1	chr1	+	28562602	28573417	4.55	4.46	5.61	4.1	3.98	4.14	5.41	4.51	3.65	4.88	5.68	4.87	4.68	4.83	5.7	3.52	4.85	4.83	4.23	5.13	5.24	4.23
16661544	3.62	3.72	0.38	0.63	-1.07	0.1381	0.9999	NM_031459; XR_946773; ENST00000253063; AY123223; BC013304; BC033719; OTTHUMT00000009840; uc001bps.3	SESN2	sestrin 2	chr1	+	28585963	28609002	3.7	3.71	3.88	2.84	3.64	3.78	3.28	3.99	3.93	3.5	4.05	3.93	3.43	3.45	4.55	3.58	3.18	3.66	3.33	3.38	5.45	4.21
16661556	3.08	3.24	0.35	0.35	-1.12	0.2491	0.9999	NM_001127350; NM_017638; XM_005245914; ENST00000373842; ENST00000398997; ENST00000474683; ENST00000475655; ENST00000479574; AB107222; AK296130; BC002694; OTTHUMT00000009856; OTTHUMT00000009857; OTTHUMT00000009858; OTTHUMT00000009859; uc001bpt.4; uc009vtg.3; uc021okc.1	MED18	mediator complex subunit 18	chr1	+	28655513	28662478	3.3	3.58	3.15	3.55	2.29	3.18	2.87	2.62	2.89	2.93	3.37	3.43	2.42	3.12	2.79	2.76	3.15	3.05	3.53	3.05	3.48	3.17
16661567	5.26	5.37	0.48	0.77	-1.08	0.4954	0.9999	NM_001048183; NM_023923; XM_005245970; XM_006710842; XM_006710843; XM_006710844; XM_006710845; XM_006710846; XM_006710847; XM_006710848; XM_006710850; XM_006710851; XM_006710852; XM_011542028; XM_011542029; XM_011542030; XM_011542031; ENST00000373836; ENST00000373839; ENST00000463428; ENST00000493669; ENST00000632202; ENST00000632421; ENST00000632964; ENST00000633371; AK025436; BC021247; BC029266…	PHACTR4	phosphatase and actin regulator 4	chr1	+	28696093	28827254	5.26	5.09	4.97	5.91	5.19	5.27	5.2	5.19	5.01	6.04	6.03	5.86	5.33	5.6	5.49	3.71	4.39	5.24	3.66	5.86	5.36	5.18
16661587	7.43	7.49	0.75	0.64	-1.04	0.6966	0.9999				chr1	+	28807874	28807992	8.77	7.4	7.77	6.38	6.97	7.26	7.41	7.14	6.61	7.99	6.84	6.94	6.83	8.24	7.91	7.32	8.33	8.43	8.39	7.24	7.13	8.47
16661589	4.19	4.38	0.44	0.79	-1.14	0.7661	0.9999	NM_001048194; NM_001048195; NM_001048199; NM_001269; NR_002909; NR_030725; NR_030726; NR_036473; ENST00000373831; ENST00000373832; ENST00000373833; ENST00000398958; ENST00000411533; ENST00000413987; ENST00000419074; ENST00000427469; ENST00000430407; ENST00000434290; ENST00000437681; ENST00000447507; ENST00000478232; ENST00000486790; AF075052; AF498924; AK092726; BC010067; BC069198; CR407693; OTTH…	RCC1; SNHG3	regulator of chromosome condensation 1; small nucleolar RNA host gene 3	chr1	+	28832455	28865708	3.97	4.44	4.89	4.27	4.53	4.35	4.52	4.4	3.54	3.76	5.02	5.48	3.77	4.54	3.74	2.9	3.62	4.16	3	4.67	4.7	4.28
16661615	3.13	3.22	0.51	0.77	-1.07	0.3072	0.9999				chr1	+	28843988	28844087	2.74	3.71	2.88	3.29	3.37	3.22	3.71	4.17	3.09	2.87	3.09	4.77	3.73	2.9	2.24	2.5	2.23	2.12	3.7	2.85	2.78	3.65
16661617	3.99	4	0.51	0.51	-1	0.7956	0.9999	NM_017846; NR_003109; ENST00000373830; ENST00000411406; ENST00000464093; ENST00000464880; ENST00000480930; ENST00000484775; ENST00000491577; ENST00000495215; ENST00000495995; ENST00000497790; AK023555; AK300162; BC000680; BC035855; BC039879; OTTHUMT00000010346; OTTHUMT00000010347; OTTHUMT00000010348; OTTHUMT00000010349; OTTHUMT00000010350; OTTHUMT00000010351; OTTHUMT00000010352; OTTHUMT0000001035…	TRNAU1AP	tRNA selenocysteine 1 associated protein 1	chr1	+	28879529	28905057	4	3.96	4.51	3.68	3.71	3.29	4.24	3.81	3.97	4.73	4.46	4.86	4.12	3.52	3.51	3.06	3.45	4.92	4.06	3.98	4.43	4.15
16661636	3.18	3.28	0.51	0.62	-1.07	0.5738	0.9999	NM_001193532; NM_152304; ENST00000373826; ENST00000465518; BC033175; OTTHUMT00000010371; OTTHUMT00000010372; uc001bqu.3; uc001bqv.3	RAB42	RAB42, member RAS oncogene family	chr1	+	28918712	28921955	2.66	3.16	3.98	3.43	3.1	3.04	3.37	2.93	2.61	2.99	3.75	3.74	3.43	2.98	2.45	3.29	3.57	2.51	3.71	2.65	4.68	3.97
16661642	2.64	2.82	0.39	0.39	-1.14	0.1731	0.9999	XR_947124	LOC105378616	uncharacterized LOC105378616	chr1	+	28969740	28975093	3.26	2.99	2.43	2.73	2.19	2.67	2.82	2.87	2.31	3.02	2.42	3.22	2.2	2.74	2.27	3.66	3.14	3.36	2.73	2.39	2.78	2.68
16661646	12.25	12.19	0.21	0.26	1.04	0.3323	0.9999	NR_004407; ENST00000387069; uc009vtj.1	RNU11	RNA, U11 small nuclear	chr1	+	28975112	28975246	12.21	12.36	12.5	12.45	12.59	11.97	12.5	12.1	12.24	12.1	12.3	12.18	12.32	12.01	12.18	11.53	12.22	12.23	11.86	12.24	12.21	11.9
16661648	4.41	4.4	0.34	0.42	1.01	0.9859	0.9999	NM_006582; NM_024482; XM_011540518; XM_011540519; XM_011540520; XM_011540521; XM_011540522; ENST00000294409; ENST00000361872; ENST00000373816; ENST00000480454; AF099013; AF173868; AF203694; BC001473; OTTHUMT00000010331; OTTHUMT00000010332; OTTHUMT00000010333; OTTHUMT00000010334; uc001bqz.3; uc001bra.3; uc001brb.3	GMEB1	glucocorticoid modulatory element binding protein 1	chr1	+	28995240	29045865	4.37	4.12	4.74	4.4	4.18	4.8	4.71	4.46	4.49	4.74	5.24	4.53	4.02	4.54	4.38	3.95	3.76	4.31	3.61	4.66	4.35	4.18
16661661	2.07	2.01	0.48	0.17	1.05	0.2034	0.9999				chr1	+	29016177	29016306	1.85	2.23	1.76	2.1	3.32	2.27	2.31	2.06	1.75	2	1.93	1.81	2.11	1.81	1.87	2.12	1.85	2.52	2.12	1.96	2.03	2.78
16661663	4.74	5.39	0.49	0.3	-1.57	0.0224	0.9999	NM_001172828; NM_001173128; NM_016258; ENST00000373812; ENST00000468863; ENST00000474884; ENST00000475796; ENST00000476976; ENST00000478283; ENST00000496288; ENST00000541996; ENST00000542507; ENST00000621244; AB451335; AF155095; AF192968; AF432214; AK292581; AK303833; BC002559; OTTHUMT00000010335; OTTHUMT00000010336; OTTHUMT00000010337; OTTHUMT00000010338; OTTHUMT00000010339; OTTHUMT00000010340; …	YTHDF2	YTH N(6)-methyladenosine RNA binding protein 2	chr1	+	29063133	29096287	5.29	5.42	5.74	4.7	4.54	5.07	4.99	5.49	4.81	4.59	5.75	5.41	4.36	5.4	4.96	5.32	4.71	4.82	4.91	5.92	5.85	4.84
16661676	3.42	3.89	0.36	0.46	-1.38	0.074	0.9999	NM_000911; ENST00000234961; ENST00000621425; EF057065; EU883570; OTTHUMT00000010330; U07882; U10504; uc001brf.1	OPRD1	opioid receptor, delta 1	chr1	+	29138654	29190208	4.12	3.76	3.76	3.37	3.41	3.76	3.64	3.91	3.28	3.54	3.26	3.5	3.4	4.78	4.18	4.18	3.22	3.3	4.31	4.4	3.35	3.94
16661684	2.33	2.42	0.24	0.23	-1.06	0.9241	0.9999	ENST00000234961; OTTHUMT00000010330	OPRD1	opioid receptor, delta 1	chr1	+	29194087	29197779	2.13	2.25	1.84	2.22	2.3	2.41	2.58	2.34	2.29	2.3	1.91	2.16	2.36	2.62	2.44	2.56	2.27	2.54	2.52	2.54	2.51	2.82
16661687	5.24	4.81	0.69	0.83	1.34	0.1738	0.9999	NM_001166005; NM_001166006; NM_001166007; NM_004437; NM_203342; NM_203343; XM_005245753; XM_005245757; XM_005245760; XM_005245761; XM_005245763; XM_005245764; XM_005245765; XM_005245767; XM_005245768; XM_005245769; XM_005245770; XM_005245772; XM_005245773; XM_005245774; XM_006710434; XM_006710439; XM_011540956; XM_011540957; XM_011540958; XM_011540959; XM_011540960; XM_011540961; XM_011540962; XM…	EPB41	erythrocyte membrane protein band 4.1	chr1	+	29213603	29446613	5.32	5.21	5.23	5.3	4.73	4.15	3.82	3.93	6.16	6.41	6.28	4.67	4.67	5.66	4.82	3.68	4.55	5.25	4.39	5.61	5.36	5.69
16661717	4.7	4.53	0.48	0.46	1.12	0.6215	0.9999				chr1	+	29312222	29312322	4.39	5.03	4.71	5.26	4.36	4.23	3.86	4.63	5.18	4.01	4.36	4.63	4.19	4.54	4.14	5.07	5.44	5.05	5.53	4.7	4.54	4.68
16661719	3.68	3.46	0.21	0.29	1.16	0.2213	0.9999				chr1	+	29459862	29462475	3.8	3.24	3.36	4.01	3.65	3.74	3.36	3.35	3.34	3.69	3.46	3.36	3.73	3.64	4.14	3.5	3.56	3.69	3.64	3.59	3.07	3.95
16661723	4.25	4.24	0.54	0.44	1.01	0.9023	0.9999				chr1	+	29479001	29479503	3.8	4.12	4.03	4.59	4.2	4.76	4.67	4.29	3.47	4.87	4.71	4.86	4.57	4.24	3.63	3.86	3.94	4.61	4.69	3.15	3.76	4.16
16661726	2.76	2.82	0.44	0.36	-1.04	0.9594	0.9999				chr1	+	29550445	29551328	2.9	2.8	3.46	3.57	2.93	2.76	3.45	2.88	2.61	3.36	2.79	3.11	2.2	3.32	2.3	2.71	2.6	2.51	2.38	2.79	2.54	2.48
16661730	3.97	4.05	0.65	0.68	-1.06	0.1796	0.9999	NM_001195001; NM_005704; NM_133177; NM_133178; XM_006710269; XM_006710270; XM_006710272; XM_006710273; XM_011540458; ENST00000345512; ENST00000373779; ENST00000415600; ENST00000428026; ENST00000460170; ENST00000465525; ENST00000492954; ENST00000493601; ENST00000526080; ENST00000531385; AK094849; BC146655; OTTHUMT00000010445; OTTHUMT00000010446; OTTHUMT00000010447; OTTHUMT00000010784; OTTHUMT00000…	PTPRU	protein tyrosine phosphatase, receptor type, U	chr1	+	29563028	29653325	6.02	3.89	4.49	4.13	3.71	3.49	4.2	4.31	2.46	4.01	3.48	3.71	3.63	4.07	4.24	4.06	4.25	4.06	3.93	3.49	4.77	4.96
16661770	2.43	2.65	0.35	0.53	-1.16	0.5069	0.9999				chr1	+	30159178	30161573	2.79	3.31	2.15	2.52	2.97	2.07	2.25	3.38	2.25	2.37	1.9	2.04	2.27	2.21	3.08	2.76	2.66	3.04	3.01	2.31	2.22	2.95
16661773	2.74	2.78	0.4	0.41	-1.03	0.8015	0.9999				chr1	+	30184549	30185414	3.14	2.83	2.76	2.88	2.52	3.01	2.9	2.03	2.81	3.7	2.38	2.26	2.28	3.31	2.67	2.9	3.04	2.56	3.21	2.79	2.52	2.29
16661776	1.94	2.16	0.36	0.77	-1.16	0.2762	0.9999				chr1	+	30357749	30357852	2.3	1.7	1.46	1.98	2.65	1.94	1.7	2	1.87	2.1	1.65	2.23	1.77	2.41	2.5	4.14	2.02	2.47	3.27	2.57	1.75	1.88
16661778	3.68	3.77	0.4	0.35	-1.06	0.818	0.9999				chr1	+	30464332	30465136	3.92	3.29	3.91	4.14	4.51	3.4	3.74	4.37	3.66	3.97	3.71	3.72	3.51	4.14	3.96	3.65	3.41	3.11	3.13	3.49	3.78	3.89
16661782	2.69	2.63	0.4	0.35	1.05	0.5849	0.9999				chr1	+	30613110	30614454	2.68	2.79	2.51	2.88	2.54	2.65	2.47	2.48	3.14	2.81	2.4	2.7	2.39	2.51	2.7	3.47	2.4	3.15	3.25	2.7	2.45	3.73
16661785	3.14	2.94	0.24	0.42	1.15	0.3898	0.9999	XR_947129; XR_947130; XR_956727; XR_956737	LOC105378618	uncharacterized LOC105378618	chr1	+	30726193	30734008	2.6	2.95	3.12	2.73	3.03	3.36	3.01	2.3	2.9	3.11	2.88	3.36	3.14	2.93	3.3	3.6	3.16	3.21	3.03	3.31	2.24	2.59
16661788	2.71	2.62	0.34	0.37	1.06	0.7435	0.9999				chr1	+	30888672	30893955	2.37	2.66	2.48	2.11	2.3	2.49	2.42	2.67	2.46	2.81	3.49	2.31	2.84	2.79	2.74	2.74	3.27	2.81	3.34	2.98	2.57	2.96
16661792	3.24	3.13	0.24	0.33	1.08	0.6288	0.9999	NR_034182; ENST00000414532; ENST00000414763; ENST00000443076; ENST00000454613; AK128076; uc001bsb.1	MATN1-AS1	MATN1 antisense RNA 1	chr1	+	31190940	31199674	2.79	3.29	3.5	3.21	3.28	3.2	3.1	2.96	3.12	3.28	3.43	3.34	2.64	2.83	2.8	3.78	3.55	3.08	3.47	3.21	2.93	3.39
16661800	2.69	3.04	0.28	0.48	-1.27	0.0898	0.9999	XR_947135; XR_947136; XR_947137; XR_947138; XR_947139; XR_956791; XR_956798; XR_956805; XR_956813; XR_956818	LOC105378622	uncharacterized LOC105378622	chr1	+	31297075	31306693	2.88	3.64	2.71	2.42	2.48	2.44	3.47	3.08	2.7	2.51	3.42	2.41	2.86	2.67	2.58	3.68	2.71	3.18	2.35	3.23	3.08	2.73
16661806	3.31	3.22	0.43	0.37	1.07	0.9815	0.9999				chr1	+	31316670	31316957	3.19	2.83	3.83	2.95	3.31	2.58	3.32	3.87	3.3	3.61	3.46	3.16	2.71	3.12	3.26	2.74	3.48	3.59	3.96	3.01	3.28	3.79
16661808	2.59	2.48	0.23	0.57	1.08	0.7553	0.9999	XR_246310; XR_250723; ENST00000431202; BC040627	LOC400748	uncharacterized LOC400748	chr1	+	31331005	31333101	1.85	2.47	2.47	2.7	2.81	2.81	2.42	2.42	2.4	2.43	2.67	2.56	2.59	2.84	2.47	3.27	3.08	2.72	4.04	2.31	2.4	2.45
16661811	2.48	2.79	0.42	0.46	-1.24	0.1987	0.9999	XR_947140; XR_956819	LOC102723832	uncharacterized LOC102723832	chr1	+	31333698	31335492	2.82	3.8	2.99	2.29	2.86	2.15	2.3	2.98	2.25	2.19	2.12	2.43	2.45	2.68	2.83	3.18	2.74	2.6	2.66	3.45	2.96	2.09
16661815	5	4.82	0.47	0.76	1.13	0.1358	0.9999				chr1	+	31460912	31461481	5.04	3.92	5.03	5.88	4.57	5.42	5.63	5.33	4.61	6	5.79	4.92	4.97	5.16	4.13	3.33	4.99	4.94	4.63	4.85	4.34	5.24
16661817	4.58	4.58	0.44	0.53	1	0.3409	0.9999	NM_001282566; NM_001282567; NM_001282568; NM_001282569; NM_001282570; NM_001282571; NM_001282572; NM_001282573; NM_001282574; NM_016505; XM_006710681; XM_011541567; ENST00000344147; ENST00000373714; ENST00000422613; ENST00000479629; ENST00000546109; ENST00000615916; ENST00000616393; ENST00000616859; ENST00000618216; ENST00000627541; AF247661; AK302248; AK302343; BC007446; BC050609; OTTHUMT0000001…	ZCCHC17	zinc finger, CCHC domain containing 17	chr1	+	31769842	31837783	5.35	4.85	4.55	4.49	4.62	4.37	4.22	4.57	3.53	4.9	5.32	5.15	3.93	4.24	4.71	3.72	4.57	4.72	4.2	4.86	4.19	3.83
16661832	3.8	4.35	0.94	0.53	-1.47	0.4986	0.9999	NM_001199037; NM_001199038; NM_001199039; NM_018565; NM_178865; ENST00000373709; ENST00000373710; ENST00000487207; ENST00000491976; ENST00000536384; ENST00000536859; AK296118; AK298512; AK316357; AY094595; AY358560; BC084580; BC126283; BC126285; OTTHUMT00000010680; OTTHUMT00000010681; OTTHUMT00000010682; OTTHUMT00000091361; uc001bst.3; uc001bsu.3; uc009vtw.1; uc010ogg.2; uc010ogh.2; uc021okm.1	SERINC2	serine incorporator 2	chr1	+	31882412	31907527	3.67	4.37	5.77	4.21	4.28	3.95	4.3	3.99	3.36	3.88	4.11	3.78	3.76	5.38	4.75	5.14	3.6	3.53	4.43	6.19	4.43	3.52
16661852	3.67	3.73	0.24	0.33	-1.04	0.5547	0.9999	ENST00000562069; ENST00000562271; ENST00000563302; ENST00000566792; ENST00000570127; AK057562; BC104454	LINC01225	long intergenic non-protein coding RNA 1225	chr1	+	31971841	31974167	3.24	2.94	3.55	3.71	3.67	3.82	3.76	4.1	3.43	3.55	3.72	3.87	3.88	3.65	3.73	3.87	4.29	3.43	3.71	3.73	3.3	3.75
16661856	2.69	2.79	0.23	0.24	-1.07	0.6312	0.9999	NR_027085; ENST00000412068; ENST00000417514; AK093618	LINC01226	long intergenic non-protein coding RNA 1226	chr1	+	31984036	31989846	3.35	2.42	3.27	2.78	2.69	2.6	2.89	3.01	2.69	2.51	2.74	2.61	2.57	2.66	2.65	2.88	2.47	2.97	2.88	2.78	2.83	2.91
16661862	4.38	4.36	0.81	0.5	1.01	0.4853	0.9999	NM_001204414; NM_001204415; NM_022164; XM_005271106; XM_005271107; XM_011541946; ENST00000271064; ENST00000457433; ENST00000461030; ENST00000463112; ENST00000466998; ENST00000468635; ENST00000478398; ENST00000480586; ENST00000481165; ENST00000498429; ENST00000537531; AB050716; AF205436; AF236150; AK074124; AK292770; AK296322; AK298038; AK298382; AK301070; AY358421; BC009048; BC064633; OTTHUMT0000…	TINAGL1	tubulointerstitial nephritis antigen-like 1	chr1	+	32042086	32053288	4.54	3.64	4.34	5.41	4.83	3.79	4.43	4.54	4.06	5.22	4.41	4.68	4.7	4.35	3.24	3.51	4.6	3.16	4.15	4.33	3.66	2.78
16661890	3.52	3.51	0.32	0.32	1.01	0.6137	0.9999	NM_001525; XM_011541308; ENST00000373705; ENST00000373706; ENST00000403528; ENST00000468521; ENST00000485464; AF041243; AK290521; BC074796; OTTHUMT00000011042; OTTHUMT00000011043; OTTHUMT00000011044; OTTHUMT00000011045; uc001btc.4; uc009vtx.2	HCRTR1	hypocretin (orexin) receptor 1	chr1	+	32083287	32098119	3.74	3.04	4.08	3.58	4.2	3.24	3.55	3.13	3.37	3.54	3.46	4.01	3.16	3.56	3.18	3.91	3.7	3.34	3.67	3.6	3.3	3.55
16661904	4.51	4.6	0.35	0.4	-1.06	0.6995	0.9999				chr1	+	32121710	32125539	4.84	4.52	4.54	4.57	4.82	4.27	4.61	4.89	4.64	3.99	4.61	4.25	3.93	4.46	3.75	5.04	4.79	4.27	5.02	5.07	4.13	4.53
16661907	3.65	3.72	0.49	0.35	-1.05	0.5988	0.9999				chr1	+	32254731	32256923	3.27	3.3	3.68	3.76	3.74	3.78	3.82	3.86	3.25	3.29	3.87	3.76	3.78	3.7	3.17	4.35	4.42	4.93	3.52	3.58	3.96	3.43
16661910	2.46	2.44	0.41	0.55	1.01	0.5832	0.9999				chr1	+	32379174	32380745	2.31	1.86	2.36	2.16	2.54	3.39	3.34	3.57	2.07	3.07	3.28	2.68	2.46	2.47	2.45	1.96	2.45	2.78	2.38	2.37	2.68	2.08
16661914	3.86	3.9	0.52	0.55	-1.03	0.5482	0.9999				chr1	+	32398621	32399576	3.41	3.44	3	3.83	4.44	3.79	4.93	3.53	3.52	3.72	4.84	4.08	4.26	4.39	3.68	4.32	4.63	4.48	3.62	3.3	3.81	3.62
16661917	6.24	6.34	0.48	0.79	-1.07	0.5837	0.9999	NM_001271878; NM_006559; NR_073498; NR_073499; ENST00000307714; ENST00000327300; ENST00000484270; ENST00000492989; AK293369; AK303218; BC000717; BC010132; BC019109; M88108; OTTHUMT00000011199; OTTHUMT00000091381; OTTHUMT00000091382; OTTHUMT00000472761; U78971	KHDRBS1	KH domain containing, RNA binding, signal transduction associated 1	chr1	+	32479430	32526451	6.43	6.4	7.3	6.6	5.89	6.03	6.51	6.71	6.49	6.29	7.01	6.31	6.05	6.19	6.12	4.02	5.61	6.62	5.57	6.42	6.18	5.73
16661934	4.09	4.23	0.19	0.29	-1.1	0.5508	0.9999	NM_018056; XM_005270988; XM_005270989; XM_006710724; XM_006710725; XM_011541681; XM_011541682; XM_011541683; XM_011541684; ENST00000336294; ENST00000438825; ENST00000441402; ENST00000466321; ENST00000468135; ENST00000472503; ENST00000476968; ENST00000487305; ENST00000498613; AK055610; AK091861; AK296653; AK298766; AK300293; BC004364; OTTHUMT00000011489; OTTHUMT00000091374; OTTHUMT00000091375; OTT…	TMEM39B	transmembrane protein 39B	chr1	+	32537632	32568467	4.02	3.92	4.49	3.98	4.38	3.97	4.11	4.52	4.04	3.98	4.37	4.71	4.01	4.19	4	4.47	4.31	4.36	3.8	4.16	4.47	4.08
16661956	5.45	5.83	0.49	0.77	-1.31	0.7983	0.9999	NM_012316; XM_005270711; XM_011541160; ENST00000373625; ENST00000446515; ENST00000469790; ENST00000471599; AF060543; AK295615; AK301714; BC020520; BT009843; OTTHUMT00000012527; OTTHUMT00000012528; OTTHUMT00000012532; OTTHUMT00000012533; uc001bug.3; uc001buh.3; uc010ogx.2; uc010ogy.2	KPNA6	karyopherin alpha 6 (importin alpha 7)	chr1	+	32573639	32642169	5.87	5.39	6.28	5.39	5.29	5.31	5.86	5.82	5.13	6.12	6.5	6.26	5.42	5.63	5.64	4.02	5.1	6.35	4.85	6.15	6.79	5.37
16661978	5.9	5.95	0.34	0.74	-1.04	0.5525	0.9999	NM_175852; XM_006710424; XM_011540931; XM_011540932; ENST00000373609; ENST00000373610; AF516206; AK096939; AL832636; AL832637; BC046565; BC080578; BC103823; BC103824; OTTHUMT00000012843; OTTHUMT00000012844; uc001bui.3; uc001buj.3	TXLNA	taxilin alpha	chr1	+	32645287	32663886	5.85	5.6	5.83	5.66	6.53	5.67	6.62	6.24	5.86	6.04	6.35	6.26	6.1	5.65	5.81	4.52	5.27	5.73	4.34	6.08	6.25	6.25
16661995	4.14	4.1	0.4	0.33	1.03	0.9517	0.9999	NM_001301011; NM_024296; XM_011542113; ENST00000373602; ENST00000421922; ENST00000461819; ENST00000469003; ENST00000483009; AK092702; AK291904; BC022848; OTTHUMT00000015722; OTTHUMT00000015723; OTTHUMT00000015724; OTTHUMT00000015728; OTTHUMT00000313451; uc001bul.1; uc021okt.1	CCDC28B	coiled-coil domain containing 28B	chr1	+	32665987	32670991	4.61	4.14	4.03	3.99	4.64	4.41	4.1	4.19	3.94	4.61	4.04	4.79	3.95	4.04	4.32	4.06	3.65	4.41	3.83	4.51	3.58	3.46
16662009	3.86	4.04	0.36	0.59	-1.13	0.6097	0.9999	NM_001160042; NM_018134; ENST00000291358; ENST00000537469; ENST00000617816; AK299235; BC098250; BC098260; BC098317; BC098366; OTTHUMT00000015731; OTTHUMT00000476530; OTTHUMT00000476531; uc001bum.2; uc009vua.2; uc010ogz.1	IQCC	IQ motif containing C	chr1	+	32671236	32674288	4.35	4.32	3.3	3.49	4.33	3.98	4.19	3.64	4.05	4.17	4.12	4.57	3.83	3.34	4.94	2.92	3.58	4.48	3.47	3.72	3.96	3.74
16662018	3.68	3.79	0.42	0.45	-1.08	0.3415	0.9999	NM_001099434; ENST00000409358; ENST00000487056; BC041458; BC128073; OTTHUMT00000015735; OTTHUMT00000328293; uc001bun.2	DCDC2B	doublecortin domain containing 2B	chr1	+	32674695	32681797	4.62	3.41	3.61	3.59	3.37	3.9	3.7	3.43	3.47	4.26	3.87	3.69	3.39	3.38	4.45	4.22	4.2	4.2	3.61	3.87	4.36	2.91
16662031	5.1	5.32	0.55	0.63	-1.17	0.5735	0.9999	NM_003757; XM_011542354; XM_011542355; ENST00000355082; ENST00000373586; ENST00000471486; ENST00000474371; ENST00000483517; ENST00000489353; AK289356; AK289882; BC000413; BC003140; BT019597; OTTHUMT00000019282; OTTHUMT00000019284; OTTHUMT00000019597; OTTHUMT00000019598; OTTHUMT00000019599; OTTHUMT00000099431; U36764; U39067; uc001bur.4; uc009vuc.3	EIF3I	eukaryotic translation initiation factor 3, subunit I	chr1	+	32687529	32697205	5.23	6.25	6.32	5.2	4.8	5.33	5.31	5.2	4.48	5.13	5.41	6.12	4.55	5.56	4.78	4.18	4.79	5.65	4.53	5.65	5.72	4.9
16662047	4.07	4.35	0.51	0.48	-1.21	0.6958	0.9999	NM_032648; ENST00000373582; BC004269; OTTHUMT00000019615; uc001buw.3	FAM167B	family with sequence similarity 167, member B	chr1	+	32712818	32714461	4.44	3.97	4	4.17	5.3	4.02	3.93	3.71	3.9	4.2	4.76	5.26	4.26	4.36	3.97	4.94	5.28	4	4.62	3.95	4.13	4.1
16662052	3.12	3.3	0.27	0.27	-1.13	0.088	0.9999	NM_001042771; NM_005356; XM_011541453; XM_011541454; XM_011541455; ENST00000333070; ENST00000336890; ENST00000355928; ENST00000373557; ENST00000373562; ENST00000373564; ENST00000461712; ENST00000469765; ENST00000469956; ENST00000476457; ENST00000477031; ENST00000482949; ENST00000495610; ENST00000619559; AJ865079; AK303073; BC013200; M36881; OTTHUMT00000019616; OTTHUMT00000019804; OTTHUMT000000198…	LCK	LCK proto-oncogene, Src family tyrosine kinase	chr1	+	32716840	32751766	3.46	3.11	2.52	3.25	3.1	3.34	3.04	3.07	2.95	3.38	3.63	3.29	3.22	3.81	3.24	3.54	3.03	2.81	3.29	2.96	3	3.4
16662077	5.07	5.36	0.56	0.53	-1.22	0.9232	0.9999	NM_004964; XM_011541309; ENST00000373548; ENST00000428704; ENST00000463172; ENST00000471488; ENST00000472928; ENST00000476391; ENST00000481281; ENST00000482310; ENST00000484305; ENST00000490081; AB451297; AK225555; AK296308; AK299241; AK299792; AY627042; BC000301; CR541717; D50405; OTTHUMT00000019815; OTTHUMT00000019816; OTTHUMT00000019817; OTTHUMT00000019819; OTTHUMT00000020042; OTTHUMT000000200…	HDAC1	histone deacetylase 1	chr1	+	32757687	32799236	5.07	5.41	6	5.18	5.14	4.59	5.03	5.64	4.8	5.16	5.58	5.59	5.28	5.01	5.43	3.84	4.8	5.04	4.75	6.46	5.58	4.73
16662098	3.09	3.3	0.16	0.32	-1.15	0.1512	0.9999				chr1	+	32813111	32814381	3.16	3.57	3.08	3.1	3.25	3.19	2.9	3.51	3	3.13	2.94	3.61	3.38	3.71	2.96	3.45	3.1	3.03	3.35	2.92	2.84	2.77
16662101	3.31	3.38	0.3	0.53	-1.05	0.226	0.9999				chr1	+	32816855	32818023	3.36	3.32	3.32	3.12	3.61	2.78	3.39	2.77	3.27	3.35	3.19	3.55	3.09	3.49	3.04	4.66	2.93	3.69	4.13	3.44	3.89	3.7
16662105	4.2	3.93	0.5	0.55	1.21	0.1898	0.9999	ENST00000421153; ENST00000574315; ENST00000574792; OTTHUMT00000020210; OTTHUMT00000439275; OTTHUMT00000439276	TSSK3	testis-specific serine kinase 3	chr1	+	32817122	32819143	3.57	2.72	3.34	4.26	4.32	4.5	4.48	4.63	4.05	5.08	4.47	3.97	4.6	3.52	3.75	3.57	3.9	3.89	4.09	3.52	3.92	4.41
16662108	4.08	3.95	0.62	0.41	1.1	0.4225	0.9999	NM_052841; ENST00000373534; ENST00000574315; AF296450; AY048701; BC035354; OTTHUMT00000020049; OTTHUMT00000439276; uc001bvf.3	TSSK3	testis-specific serine kinase 3	chr1	+	32827798	32829926	4.43	3.75	3.05	4.05	3.95	3.69	4.31	4.31	4.57	4.84	3.31	3.74	4.08	4.01	4	4.3	3.28	4.14	3.31	5.13	3.53	4.14
16662113	3.6	3.94	0.52	0.6	-1.27	0.2003	0.9999	NM_001145720; ENST00000609129; OTTHUMT00000392986; uc001bvl.4	ZBTB8B	zinc finger and BTB domain containing 8B	chr1	+	32930658	32953461	4.11	4.28	3.8	4.6	3.6	3.19	3.15	3.15	4.11	3.14	4.67	3.77	2.93	4.01	4.85	4.31	3.05	3.5	3.25	3.96	3.55	3.93
16662123	3.91	3.87	0.29	0.45	1.03	0.9205	0.9999	NM_001040441; NM_001291496; NR_111980; ENST00000316459; ENST00000373510; AF548353; AY157873; BC015239; BC029654; OTTHUMT00000021665; OTTHUMT00000021666; uc001bvm.3; uc001bvn.3	ZBTB8A	zinc finger and BTB domain containing 8A	chr1	+	33004772	33071542	3.2	3.21	4.1	3.84	3.81	4.02	4.65	3.94	3.94	4.06	4.12	4.28	3.87	3.53	4.16	3.97	4.02	3.63	3.62	3.07	3.68	3.83
16662132	3.55	3.29	0.54	0.66	1.2	0.7715	0.9999				chr1	+	33105552	33105653	2.86	3.56	4.01	3.34	3.34	2.72	2.95	3.19	4	3.29	3.21	3.1	2.86	4.07	4.18	2.72	3.48	4.13	4.84	3.61	3.76	4.44
16662134	6.2	6.15	0.58	0.65	1.03	0.6288	0.9999	NM_001135255; NM_001135256; NM_005610; ENST00000373485; ENST00000373493; ENST00000401893; ENST00000414241; ENST00000445722; ENST00000458695; ENST00000460669; ENST00000463378; ENST00000465780; ENST00000475321; ENST00000477563; ENST00000482190; ENST00000490500; ENST00000492348; ENST00000524393; ENST00000525506; ENST00000526193; ENST00000527118; ENST00000531983; AK299251; AK299410; BC003092; BC05390…	RBBP4	retinoblastoma binding protein 4	chr1	+	33116743	33151812	5.81	5.78	7	6.07	5.84	5.41	6.34	5.98	6.33	6.22	6.49	6.15	5.06	6.3	6.39	4.32	5.5	6.51	5.4	6.51	6.62	6.46
16662159	3.75	3.88	0.69	0.49	-1.1	0.9697	0.9999	NM_001198972; NM_001198973; NM_020888; XM_006710791; ENST00000294521; ENST00000373480; ENST00000373481; ENST00000401073; ENST00000468130; AK298965; OTTHUMT00000022130; OTTHUMT00000022131; OTTHUMT00000022155; OTTHUMT00000095337; OTTHUMT00000382044; uc001bvu.1; uc001bvv.2; uc010ohn.1	KIAA1522	KIAA1522	chr1	+	33207486	33240571	2.98	3.89	3.87	4.18	3.09	3.26	3.72	3.06	2.73	3.02	3.96	3.73	3.28	3.92	4.23	3.86	4.27	4.12	4.49	4.95	3.07	4.23
16662171	3.91	3.69	0.36	0.43	1.16	0.1967	0.9999	NM_001256121; NM_022753; XM_006710819; XM_006710820; XM_011541961; XM_011541962; XM_011541963; XR_946740; ENST00000356689; ENST00000373475; ENST00000373476; ENST00000474103; ENST00000475486; ENST00000477248; ENST00000482212; ENST00000524535; ENST00000525203; ENST00000526230; ENST00000527692; ENST00000529027; ENST00000530552; ENST00000530710; ENST00000531123; ENST00000531256; AK022965; BC015175; O…	S100PBP	S100P binding protein	chr1	+	33282368	33324476	3.74	3.75	4.2	3.61	3.98	3.85	3.52	3.93	3.48	4.24	4.32	3.73	4.06	3.23	3.51	2.79	2.97	3.93	3.06	3.82	3.91	3.88
16662193	4.22	4.61	0.34	0.39	-1.31	0.0797	0.9999	NM_002143; XM_005270792; ENST00000373467; ENST00000459874; ENST00000470166; ENST00000470896; ENST00000480118; BC001777; D16593; DQ426877; OTTHUMT00000011480; OTTHUMT00000011481; OTTHUMT00000092190; OTTHUMT00000092191; OTTHUMT00000092192; uc001bwh.3	HPCA	hippocalcin	chr1	+	33351595	33364042	4.32	4.56	4.42	4.39	4.04	4.04	4.57	4.87	3.76	3.98	4.82	4.52	4.11	4.9	5.04	4.85	4.72	4.36	4	4.95	3.8	4.24
16662201	2.7	2.81	0.51	0.7	-1.08	0.8118	0.9999				chr1	+	33391895	33392000	2.15	3.37	3.23	2.41	2.26	3.51	2.22	2.77	2.55	2.42	1.9	2.37	2.25	3.74	3.02	3.28	2.61	2.82	4.09	3.76	2.58	3
16662203	2.55	2.48	0.39	0.36	1.05	0.7502	0.9999	XR_947162; XR_956868	LOC105378634	uncharacterized LOC105378634	chr1	+	33394669	33399878	2.58	2.35	2.73	2.45	2.93	2.22	2.31	3.52	2.8	3.28	2.64	2.6	2.19	2.58	2.24	2.24	3.1	2.41	2.68	2.13	2.36	2.44
16662206	3.55	3.78	0.37	0.55	-1.17	0.3957	0.9999				chr1	+	33452676	33498070	3.89	3.66	3.42	3.69	3.78	3.7	4	3.42	3.79	3.56	4.33	4.11	3.03	4.01	3.18	2.59	3.51	3.25	3.19	4.22	4.37	2.93
16662209	3.22	3.5	0.37	0.32	-1.22	0.0593	0.9999	NM_001293562; NM_001301823; NM_001301824; NM_001301825; NM_001301826; NM_052998; NR_126031; XM_005270404; XM_005270406; XM_005270407; XM_006710311; XM_006710312; XM_011540557; XM_011540558; XM_011540559; XM_011540560; XM_011540561; XM_011540562; XM_011540563; XM_011540564; XM_011540565; XM_011540566; XR_946531; ENST00000294517; ENST00000373440; ENST00000373441; ENST00000373443; ENST00000462920; E…	AZIN2	antizyme inhibitor 2	chr1	+	33546705	33586131	3.37	3.49	3.38	3.3	2.99	2.9	3.46	3.43	2.51	3.54	3.14	4.18	3.7	3.74	3.9	3.5	3.13	3.16	3.68	3.82	3.07	3.16
16662234	5.49	6.48	0.69	0.8	-1.99	0.0478	0.9999	NM_152493; XM_005270507; XM_005270508; XM_011540786; ENST00000373428; ENST00000483388; ENST00000490959; ENST00000539719; BC104779; BC112113; OTTHUMT00000011857; OTTHUMT00000011858; OTTHUMT00000011859; uc001bxc.1	ZNF362	zinc finger protein 362	chr1	+	33722146	33766320	6.7	6.62	6.04	5.42	5.35	3.98	6.05	6.45	5.16	5.56	6.4	5.53	5.7	6.54	6.66	4.01	5.03	6.11	5.68	6.69	6.57	5.39
16662248	4.57	4.67	0.32	0.44	-1.08	0.2844	0.9999				chr1	+	33780296	33791644	5.13	4.27	4.21	4.75	4.41	4.69	5.31	4.84	4.55	4.79	4.46	5.18	4.41	4.41	4.7	4.51	3.68	4.63	3.81	4.69	4.66	4.45
16662251	3.6	3.75	0.54	0.42	-1.11	0.0769	0.9999	NR_125978; ENST00000432703	LOC101929464	uncharacterized LOC101929464	chr1	+	33815953	33828846	3.78	3.76	2.26	3.24	3.55	4.04	3.97	3.65	3.14	3.56	3.86	4.94	3.89	3.79	3.45	4.23	3.81	3	3.47	3.81	3.58	4.08
16662255	3.72	3.42	0.32	0.51	1.23	0.1594	0.9999	NM_145238; XM_005271171; XM_006710874; XM_006710876; XM_011542082; ENST00000361328; ENST00000373413; ENST00000480917; AK290195; BC008827; BC011404; OTTHUMT00000012027; OTTHUMT00000012028; OTTHUMT00000277003; uc001bxj.4; uc001bxk.2; uc009vui.3	ZSCAN20	zinc finger and SCAN domain containing 20	chr1	+	33938232	33961995	3.67	2.72	3.92	3.48	3.7	3.75	3.99	3.93	3.81	3.77	3.49	3.68	3.77	3.01	3.03	3.72	2.8	3.53	2.41	3.45	3.39	3.96
16662270	2.82	2.47	0.25	0.33	1.27	0.0829	0.9999	NM_145205; ENST00000458277; ENST00000519684; ENST00000522796; BC021180; DQ207367; OTTHUMT00000036849; OTTHUMT00000036850; OTTHUMT00000375773; uc001bxp.3	HMGB4	high mobility group box 4	chr1	+	34326076	34330392	2.58	2.36	2.46	2.59	3.12	3.29	2.28	2.5	2.96	2.85	2.33	2.55	2.76	2.48	2.41	3.24	3.1	2.74	2.61	2.66	3.22	2.77
16662280	3.01	3.06	0.26	0.41	-1.04	0.3813	0.9999	NM_145205; NR_033264; ENST00000425537; ENST00000519684; ENST00000522796; BC021180; BC070148; DQ207367; OTTHUMT00000036849; OTTHUMT00000036851; OTTHUMT00000375773; uc001bxp.3; uc001bxq.3	HMGB4	high mobility group box 4	chr1	+	34329678	34330392	3.28	2.81	2.57	3.16	3.32	3.15	2.77	3.5	3.08	2.99	2.53	3.06	3.29	3.42	2.9	3.96	2.83	2.95	3.3	2.55	2.81	2.94
16662282	2.77	2.85	0.33	0.41	-1.06	0.377	0.9999	NR_038372; ENST00000414868; ENST00000425631; ENST00000431046; ENST00000432447; ENST00000434181; ENST00000438719	CSMD2-AS1	CSMD2 antisense RNA 1	chr1	+	34334554	34351059	3.49	2.86	2.6	2.93	2.45	3	2.5	2.82	2.78	2.57	2.51	3.05	2.45	3.13	2.85	3.82	3.39	2.51	2.63	2.93	2.87	3.31
16662296	3.24	3.57	0.8	0.75	-1.26	0.2703	0.9999				chr1	+	34578550	34578664	3.49	3.22	3.26	3.26	3.51	2.96	2.9	4.01	2.71	2.57	2.8	3.63	2.44	4.1	3.55	4.76	5.27	3.8	5.23	4.04	3.22	3.34
16662298	2.71	2.7	0.37	0.35	1.01	0.9012	0.9999	NM_001134734; NM_032884; ENST00000373374; ENST00000488417; BC007637; BC064845; OTTHUMT00000011463; OTTHUMT00000036845; uc001bxs.4; uc001bxt.3	C1orf94	chromosome 1 open reading frame 94	chr1	+	34632484	34684732	2.98	2.65	2.65	2.39	2.93	2.64	2.69	2.08	2.1	2.48	2.44	2.5	2.67	2.78	2.75	2.97	2.8	2.99	3.46	3.04	2.67	3.49
16662310	3.11	2.98	0.23	0.36	1.09	0.1713	0.9999	XR_947170; XR_956876	LOC105378640	uncharacterized LOC105378640	chr1	+	34830406	34833852	3.38	3.2	3.12	2.89	3.19	3.08	2.85	3.33	3.1	3.47	2.08	2.78	2.95	2.94	3.1	2.78	3.03	3.51	3.06	2.74	2.67	3.27
16662313	2.88	3.07	0.4	0.43	-1.14	0.2461	0.9999	NM_005268; XM_005270751; ENST00000338513; AF052693; BC004379; OTTHUMT00000011561	GJB5	gap junction protein beta 5	chr1	+	35220648	35224113	3.16	2.89	2.75	3.07	3.6	3.47	2.77	3.03	2.82	2.46	2.77	3.67	2.85	2.97	2.79	4.02	2.54	3.51	3.63	3.02	3.32	2.64
16662317	2.7	2.69	0.34	0.35	1.01	0.6324	0.9999	NM_153212; XM_011540679; ENST00000339480; BC034709; OTTHUMT00000011560; uc001bxv.1	GJB4	gap junction protein beta 4	chr1	+	35225342	35229325	2.84	2.54	2.87	2.7	2.66	3.74	2.54	2.73	2.96	2.68	2.05	3.37	2.88	2.64	2.87	3.2	2.59	2.69	2.68	2.56	2.57	2.52
16662322	3.24	3.11	0.37	0.32	1.09	0.5682	0.9999	NM_001005752; NM_024009; ENST00000373362; ENST00000373366; AF052692; AK026139; BC012918; BC110640; OTTHUMT00000011558; OTTHUMT00000011559; uc001bxx.3; uc001bxy.3	GJB3	gap junction protein beta 3	chr1	+	35246790	35251970	3.16	3.1	2.95	3.63	3.18	3.46	2.97	3.07	2.99	3.1	3.12	2.97	3.67	3.33	3.13	3.78	4.15	3.45	3.95	3.06	3.14	3.07
16662329	3.63	3.49	0.36	0.33	1.1	0.2883	0.9999	NM_002060; XM_005270750; ENST00000342280; ENST00000450137; AF180815; AF181620; AK291563; BC027889; BC072389; M96789; OTTHUMT00000011556; OTTHUMT00000011557; uc001bya.3; uc009vul.3; uc009vum.1	GJA4	gap junction protein alpha 4	chr1	+	35258599	35261348	3.46	3.01	3.64	3.11	3.85	3.51	3.78	3.64	3.75	3.71	3.83	3.05	4.24	3.91	3.15	3.34	3.39	4.25	3.38	3.32	3.8	3.41
16662333	3.93	3.97	0.4	0.42	-1.03	0.7451	0.9999				chr1	+	35316295	35317156	3.99	3.87	3.61	4.06	4.64	4.42	4.24	3.94	3.66	3.9	4.16	4.55	4.26	3.9	3.72	3.3	3.54	3.7	4.05	3.4	3.07	4.23
16662336	2.86	2.68	0.73	0.55	1.13	0.4351	0.9999				chr1	+	35409357	35409425	3.01	2.57	2.7	3.18	4.44	2.45	3.25	2.76	2.33	3.61	2.09	2.48	3.81	2.68	3.06	4.16	2.49	2.61	2.43	2.14	2.5	3.5
16662338	3.15	3.01	0.36	0.54	1.1	0.4393	0.9999	NM_001289088; NM_001289089; NM_001289090; NM_001289091; NM_024772; XM_005271218; XM_011542163; XM_011542164; XM_011542165; XM_011542166; XR_946761; ENST00000359858; ENST00000373329; ENST00000373330; ENST00000417119; ENST00000463393; ENST00000466390; ENST00000475654; ENST00000476269; ENST00000488455; ENST00000611874; AK299779; OTTHUMT00000012705; OTTHUMT00000012706; OTTHUMT00000012707; OTTHUMT0000…	ZMYM1	zinc finger, MYM-type 1	chr1	+	35525387	35581460	3.94	2.82	3.29	3.18	3.03	3.3	3.96	3.08	3.58	2.97	3.9	3.59	3.22	2.45	2.95	2.7	3.08	2.58	2.92	3.12	2.97	2.26
16662357	6.14	6.59	1.19	0.96	-1.37	0.1915	0.9999				chr1	+	35661570	35661663	6.43	6.47	7.08	5.57	5.94	5.81	6.05	6.21	7.21	5.86	6.67	6.06	5.56	8.03	6.53	7.38	8.63	4.5	8.87	6.6	8.1	7.86
16662359	5.85	6.17	0.43	0.69	-1.25	0.6489	0.9999	NM_005095; XM_005271328; XM_005271330; XM_005271331; XM_011542421; XM_011542422; XM_011542423; XM_011542424; XM_011542425; XM_011542426; XR_246305; XR_946801; ENST00000314607; ENST00000441447; ENST00000457946; ENST00000470175; ENST00000482131; ENST00000492456; BC127113; BC127114; OTTHUMT00000012207; OTTHUMT00000012208; OTTHUMT00000012209; OTTHUMT00000012680; OTTHUMT00000012681; OTTHUMT00000012682…	ZMYM4	zinc finger, MYM-type 4	chr1	+	35734568	35887659	6.39	6.25	5.83	6.04	5.55	5.49	6.37	6.09	6.88	5.98	7.1	6.05	5.9	5.94	6.42	4.44	5.38	6	5.28	6.45	6.08	5.74
16662394	2.29	2.48	0.34	0.36	-1.14	0.4573	0.9999				chr1	+	35775875	35776026	2.77	2.17	2.35	2.49	2.22	3.04	2.85	2.28	1.86	2.08	2.66	3.08	2.77	1.95	2.4	1.98	2.12	2.55	2.65	2.23	2.48	2.26
16662396	3.5	4.04	0.45	0.32	-1.45	0.0124	0.9999	NM_001014839; NM_001014841; NM_014284; ENST00000356090; ENST00000373243; ENST00000373253; ENST00000423723; ENST00000437806; ENST00000459931; AB018739; AB018740; AK293658; AK295979; BC024592; OTTHUMT00000131296; OTTHUMT00000131297; OTTHUMT00000131298; OTTHUMT00000131299; OTTHUMT00000131300; OTTHUMT00000131301; uc001bza.3; uc001bzb.3; uc001bzc.3	NCDN	neurochondrin	chr1	+	36023074	36032875	4.04	4.66	4.03	3.26	3.45	3.32	3.97	3.54	3.47	3.21	3.61	4.31	3.62	4.02	4.19	4.14	2.92	3.92	3.78	4.52	4.22	3.77
16662412	3.72	3.77	0.41	0.36	-1.03	0.9717	0.9999	NM_178548; ENST00000373235; AY326454; BC041175; BC150147; OTTHUMT00000012732; uc010ohy.2	TFAP2E	transcription factor AP-2 epsilon (activating enhancer binding protein 2 epsilon)	chr1	+	36038971	36060929	3.63	3.96	3.82	4.16	3.74	3.3	4.08	3.74	3.77	3.67	3.28	3.43	3.4	3.97	3.99	3.75	3.44	4.05	4.43	3.49	3.24	4.72
16662422	3.97	3.76	0.48	0.37	1.15	0.1065	0.9999				chr1	+	36057977	36059256	3.61	3.77	4.27	4.29	4.11	4.78	3.84	4.19	3.75	4.68	4.03	2.85	3.84	3.46	3.46	3.53	3.23	3.89	3.89	3.48	4.02	3.69
16662424	2.76	2.87	0.29	0.59	-1.08	0.2656	0.9999	XR_947183; XR_947184; XR_947185; XR_947186; XR_956890; XR_956891; XR_956892; XR_956893	LOC105378646	uncharacterized LOC105378646	chr1	+	36133845	36134778	2.75	3.14	2.88	2.88	2.78	2.38	2.34	2.92	2.61	2.26	2.61	2.21	2.8	3.18	3.11	3.74	3.16	3.09	4.08	2.39	2.32	2.74
16662427	2.64	2.73	0.38	0.43	-1.06	0.8904	0.9999				chr1	+	36204990	36209177	2.12	2.3	2.32	2.47	2.6	3.44	3.01	3.27	2.54	3.14	3.42	2.89	3.04	2.93	2.25	2.77	2.92	2.59	2.31	2.32	2.68	2.3
16662430	4.71	4.22	0.43	0.67	1.4	0.1391	0.9999	NM_017629; XM_005270578; XM_005270579; XM_011540883; XM_011540884; XR_246243; XR_246244; XR_946567; ENST00000373210; ENST00000488778; ENST00000496257; BC152450; OTTHUMT00000012213; OTTHUMT00000091358; OTTHUMT00000091359; uc001bzj.2	AGO4	argonaute RISC catalytic component 4	chr1	+	36273773	36323491	4.17	4.49	4.85	5.19	4.26	4.09	4.59	4.95	4.72	5.26	5.86	4.43	5.12	3.58	4.12	4.2	4.04	4.95	3.4	4.55	4.03	4.6
16662453	4.99	5.04	0.6	0.54	-1.04	0.4168	0.9999	NM_012199; XM_011541236; XM_011541237; XM_011541238; XM_011541239; ENST00000373204; ENST00000373206; AF093097; BC063275; OTTHUMT00000019336; OTTHUMT00000019337; uc001bzk.3; uc001bzl.3; uc009vuy.3	AGO1	argonaute RISC catalytic component 1	chr1	+	36335409	36389900	4.79	5.52	5.74	4.96	4.8	4.27	5.04	5.53	3.53	5.05	4.99	4.68	4.91	5.4	6.01	4.28	4.45	5.24	4.25	5.41	5.07	5.1
16662475	5.06	4.98	0.57	0.5	1.05	0.4911	0.9999	NM_024852; NM_177422; XM_005270575; XM_005270576; XM_011540879; XM_011540880; XM_011540881; XM_011540882; ENST00000246314; ENST00000324350; ENST00000373191; ENST00000397828; ENST00000471099; ENST00000491443; AK022827; AK027796; AK292870; AK302289; AK303929; BC025769; BC066888; OTTHUMT00000019829; OTTHUMT00000019830; OTTHUMT00000019831; OTTHUMT00000091354; OTTHUMT00000091357; uc001bzn.1; uc001bzp.…	AGO3	argonaute RISC catalytic component 3	chr1	+	36396319	36522063	5.19	5.1	5.32	5.02	4.76	3.9	4.95	5.07	6	5.2	5.37	4.33	4.91	4.91	5.01	3.58	4.89	5.16	4.83	5.21	4.48	4.14
16662510	3.03	2.8	0.31	0.33	1.18	0.1027	0.9999	NM_014466; XM_005270753; XM_011541258; ENST00000207457; ENST00000469024; ENST00000473120; AB033823; AF054910; BC035620; OTTHUMT00000020200; OTTHUMT00000020201; OTTHUMT00000020202; uc001bzr.3; uc001bzs.3	TEKT2	tektin 2 (testicular)	chr1	+	36549676	36553876	2.57	2.82	2.65	3.24	2.85	2.76	2.63	3.51	3.09	3.29	3.01	2.62	3.1	2.58	2.89	3	3.08	2.95	3.18	3.07	2.36	3.83
16662525	4.24	4.34	0.36	0.42	-1.07	0.6786	0.9999	NM_017825; XM_011541636; ENST00000373178; AF212236; AK295283; AK316349; BC014169; CR457237; OTTHUMT00000020199; uc001bzt.3	ADPRHL2	ADP-ribosylhydrolase like 2	chr1	+	36554453	36559533	4.38	4.82	4.83	4.16	4.71	3.99	3.98	3.6	4.59	3.89	4.55	4.04	4.1	4.68	4.37	4.11	3.65	4.29	4.1	4.45	5.03	4.2
16662537	6.13	6.22	0.43	0.39	-1.06	0.456	0.9999	NM_001286365; NM_001286366; NM_018067; XM_005271024; XM_005271025; XM_005271027; XM_006710759; XM_006710760; XM_006710761; XM_011541765; ENST00000316156; ENST00000373148; ENST00000373150; ENST00000373151; ENST00000429533; ENST00000462118; ENST00000474796; ENST00000487114; ENST00000487131; ENST00000527764; ENST00000530729; ENST00000530975; ENST00000532131; AK095939; BC106053; BC128042; OTTHUMT0000…	MAP7D1	MAP7 domain containing 1	chr1	+	36621180	36646450	5.88	6.45	6.52	5.66	6.14	5.6	6.41	6.57	6.46	5.95	6.88	6.03	5.97	6.18	5.86	6.05	5.36	6.41	5.61	6.64	6.66	6.41
16662566	6.57	6.81	0.47	0.64	-1.18	0.7208	0.9999	NM_005119; XM_005271371; XR_246308; ENST00000354618; ENST00000466743; ENST00000469141; ENST00000478853; AF117756; BC054046; BC112330; BC112350; OTTHUMT00000021688; OTTHUMT00000023220; OTTHUMT00000023221; OTTHUMT00000091353; uc001cae.4; uc001caf.4; uc001cag.1	THRAP3	thyroid hormone receptor associated protein 3	chr1	+	36690017	36770958	6.68	7.11	7.04	6.19	6.84	6.25	6.93	6.99	7.01	6.58	7.08	6.65	6.84	6.71	6.46	5.05	5.83	6.52	5.76	6.85	7.1	5.67
16662584	4.04	4.3	0.44	0.55	-1.2	0.1348	0.9999	NM_001162530; NM_024676; XM_005271205; XM_011542149; XM_011542150; XM_011542151; XM_011542152; XM_011542153; XM_011542154; ENST00000373139; ENST00000453908; ENST00000474766; ENST00000480549; ENST00000496636; ENST00000505871; ENST00000508854; AK026591; AK056459; AK297015; BC048273; OTTHUMT00000021691; OTTHUMT00000021692; OTTHUMT00000021693; OTTHUMT00000023747; OTTHUMT00000359558; OTTHUMT0000035955…	SH3D21	SH3 domain containing 21	chr1	+	36771988	36794818	4.6	4.2	4.33	3.56	4.93	3.62	4.69	4.91	3.92	4.04	4.65	3.76	4.1	4.14	5.61	4.05	3.92	4.63	3.9	3.57	3.94	4.33
16662613	3.99	3.84	0.31	0.43	1.11	0.7663	0.9999				chr1	+	36916215	36917200	3.45	3.44	4.09	3.99	3.97	3.93	4.12	3.44	3.7	3.17	3.59	3.33	3.61	3.84	4.13	4.63	4.31	4.17	4.12	3.9	4.28	4.07
16662615	2.33	2.51	0.19	0.29	-1.13	0.2897	0.9999				chr1	+	37235456	37241369	2.62	2.29	2.23	2.31	2.4	2.41	2.52	2.5	2.33	2.35	2.53	2.4	2.33	2.15	2.71	3.22	2.75	2.62	2.83	2.22	2.42	2.77
16662619	2.27	2.29	0.45	0.57	-1.01	0.7237	0.9999	NR_036217; ENST00000579351; uc021oll.1	MIR4255	microRNA 4255	chr1	+	37627164	37627235	2.45	1.67	1.95	2.11	2.53	2.59	2.13	2	1.77	1.9	2.06	2.81	2.13	2.37	2.11	3.83	2.63	2.06	2.37	2.82	2.72	3.19
16662621	5.29	5.59	0.88	0.79	-1.23	0.5553	0.9999				chr1	+	37669211	37669317	4.05	5.53	4.55	6.21	7.06	5.99	5.81	6.26	5.15	5.91	5.39	6.17	5.84	4.96	4.81	6.3	4.14	4.99	6.76	4.66	5.3	4.68
16662623	4.06	4.03	0.26	0.6	1.02	0.7458	0.9999	NM_025079; NR_106790; XM_006710925; XM_006710926; XM_011542193; XM_011542194; XM_011542195; XM_011542196; XM_011542197; XM_011542198; ENST00000373087; ENST00000471012; ENST00000472312; ENST00000619365; AK093343; AY920403; BC005001; OTTHUMT00000012154; OTTHUMT00000012157; OTTHUMT00000012158; uc001cbb.4	ZC3H12A; MIR6732	zinc finger CCCH-type containing 12A; microRNA 6732	chr1	+	37940119	37949978	3.04	3.74	3.83	4.34	4.38	4.11	4.46	4.56	3.83	4.22	4.45	4.31	4.41	4.07	3.65	3.58	3.73	3.79	3.2	3.87	4.9	4.15
16662636	3.71	3.8	0.66	0.76	-1.07	0.8597	0.9999	NM_003462; XM_005271172; ENST00000296218; ENST00000466723; ENST00000467277; ENST00000490312; ENST00000497858; AF006386; AK126963; AK225935; AK290502; AK295199; AK299918; BC039074; BC046117; OTTHUMT00000012159; OTTHUMT00000012160; OTTHUMT00000012437; OTTHUMT00000012438; OTTHUMT00000091267; uc001cbj.3	DNALI1	dynein, axonemal, light intermediate chain 1	chr1	+	38022520	38032458	4.43	4.52	3.32	4.51	3.67	2.81	3.64	2.43	2.87	4.13	3.71	3.56	3.63	4.34	5.05	3.96	4.14	3.62	3.4	5.02	2.87	3.64
16662648	4.53	4.19	0.73	0.88	1.27	0.7201	0.9999	NM_001256875; NM_018101; ENST00000327331; ENST00000373055; AK291917; AK302116; AY508815; BC000703; BC001651; BC008079; BC016944; OTTHUMT00000012473; OTTHUMT00000012474; uc010oih.1	CDCA8	cell division cycle associated 8	chr1	+	38158090	38175391	3.27	4.42	5.3	4.75	4.88	4.84	3.34	4.44	3.58	3.95	5.77	4.17	4.01	5.1	3.7	3.86	3.17	5.15	3.58	3.79	5.65	5.16
16662662	2.82	2.75	0.53	0.52	1.05	0.8942	0.9999				chr1	+	38215874	38215974	2.88	2.86	2.35	3.53	2.23	3.1	3.14	2.47	2.1	2.58	2.51	3	2.86	2.9	2.18	2.68	2.28	3.04	2.03	3.47	3.98	3.4
16662664	3.61	3.83	0.47	0.43	-1.16	0.071	0.9999	NM_001031740; NM_001113482; NM_152496; XM_005270510; XM_011540788; ENST00000329006; ENST00000373045; ENST00000397631; ENST00000525897; ENST00000532512; AB188490; AK301399; BC031903; BC077730; OTTHUMT00000012468; OTTHUMT00000012469; OTTHUMT00000388630; OTTHUMT00000388631; OTTHUMT00000388632; uc001cbx.2; uc001cby.2; uc001cbz.2	MANEAL	mannosidase, endo-alpha-like	chr1	+	38259474	38267278	3.62	3.87	4.01	3.73	3.2	2.81	3.72	3.73	4.4	3.34	4.24	3.6	3.65	3.85	3.68	4.21	3.82	3.41	3.98	4.13	5.09	3.18
16662676	4.38	4.69	0.39	0.32	-1.23	0.0616	0.9999	NM_001142726; NM_198446; ENST00000373042; ENST00000373043; ENST00000468084; BC057819; BC107856; OTTHUMT00000012471; OTTHUMT00000012472; OTTHUMT00000012946; uc001ccd.2; uc010oii.1	C1orf122	chromosome 1 open reading frame 122	chr1	+	38272651	38275126	4.67	5.28	4.65	4.22	4.3	4.16	4.62	4.87	3.88	4.27	4.64	4.51	4.01	4.36	4.92	4.7	4.61	4.88	4.33	5.2	5.29	4.62
16662685	5.51	5.7	0.49	0.46	-1.14	0.497	0.9999	AK093261	INPP5B	inositol polyphosphate-5-phosphatase B	chr1	+	38326369	38327252	5.67	5.69	5.13	5.22	5.45	5.94	6.34	5.11	5.5	6.05	6.02	5.72	5.19	5.02	6.04	4.85	4.56	5.95	5.81	5.4	5.77	6.17
16662688	3.17	3.49	0.61	0.43	-1.25	0.3742	0.9999				chr1	+	38349909	38349989	3.73	3.66	2.78	3.13	4.29	3.06	3.46	3.31	4.1	4.51	4.71	3.9	2.84	3.28	3.62	3.5	2.92	3.2	3.14	3.43	3.37	3.3
16662690	3.24	3.44	0.2	0.43	-1.14	0.0534	0.9999				chr1	+	38350695	38350789	3.42	3.75	3.07	3.09	3.41	3.26	3.74	3.03	3.38	3.14	3.29	3.24	2.95	3.57	3.51	3.42	3.41	3.59	4.68	3.04	3.39	3.33
16662692	4.85	4.82	0.46	0.73	1.02	0.6482	0.9999	NM_016037; XM_011541555; ENST00000373014; ENST00000483182; ENST00000486563; ENST00000488453; AF067802; AF151852; AK023587; AK291900; AK296018; BC005182; OTTHUMT00000012962; OTTHUMT00000012963; OTTHUMT00000012964; OTTHUMT00000012965; uc001ccn.4; uc009vvm.3; uc010oil.2	UTP11L	UTP11-like, U3 small nucleolar ribonucleoprotein (yeast)	chr1	+	38474930	38490497	4.18	4.9	5.55	5.02	4.4	5.1	5.1	4.75	5.09	4.45	6	5.2	4.79	5.24	4.13	3.53	4.18	5.66	4.04	4.65	5.42	4.85
16662705	2.96	3.05	0.44	0.34	-1.06	0.5241	0.9999	XR_947200; XR_947201; XR_956985; XR_956991	LOC105378653	uncharacterized LOC105378653	chr1	+	38512986	38584697	3.05	3.57	3.17	2.67	2.99	3.71	2.9	2.66	2.39	3.34	2.71	2.78	2.89	3.25	3	3.74	3.61	2.95	3.26	2.64	3.08	2.43
16662710	2.37	2.3	0.21	0.42	1.05	0.6762	0.9999	NR_037432; ENST00000582606; uc021olo.1	MIR3659	microRNA 3659	chr1	+	38554903	38555001	2.27	3.15	2.35	2.32	1.94	2.28	2	1.9	2.28	2.57	1.97	2.31	1.96	2.22	2.14	2.95	2.55	2.39	2.45	2.5	2.83	2.35
16662712	2.68	2.76	0.26	0.4	-1.05	0.8316	0.9999	XR_947202; XR_947204; XR_947205; XR_957004; XR_957009; XR_957017	LOC105378654	uncharacterized LOC105378654	chr1	+	38607365	38628221	2.75	2.96	2.65	2.7	2.33	2.7	2.5	2.63	2.46	2.72	2.39	3.17	2.8	2.58	2.07	3.02	2.81	3.14	3.52	2.57	2.89	3.22
16662715	2.69	2.92	0.38	0.4	-1.18	0.6763	0.9999	XR_947202; XR_947203; XR_947204; XR_947205; XR_957004; XR_957006; XR_957009; XR_957017	LOC105378654	uncharacterized LOC105378654	chr1	+	38658716	38676024	2.95	2.28	2.68	2.98	3.31	2.99	2.82	3.53	2.7	2.95	2.92	2.24	2.12	2.39	2.31	2.92	2.39	2.31	2.98	2.22	2.92	2.82
16662719	3.07	3.22	0.24	0.23	-1.11	0.201	0.9999	XR_947202; XR_947203; XR_947204; XR_957004; XR_957006; XR_957009	LOC105378654	uncharacterized LOC105378654	chr1	+	38677715	38679106	3.33	3.11	3.05	3.13	3.01	3.03	3.48	3.58	3	3.15	3.13	2.92	3.3	3.22	3.23	3.52	2.58	2.85	2.85	3.17	3.16	3.52
16662722	2.69	2.61	0.37	0.65	1.06	0.9736	0.9999				chr1	+	38862331	38862437	2.77	2.73	2.97	2.66	2.27	2.43	1.58	2.47	2.93	2.19	2.37	3.13	2.54	2.63	2.46	2.21	2.97	3.27	4.01	2.37	3.46	3.13
16662724	2.68	2.77	0.33	0.33	-1.06	0.7546	0.9999	XR_947209; XR_957064	LOC105378656	uncharacterized LOC105378656	chr1	+	38940868	38942156	3.43	2.56	3.3	2.24	2.57	2.7	2.61	2.97	2.54	2.48	2.45	2.57	2.72	2.97	2.78	2.98	3.15	2.6	3.09	2.73	2.32	3.17
16662728	3.77	3.98	0.47	0.54	-1.16	0.2581	0.9999	XR_947215; XR_947216; XR_947217; XR_957135; XR_957150; XR_957156; ENST00000433671; ENST00000443161; ENST00000456813	LOC105378662; LOC105378663	uncharacterized LOC105378662; uncharacterized LOC105378663	chr1	+	39325672	39385068	3.88	3.53	3.8	3.32	4.07	3.3	4.17	3.75	3.85	3.46	4.86	3.17	3.66	4.67	4.27	3.79	3.34	4	3.78	4.76	4.73	4.4
16662735	3.36	3.06	0.57	0.29	1.23	0.0922	0.9999				chr1	+	39392542	39392649	3.17	3.42	3.12	3.44	3.36	2.35	3.18	2.35	4.11	2.87	2.97	2.97	2.72	3.22	3.17	2.74	3.91	3.29	3.01	3.54	2.98	4.13
16662737	5.59	5.68	0.66	0.63	-1.07	0.9127	0.9999	NM_001136275; NM_024595; XM_011542139; ENST00000372984; ENST00000432648; ENST00000446189; ENST00000531822; AY326465; BC119745; BC119746; OTTHUMT00000019687; OTTHUMT00000388642; OTTHUMT00000388643; OTTHUMT00000388645; uc001ccw.3; uc010oip.2; uc010oiq.2; AK298890; AK303098	AKIRIN1	akirin 1	chr1	+	39456895	39471737	5.55	5.24	6.73	5.88	5.48	5.51	6.15	6.27	5.92	5.48	6.7	4.99	4.75	5.66	6.23	5.44	5.06	5.97	4.52	6.57	5.66	4.73
16662744	6.36	6.4	0.42	0.92	-1.03	0.4297	0.9999	NM_001184979; NM_004552; ENST00000372967; ENST00000372969; AF020352; AF086268; BC001884; BC093057; CR456904; OTTHUMT00000019688; OTTHUMT00000019689; uc001ccx.3; uc001ccy.3	NDUFS5	NADH dehydrogenase (ubiquinone) Fe-S protein 5, 15kDa (NADH-coenzyme Q reductase)	chr1	+	39491967	39500308	6.41	5.44	6.97	6.18	6.36	6.16	6.49	6.91	6.21	6.8	7.2	6.42	5.85	6.19	6.79	3.82	5.69	6.93	5.82	6.43	6.13	6.52
16662749	3.65	3.58	0.53	0.49	1.05	0.3173	0.9999				chr1	+	39508264	39509883	3.78	3.58	3.36	4.17	3.51	3.57	3.73	3.63	3.57	5.1	2.81	3.42	3.3	3.61	4.81	3.38	3.62	4	3.24	3.64	3.84	4.35
16662752	2.68	3.17	0.29	0.34	-1.41	0.0065	0.9999				chr1	+	39512712	39514128	3.64	3.58	2.41	2.64	2.53	2.6	3.14	2.86	2.83	3.26	2.69	2.86	2.5	3.04	3.67	3.36	2.6	2.88	3.18	2.81	3.01	3.26
16662755	6.07	6.33	0.66	0.79	-1.2	0.9006	0.9999	NM_012090; XM_005270694; XM_005270695; XM_005270696; XM_005270697; XM_005270698; XM_005270700; XM_006710519; XM_006710520; XM_006710521; XM_006710522; XM_006710524; XM_006710525; XM_006710526; XM_006710527; XM_006710528; XM_006710529; XM_006710530; XM_006710531; XM_006710532; XM_006710533; XM_006710534; XM_006710535; XM_006710536; XM_006710537; XM_006710538; XM_006710539; XM_006710540; XM_0115411…	MACF1	microtubule-actin crosslinking factor 1	chr1	+	39546988	39952810	6.95	5.95	6.03	6.2	6.35	5.95	6.26	7.08	5.66	6.72	7.14	6.2	6.57	5.58	6.5	4.35	5.92	7.96	6.2	5.58	6.25	5.93
16662885	4.96	4.85	0.59	0.71	1.08	0.5605	0.9999	NM_015038; OTTHUMT00000392100; uc009vvt.1	KIAA0754; MACF1	KIAA0754; microtubule-actin crosslinking factor 1	chr1	+	39875176	39882154	5.6	5.21	4.31	5.62	4.84	5.04	5.45	5.87	4.32	5.14	4.9	4.89	5.25	4.11	4.6	3.63	5.14	6.14	4.79	4.73	3.95	4.17
16662890	4.38	4.31	0.58	0.61	1.05	0.6321	0.9999	NM_181809; XM_006710616; XM_011541381; XM_011541382; XR_946640; XR_946641; XR_946642; ENST00000331593; AY303954; BC131617; OTTHUMT00000023079; uc001cdi.3	BMP8A	bone morphogenetic protein 8a	chr1	+	39957318	39995541	3.7	4.07	4.06	4.55	3.26	3.89	4.34	4.23	4.25	4.37	4.52	3.99	4.37	4.75	4.39	5.49	5.49	4.54	4.55	5.05	3.09	4.56
16662900	3.79	4.05	0.44	0.37	-1.2	0.4876	0.9999	NR_125979	LOC101929516	uncharacterized LOC101929516	chr1	+	40030769	40038875	3.75	4.38	3.73	3.78	3.65	3.42	4.63	4.28	3.9	3.95	4.21	3.79	4.1	3.44	4.19	3.69	4.17	3.48	4.29	5.06	3.73	3.79
16662905	3.81	3.52	0.42	0.4	1.22	0.3943	0.9999				chr1	+	40099088	40099575	3.62	3.6	2.9	4.01	3.66	3.94	4.67	3.53	3.74	4.4	3.57	3.64	4.19	3.48	3.3	3.32	4.24	3.57	3.28	3.56	4.05	3.53
16662908	4.09	4.06	0.45	0.22	1.02	0.6507	0.9999	NM_001195007; NM_006112; NM_203456; NR_036543; NR_036544; XM_006710289; XM_006710290; XM_006710291; XM_006710292; XM_011540501; XR_946519; XR_946520; XR_946521; ENST00000324379; ENST00000356511; ENST00000372830; ENST00000372835; ENST00000456578; ENST00000470018; ENST00000470213; ENST00000474804; ENST00000475350; ENST00000480169; ENST00000482751; ENST00000485507; ENST00000495526; ENST00000497370; …	PPIE	peptidylprolyl isomerase E (cyclophilin E)	chr1	+	40157854	40229586	4.11	3.99	4.44	4	3.54	3.93	4.52	4.01	3.83	4.94	4.11	4.19	4.19	4.09	3.91	3.8	3.61	4.43	3.67	4.72	4.22	3.77
16662936	2.98	2.92	0.38	0.27	1.04	0.7096	0.9999	XR_947221; XR_947222; XR_957181; XR_957182	LOC105378667	uncharacterized LOC105378667	chr1	+	40289924	40303684	2.8	2.89	3.06	3.6	3.31	2.63	2.76	2.98	3.25	2.83	3.09	2.91	2.22	3.01	2.69	3.24	2.84	3.28	3.37	2.8	2.4	2.93
16662942	2.6	2.67	0.41	0.31	-1.05	0.9314	0.9999	XR_947223; XR_957183; ENST00000418255	LOC105378668	uncharacterized LOC105378668	chr1	+	40363417	40364770	2.65	2.68	2.73	3.08	3.1	2.43	2.35	2.54	2.45	2.53	2.47	2.43	2.62	2.86	3.01	2.77	3.62	2.41	3.43	2.68	2.82	2.2
16662945	3.73	3.7	0.35	0.76	1.02	0.5102	0.9999	NM_001136493; NM_001287808; NM_001287809; NM_032793; NR_109896; XM_005271285; XM_011542312; XR_946783; ENST00000372809; ENST00000372811; ENST00000420632; ENST00000434861; ENST00000459917; ENST00000469745; ENST00000480630; ENST00000481612; ENST00000483824; ENST00000491515; AK027396; AK291540; AK297991; AK301533; AY358636; BC011587; BC092414; OTTHUMT00000025755; OTTHUMT00000025756; OTTHUMT000000257…	MFSD2A	major facilitator superfamily domain containing 2A	chr1	+	40420784	40435638	4.09	3.73	3.88	3.77	4.05	3.45	3.66	3.69	3.76	3.53	3.56	3.93	3.77	3.57	3.45	3.54	3.52	3.87	4.12	3.5	6.15	4.67
16662968	5.82	5.9	0.47	1.02	-1.06	0.994	0.9999	NM_001105530; NM_006367; XM_005270368; XM_011540509; XM_011540510; XM_011540511; XM_011540512; XM_011540513; XM_011540514; XM_011540515; ENST00000340450; ENST00000372792; ENST00000372797; ENST00000372798; ENST00000372802; ENST00000372805; ENST00000414281; ENST00000414893; ENST00000417287; ENST00000420216; ENST00000421589; ENST00000424977; ENST00000427843; ENST00000435719; ENST00000446031; ENST000…	CAP1	CAP, adenylate cyclase-associated protein 1 (yeast)	chr1	+	40505905	40538321	5.59	5.9	6.05	5.35	6.06	5.9	7.14	6.54	5.5	6.19	6.67	6.41	6.26	4.95	5.04	3.65	5.14	6.48	5.19	5.58	6.52	5.12
16662993	4.35	4.3	0.36	0.64	1.03	0.499	0.9999	NM_012421; XM_011541893; XM_011541894; ENST00000372771; AB209099; BC113666; OTTHUMT00000015767; U22377; uc001cfc.4; uc001cfd.4	RLF	rearranged L-myc fusion	chr1	+	40627041	40706593	3.61	4.26	5.24	4.33	4.3	4.35	4.84	4.66	4.57	4.99	4.97	4.25	4.23	3.95	4.63	3.95	4.6	5.03	3.68	4.25	5.77	4.3
16663005	2.4	2.48	0.28	0.56	-1.05	0.4931	0.9999				chr1	+	40643515	40643621	2.19	2.12	2.47	2.22	2.92	2.48	2.39	3.1	1.81	2.55	2.41	1.79	2.39	2.25	1.88	3.38	2.35	2.37	3.26	2.11	2.92	2.59
16663007	2.25	2.21	0.29	0.35	1.03	0.5143	0.9999	NM_001008740; ENST00000372766; ENST00000468258; BC108666; OTTHUMT00000015769; OTTHUMT00000015770; uc001cfe.2	TMCO2	transmembrane and coiled-coil domains 2	chr1	+	40711619	40717365	1.84	2.86	2.41	2.1	2.16	2.32	2.09	2.09	2.31	2.36	2.12	2.61	2.09	2.12	2.19	2.74	2.97	2.81	1.82	2.2	2.41	2.22
16663014	5.01	5.17	0.58	0.9	-1.11	0.5178	0.9999	NM_005857; XM_011540486; XM_011540487; ENST00000372759; ENST00000472583; ENST00000474142; ENST00000479131; AB016068; AF064867; BC037283; OTTHUMT00000015766; OTTHUMT00000319378; OTTHUMT00000319379; OTTHUMT00000319380	ZMPSTE24	zinc metallopeptidase STE24	chr1	+	40723733	40759856	5.11	4.46	5.15	4.95	4.48	4.46	5.75	5.57	5.63	6.05	6.21	5.54	4.99	5.02	4.38	3.78	4.12	5.67	4.76	4.78	6.93	5.08
16663030	3.85	4.05	1.03	0.62	-1.14	0.7433	0.9999				chr1	+	40747986	40749177	4.07	4.05	4.23	3.7	3.54	2.37	4.49	4.2	5.25	6.04	4.2	3.9	3.04	5.02	3.39	3.79	3.55	4.51	3.16	4.53	5.25	3.55
16663033	5.22	5.57	0.3	0.74	-1.27	0.2203	0.9999	NM_001198978; NM_001198979; NM_001198980; NM_022733; XM_011541959; XM_011541960; ENST00000372708; ENST00000372718; ENST00000435168; ENST00000487871; ENST00000539317; ENST00000614549; AK294675; AK298702; AK303975; AK316218; BC021133; OTTHUMT00000019074; OTTHUMT00000019075; OTTHUMT00000019076; OTTHUMT00000019077; uc001cfj.3; uc001cfk.3; uc010oji.2; uc010ojj.2; uc021oma.1	SMAP2	small ArfGAP2	chr1	+	40810522	40888998	4.71	5.63	5.3	5.07	5.59	5.12	6.26	6.74	4.93	5.22	6.13	5.93	5.47	4.6	5.03	4.66	5.37	5.84	5.26	4.83	6.1	5.12
16663051	3.59	3.1	0.59	0.63	1.4	0.1728	0.9999	NM_023070; XM_005271136; XM_005271137; XM_005271138; XM_005271139; ENST00000361584; ENST00000411995; ENST00000469416; ENST00000484445; AK091612; BC017498; OTTHUMT00000019078; OTTHUMT00000019079; OTTHUMT00000019080; uc001cfl.2; uc001cfn.2	ZFP69B	ZFP69 zinc finger protein B	chr1	+	40915774	40929390	2.64	2.74	3.74	4.43	3.36	4.33	4.23	3.41	4.13	2.82	4.54	2.79	3.36	3.08	3.36	2.58	4.08	3.34	3.14	3.42	3.37	2.66
16663064	3.43	3.39	0.47	0.43	1.02	0.7828	0.9999	NM_198494; XM_005270809; XM_005270810; XM_006710605; XM_006710606; XM_006710607; ENST00000372705; ENST00000372706; ENST00000482712; BC041873; OTTHUMT00000019082; OTTHUMT00000019083; OTTHUMT00000019084; uc001cfo.3; uc009vwb.3; uc010ojk.2	ZFP69	ZFP69 zinc finger protein	chr1	+	40942887	40962015	3.13	2.91	3.26	3.73	3.03	4.06	3.31	3.3	3.22	3.98	4.09	3.62	3.73	3.36	3.72	3.54	3.66	3.41	2.9	2.6	4.21	2.83
16663075	3.87	3.9	0.29	0.52	-1.02	0.3074	0.9999	NM_022774; XM_005271125; XM_005271126; XM_005271128; XM_011541970; ENST00000296380; ENST00000358527; ENST00000372703; ENST00000415550; ENST00000418186; ENST00000419161; ENST00000420209; ENST00000432259; ENST00000443729; ENST00000471429; AF086542; AK023245; BC021969; OTTHUMT00000019086; OTTHUMT00000019087; OTTHUMT00000019088; OTTHUMT00000019089; OTTHUMT00000019090; OTTHUMT00000019091; OTTHUMT00000…	EXO5	exonuclease 5	chr1	+	40974413	40982228	3.75	3.61	3.57	3.76	3.89	4	3.74	3.24	3.97	3.69	4.05	4.15	3.92	3.57	3.94	4.21	3.36	3.4	4.55	4.01	5.12	4.32
16663085	3.25	3.07	0.23	0.41	1.13	0.5463	0.9999	NM_152373; XM_011540671; XM_011540672; XM_011540673; XM_011540674; XM_011540675; ENST00000372696; ENST00000372697; ENST00000372699; ENST00000465152; ENST00000472043; ENST00000493756; BC091518; BC111463; OTTHUMT00000019260; OTTHUMT00000019261; OTTHUMT00000019262; OTTHUMT00000019263; OTTHUMT00000019264; OTTHUMT00000019575; uc001cft.2	ZNF684	zinc finger protein 684	chr1	+	40997233	41013841	2.91	2.96	3	3.14	3.63	3.05	2.66	2.89	3.24	3.58	4.1	3.56	3.48	2.97	3.26	3.33	2.95	3.13	2.87	3.41	3.33	3.24
16663094	4.45	4.24	0.43	0.42	1.16	0.2785	0.9999	NM_001142587; NM_001142588; NM_001142589; NM_001142590; NM_001308114; NM_001308115; NM_014223; XM_005270894; XM_005270895; XM_006710658; XM_006710660; XM_006710661; XM_006710662; XM_011541516; XM_011541517; ENST00000308733; ENST00000372651; ENST00000372652; ENST00000372653; ENST00000372654; ENST00000372669; ENST00000414185; ENST00000416859; ENST00000424419; ENST00000425457; ENST00000427410; ENST0…	NFYC	nuclear transcription factor Y subunit gamma	chr1	+	41157242	41237275	4.38	4.02	4.21	4.58	4.63	4.4	4.82	4.49	4.31	4.81	4.53	4.01	4.79	4.41	4.35	3.35	3.7	4.31	3.77	4.83	3.82	3.57
16663129	3.57	3.76	0.57	0.7	-1.14	0.4998	0.9999	NR_029846; uc001cgf.2	MIR30E	microRNA 30e	chr1	+	41220027	41220118	4.08	2.06	3.54	3.22	3.62	3.12	3.46	3.31	3.01	4.65	3.73	3.76	3.12	3.94	3.65	2.29	4.62	4.04	4.24	3.53	3.74	3.71
16663131	2.45	2.35	0.46	0.29	1.07	0.3216	0.9999	NR_029833; ENST00000385227; uc001cgg.3	MIR30C1	microRNA 30c-1	chr1	+	41222956	41223044	2.63	1.96	2.31	3.31	2.08	3.1	2.29	1.93	2.38	2.6	2.32	2.71	2.84	2.35	2.65	2.73	2.22	2.1	2.12	1.92	2.17	2.86
16663133	3.83	3.79	0.33	0.46	1.03	0.7237	0.9999	NM_004700; NM_172163; XM_011542417; XM_011542418; XM_011542419; XM_011542420; XR_946798; XR_946799; XR_946800; ENST00000347132; ENST00000443478; ENST00000506017; ENST00000509682; AF105202; OTTHUMT00000020812; OTTHUMT00000020813; OTTHUMT00000366513; OTTHUMT00000366514; uc001cgh.2; uc001cgi.2	KCNQ4	potassium channel, voltage gated KQT-like subfamily Q, member 4	chr1	+	41249684	41306124	4.59	3.77	3.86	3.67	3.96	3.85	3.68	3.8	3.64	3.86	3.75	3.44	3.81	4.4	3.97	4.81	3.85	4.61	4.6	4.28	3.78	4.52
16663151	2.66	2.55	0.21	0.38	1.08	0.6052	0.9999				chr1	+	41329586	41342342	2.38	2.3	2.52	2.69	2.89	3.1	2.3	2.66	2.67	2.42	2.68	2.53	3.01	3.04	2.75	2.32	2.58	2.63	3.55	2.67	2.58	2.71
16663155	4.52	4.3	0.7	0.75	1.16	0.6431	0.9999	NM_001301237; NM_001905; NR_125440; XM_005270536; XM_006710390; XM_006710391; XM_011540821; XM_011540822; XR_946557; ENST00000372616; ENST00000372621; ENST00000463285; ENST00000463423; ENST00000464283; ENST00000470271; ENST00000475060; ENST00000479480; ENST00000480420; ENST00000486889; ENST00000497210; ENST00000498694; AK130549; AK297386; AK299122; AK303797; AK304817; BC009408; OTTHUMT00000015629…	CTPS1	CTP synthase 1	chr1	+	41445007	41478235	4.65	4.07	4.84	4.91	4.58	4.12	4.56	4.55	4.54	5.31	5.04	4.47	4.24	3.72	3.56	2.81	2.72	4.83	3.6	4	5.39	3.82
16663188	3.85	3.93	0.56	0.51	-1.06	0.876	0.9999	NR_037868; ENST00000626479; AL157461; uc021omd.1	SLFNL1-AS1	SLFNL1 antisense RNA 1	chr1	+	41480262	41509562	4.2	3.99	4.27	4.3	4.67	3.49	4.4	4.04	3.47	4.53	4.15	3.63	3.44	3.94	3.54	3.39	3.67	4.68	3.29	3.52	5.08	3.23
16663193	2.74	2.78	0.24	0.42	-1.03	0.4483	0.9999	XR_426678; XR_426679; XR_431154; XR_431155; XR_947245; XR_947246; XR_947247; XR_947248; XR_947249; XR_947250; XR_947251; XR_947252; XR_947253; XR_953180; XR_953181; XR_957206; XR_957207; XR_957208; XR_957209; XR_957210; XR_957211; XR_957212; XR_957213; XR_957214; ENST00000422305; ENST00000425554; ENST00000445073	LOC102723924	uncharacterized LOC102723924	chr1	+	41708045	41750533	2.97	2.54	2.87	2.92	2.63	2.98	2.7	3.1	2.45	2.54	2.72	2.19	2.57	2.48	2.55	3.16	2.75	2.36	3.44	3.05	3.53	2.98
16663199	4.38	4.43	0.73	0.53	-1.04	0.8067	0.9999	NM_001291281; OTTHUMT00000015642	FOXO6	forkhead box O6	chr1	+	41827227	41856020	4.25	4.33	4.49	4.8	4.45	4	4.12	4.41	3.94	4.66	4.76	4.01	3.75	5.83	5.01	4.58	4.6	4.8	4.15	6.36	4.9	3.81
16663212	2.63	2.96	0.61	0.39	-1.26	0.7228	0.9999	XR_947255; XR_947256; XR_957216; XR_957217	LOC105378678	uncharacterized LOC105378678	chr1	+	41898931	41930507	3.32	2.34	3.23	2.66	2.67	3.58	2.88	3.02	2.52	2.38	3.36	2.35	2.38	2.97	3.02	3.37	2.13	2.83	3.04	2.61	2.36	4.21
16663215	3.4	3.8	0.42	0.39	-1.32	0.137	0.9999				chr1	+	42001114	42001539	3.31	3.5	3.05	4.07	3.35	4.4	3.7	4.22	2.92	3.36	4.19	3.21	3.63	3.33	3.99	3.86	3.6	3.4	3.98	3.32	4.27	3.5
16663218	3.03	3.29	0.39	0.38	-1.2	0.2981	0.9999	NM_007102; ENST00000372581; BC069301; BC093779; BC093781; OTTHUMT00000018307; U34279; uc001chc.1	GUCA2B	guanylate cyclase activator 2B (uroguanylin)	chr1	+	42619092	42621495	3.86	3.6	2.48	3.18	3.66	2.72	2.55	3.34	3.04	3.23	2.85	3.06	3.08	3.27	2.9	3.44	2.94	3.07	3.34	3.77	3.57	2.65
16663223	3.05	3.33	0.65	0.46	-1.21	0.623	0.9999	NM_173642; XM_006710585; ENST00000410070; ENST00000431473; BC039737; OTTHUMT00000019174; OTTHUMT00000019175; uc001chi.2	RIMKLA	ribosomal modification protein rimK-like family member A	chr1	+	42846466	42889900	3.86	3.36	3.21	2.78	3.7	2.41	2.64	3.21	2.52	3	3.58	2.25	2.37	3.22	3.15	3.28	3.3	4.6	3.7	3.17	3.38	3.32
16663231	4.34	4.48	0.42	0.76	-1.11	0.3212	0.9999	NM_001077447; NM_001287506; NM_001287507; NM_001287508; NM_001287509; NM_001287510; NM_001287511; NM_024664; XR_946757; ENST00000372556; ENST00000372560; ENST00000372561; ENST00000372562; ENST00000469615; ENST00000471420; ENST00000472013; ENST00000482168; BC104938; BC106064; BC112015; OTTHUMT00000019166; OTTHUMT00000019167; OTTHUMT00000019168; OTTHUMT00000019169; OTTHUMT00000019527; OTTHUMT000000…	PPCS	phosphopantothenoylcysteine synthetase	chr1	+	42921788	42948411	4.56	4.38	4.59	3.83	4.38	3.96	4.62	3.79	4.9	4.19	5.63	3.45	4.46	4.48	4.74	4.14	5.04	4.58	4.54	3.94	6.16	3.86
16663242	2.95	2.99	0.34	0.42	-1.03	0.7156	0.9999	NM_001080850; XM_011542066; XM_011542067; XM_011542068; XM_011542069; XM_011542070; XM_011542071; ENST00000340612; ENST00000342022; ENST00000428554; ENST00000471390; ENST00000471699; ENST00000475614; ENST00000477155; ENST00000495044; ENST00000507855; ENST00000509712; ENST00000514642; AK024625; AK302075; AL832217; AY639646; BX640642; OTTHUMT00000019173; OTTHUMT00000019524; OTTHUMT00000019525; OTTH…	CCDC30	coiled-coil domain containing 30	chr1	+	42929001	43120335	3.24	2.96	2.58	2.94	3.04	2.79	2.88	2.64	3.34	3.29	3.23	3.02	3.47	2.9	3.54	2.26	3.07	2.8	3.77	2.36	2.72	2.79
16663282	2.11	2.44	0.39	0.3	-1.26	0.2061	0.9999	ENST00000492422; OTTHUMT00000019528	CCDC30	coiled-coil domain containing 30	chr1	+	42929593	42929888	2.91	2.12	2.3	2.13	1.82	2.17	2.49	2.76	3.04	2.17	2.77	2.26	1.95	2.02	2.39	2.72	1.99	2.32	2.26	1.95	2.3	2.94
16663284	2.49	2.57	0.76	0.57	-1.05	0.455	0.9999	ENST00000462063; OTTHUMT00000097208	CCDC30	coiled-coil domain containing 30	chr1	+	42933415	42933453	2.41	2.23	2.42	2.23	2.49	2.83	1.62	2.97	2.08	3.31	2.61	2.77	2.26	2.68	2.32	3.54	2.17	2.92	3	2.59	1.66	4.74
16663286	2.79	2.55	0.52	0.55	1.18	0.3703	0.9999	ENST00000462063; OTTHUMT00000097208	CCDC30	coiled-coil domain containing 30	chr1	+	42934331	42934389	3.3	2.06	2.15	3.05	2.79	2.13	1.99	2.67	3.53	3.34	3.61	2.28	2.67	2.6	3.15	2.54	3.25	3.22	2.29	2.3	1.96	2.23
16663288	2.92	2.37	0.54	0.43	1.47	0.0181	0.9999	ENST00000492422; OTTHUMT00000019528; ENST00000468651; OTTHUMT00000097209	CCDC30	coiled-coil domain containing 30	chr1	+	42938793	42939231	2.85	2.3	2.89	3.27	3.34	2.64	2.9	2.13	4.05	3.33	3.26	2.33	3.18	1.81	2.09	2.75	2.85	2.2	2.38	2.56	2.19	2.31
16663291	2.25	2.33	0.32	0.33	-1.06	0.6485	0.9999	ENST00000475614; OTTHUMT00000019530	CCDC30	coiled-coil domain containing 30	chr1	+	42948334	42948667	2.33	2.52	2.32	2.24	2.15	2.53	2.35	2.43	2.11	2.39	2.33	2.12	2.15	3.16	2.81	2.4	2.47	2.24	2.1	2.05	2.03	3.19
16663294	4.49	4.41	0.26	0.46	1.06	0.8271	0.9999	NM_006347; XM_005270362; XM_005270366; XM_011540508; XR_426585; XR_946523; XR_946524; XR_946525; ENST00000304979; ENST00000372549; ENST00000372550; ENST00000436387; ENST00000440068; ENST00000461351; AF016371; AF036331; AK294288; BC003412; BT019343; CR541899; CR541920; OTTHUMT00000019778; OTTHUMT00000019779; OTTHUMT00000019780; OTTHUMT00000019781; OTTHUMT00000019782; OTTHUMT00000019783; uc001chq.3…	PPIH	peptidylprolyl isomerase H (cyclophilin H)	chr1	+	43124048	43142429	4.46	4.67	5.02	4.68	4.31	4.36	4.19	4.87	4.77	4.37	4.99	4.24	4.27	4.41	4.13	4.19	4.54	4.72	3.72	4.47	5.37	4.13
16663314	2.48	2.64	0.25	0.37	-1.11	0.0391	0.9999	XR_946525; AF086102	PPIH	peptidylprolyl isomerase H (cyclophilin H)	chr1	+	43144406	43147325	3.14	2.6	2.62	2.67	2.42	2.4	2.47	2.72	2.45	2.47	2.42	2.83	1.82	2.65	2.32	3.53	2.72	2.58	3.05	2.28	2.47	2.32
16663317	9.77	10.06	0.65	1.04	-1.22	0.7451	0.9999	NM_004559; NR_132737; XM_005270904; ENST00000321358; ENST00000332220; ENST00000436427; ENST00000467957; ENST00000616651; BC002411; BC010430; BC015208; BC018393; BC038384; BC065571; BC070084; BC071708; BC090038; BC098435; BC106045; L28809; OTTHUMT00000019786; OTTHUMT00000019787; OTTHUMT00000097210; OTTHUMT00000097211; uc001chs.3	YBX1	Y box binding protein 1	chr1	+	43148066	43168023	9.61	10.01	10.5	9.78	9.64	9.34	10.94	10.14	10.91	9.68	10.32	10.1	9.75	9.78	8.99	7.53	8.59	10.33	8.24	9.95	10.72	9.14
16663329	3.12	2.77	0.45	0.38	1.28	0.2445	0.9999				chr1	+	43221886	43222881	2.67	2.72	3.37	2.17	3.19	2.67	2.47	3.31	3.61	2.84	2.9	2.99	3.5	2.61	2.31	3.66	3	3.18	2.97	3.53	2.75	2.63
16663332	4.75	4.58	0.35	0.53	1.12	0.7385	0.9999	NM_024097; NR_040733; ENST00000372525; ENST00000464081; ENST00000468913; ENST00000494155; ENST00000603943; BC001508; BC001711; OTTHUMT00000020001; OTTHUMT00000020003; OTTHUMT00000020004; OTTHUMT00000020007; OTTHUMT00000469755; uc001cia.4	C1orf50	chromosome 1 open reading frame 50	chr1	+	43232916	43241553	4.28	4.48	4.73	4.24	3.94	4.69	4.89	4.52	5.12	4.83	5.33	4.64	4.88	4.26	5.27	4.1	4.55	4.22	4.17	4.81	5.66	4.89
16663345	3.43	3.94	0.43	0.43	-1.43	0.0661	0.9999				chr1	+	43241650	43241880	3.94	4.16	4.33	3.84	3.22	3.26	3.94	3.45	4.22	4.04	4.44	3.81	3.39	3.92	4.72	3.21	3.3	3.32	3.72	3.6	4.21	3.16
16663347	2.87	2.86	0.41	0.33	1.01	0.941	0.9999	ENST00000464081; ENST00000603943; OTTHUMT00000020004; OTTHUMT00000469755	C1orf50	chromosome 1 open reading frame 50	chr1	+	43253661	43264127	2.75	3.05	3.48	2.53	3.1	3.41	2.66	3.28	2.94	2.75	2.82	2.43	3.38	3.56	2.65	3.18	2.14	2.79	2.67	2.67	3.03	2.76
16663358	3.33	3.46	0.09	0.3	-1.1	0.5376	0.9999	NM_001017922; NM_018538; XM_006710313; XM_011540570; XM_011540571; ENST00000328249; ENST00000372514; ENST00000372517; ENST00000470938; ENST00000487556; AF311285; AK056138; AK125447; AK295704; AY049028; BC099703; BC099707; BC099712; BC099713; OTTHUMT00000020180; OTTHUMT00000020181; OTTHUMT00000020182; OTTHUMT00000020183; OTTHUMT00000020184; uc001cic.1; uc001cid.1; uc001cie.1; uc001cif.1; uc010ojw.1	ERMAP	erythroblast membrane-associated protein (Scianna blood group)	chr1	+	43282776	43310660	2.75	3.32	3.28	3.35	3.5	3.31	3.18	3.42	3.38	3.39	3.6	3.45	3.32	3.72	3.53	3.53	3.2	3.49	3.88	3.29	3.21	3.28
16663376	3.39	3.53	0.35	0.36	-1.1	0.6348	0.9999	NM_001242739; NM_015911; XM_006710671; XM_011541536; XM_011541537; ENST00000372502; ENST00000372503; ENST00000372504; ENST00000372506; ENST00000372507; ENST00000372508; ENST00000397034; ENST00000630961; AF131739; AK296201; BC000157; OTTHUMT00000020189; OTTHUMT00000020190; OTTHUMT00000020192; OTTHUMT00000020193; OTTHUMT00000097215; OTTHUMT00000468289; uc001cig.3; uc001cih.3; uc009vwm.3; uc021omh.1	ZNF691	zinc finger protein 691	chr1	+	43312244	43318148	3.68	3.8	3.16	3.36	3.14	3.64	3.84	3.22	3.9	4	3.73	3.19	3.55	2.79	4.09	3.41	3.25	2.91	3.49	3.2	3.45	3.74
16663390	3.1	2.98	0.39	0.3	1.08	0.3426	0.9999	NR_033967; ENST00000416689; ENST00000431759; AK056786; uc001cil.3	SLC2A1-AS1	SLC2A1 antisense RNA 1	chr1	+	43424720	43449029	2.42	2.85	2.77	3.04	3.7	2.92	3.55	3.08	3.19	2.7	2.93	2.8	2.82	3.03	2.89	3.42	3.07	3.14	2.98	3.65	3.16	3.8
16663396	3.24	3.34	0.38	0.74	-1.08	0.3097	0.9999				chr1	+	43457109	43457215	2.82	3.01	3.27	3.3	3.26	3.07	3.25	2.84	3.61	4.3	3.08	4.18	3.07	4.36	3.12	4.14	3.5	2.9	5.04	3.17	3.57	3.26
16663398	3.61	3.45	0.55	0.62	1.12	0.9575	0.9999	NM_001101376; XM_005270875; XM_005270876; ENST00000335282; ENST00000409337; ENST00000409396; ENST00000410025; ENST00000410048; ENST00000481753; OTTHUMT00000019024; OTTHUMT00000019025; OTTHUMT00000019026; OTTHUMT00000019027; OTTHUMT00000019028; OTTHUMT00000019029; uc009vwo.3	FAM183A	family with sequence similarity 183, member A	chr1	+	43585819	43622067	3.65	2.98	3.46	4.03	2.89	3.61	3.89	2.76	2.9	4.31	3.16	3.73	3.4	3.35	4.98	4.23	4.13	4.31	3.34	2.89	3.46	3.74
16663413	2.71	2.57	0.46	0.56	1.1	0.9145	0.9999	NM_001167965; NM_001195831; NM_152498; XM_005270520; XM_006710383; XM_011540793; XM_011540794; XM_011540795; XM_011540796; XM_011540797; XM_011540798; XM_011540799; XM_011540800; XM_011540801; ENST00000372492; ENST00000428122; ENST00000528956; ENST00000529956; ENST00000533339; ENST00000534615; ENST00000610710; BC117280; BC117306; OTTHUMT00000019014; OTTHUMT00000019023; OTTHUMT00000384325; OTTHUMT…	CFAP57	cilia and flagella associated protein 57	chr1	+	43637820	43720029	3.46	2.6	3.27	3.53	2.73	2.58	2.5	2.39	2.34	2.22	2.4	2.09	2.59	3.72	2.68	3.44	2.67	3.48	3.34	2.95	2.36	2.38
16663446	2.99	2.79	0.52	0.88	1.15	0.9389	0.9999				chr1	+	43662088	43662207	4.08	2.16	2.62	2.97	3.23	3.73	2.34	3.58	2.68	2.82	2.3	3.22	1.97	2.62	2.31	4.32	3.27	2.82	4.16	3.02	2.08	3.8
16663448	3.42	3.41	0.29	0.36	1.01	0.7219	0.9999	NM_144626; XM_005270466; XM_005270467; XM_011540705; ENST00000432792; ENST00000439858; ENST00000456751; BC016858; BC072393; OTTHUMT00000019031; OTTHUMT00000019032; OTTHUMT00000019034; uc001cir.3; uc021oml.1	TMEM125	transmembrane protein 125	chr1	+	43735665	43739673	3.26	3.13	3.46	3.41	3.26	4.09	3.67	3.5	3.16	3.12	2.81	3.08	3.05	3.08	3.55	3.49	3.57	3.63	4.08	3.58	3.59	3.5
16663457	3.5	3.67	0.41	0.29	-1.12	0.4297	0.9999	NM_001253357; NM_005424; XM_005271163; XM_005271164; XM_006710869; XR_946751; ENST00000372476; ENST00000461061; ENST00000471187; ENST00000473014; ENST00000480269; ENST00000485125; ENST00000488437; ENST00000492599; ENST00000492874; ENST00000538015; AK296735; AK300399; AK300623; AL833389; BC038239; EU826586; EU826587; EU826588; EU826589; EU826590; OTTHUMT00000019011; OTTHUMT00000019013; OTTHUMT0000…	TIE1	tyrosine kinase with immunoglobulin-like and EGF-like domains 1	chr1	+	43766566	43788781	3.71	3.94	3.03	3.59	3.15	3.21	3.23	3.74	3.37	3.83	3.51	4.21	4.49	3.93	3.34	3.48	3.73	3.28	3.72	3.66	3.55	3.64
16663498	2.6	2.49	0.21	0.36	1.08	0.9959	0.9999	NM_005373; XM_011541478; ENST00000372470; ENST00000413998; ENST00000612993; DQ234353; M90102; M90103; OTTHUMT00000019522; OTTHUMT00000019523; uc001civ.3; uc001ciw.3; uc009vwr.3	MPL	MPL proto-oncogene, thrombopoietin receptor	chr1	+	43803475	43820135	2.41	2.92	2.37	2.75	2.51	2.63	2.47	2.41	2.56	2.58	2.54	2.6	2.59	2.45	2.45	2.81	2.51	2.81	2.53	2.76	3.62	3.15
16663514	4.96	4.99	0.9	1.28	-1.02	0.6457	0.9999	NM_001255; ENST00000310955; ENST00000372462; ENST00000478882; ENST00000482046; AF099644; AK302539; AK303844; BC000624; BC001088; BC006272; BC009425; BC009426; BC010044; BC012803; BC012827; BC013303; BC015998; BC024257; BC031294; BC110321; BT007388; OTTHUMT00000019487; OTTHUMT00000019488; OTTHUMT00000019489; OTTHUMT00000019490; U05340; uc001cix.3; uc001ciy.3	CDC20	cell division cycle 20	chr1	+	43824599	43828874	3.63	6.11	7.04	5.24	5	4.74	4.64	5.32	5.32	4.78	5.92	5.16	4.61	5.47	4.02	3.79	4.14	6.81	4.08	5.72	7.97	4.91
16663533	4.53	4.7	0.5	0.36	-1.12	0.3974	0.9999				chr1	+	43850784	43854826	4.54	4.63	5.42	4.61	4.21	4.32	5.27	4.97	5.67	4.91	4.98	4.7	4.26	4.59	4.55	4.81	4.1	4.46	4.27	4.57	5.52	4.58
16663537	4.6	4.7	0.4	0.5	-1.07	0.7634	0.9999	NM_015284; XM_005270686; XM_006710501; XM_011541103; XM_011541104; XM_011541105; XM_011541106; XM_011541107; ENST00000357658; ENST00000372450; ENST00000406439; ENST00000460536; ENST00000470139; ENST00000470897; ENST00000471177; ENST00000562955; AK091821; AK126972; AK131107; BC017576; BC051343; BC052802; BC151232; OTTHUMT00000019510; OTTHUMT00000019511; OTTHUMT00000019512; OTTHUMT00000019517; OTTH…	SZT2	seizure threshold 2 homolog (mouse)	chr1	+	43855553	43922666	5.28	5.53	4.49	4.41	4.91	4.55	4.88	4.34	5.29	4.8	4.63	4.13	4.4	4.39	5.16	4.29	4.66	5.41	4.25	4.6	5.29	4.01
16663621	4.32	4.68	0.69	0.53	-1.28	0.9246	0.9999	NM_002840; NM_130440; XM_005271079; XM_005271080; XM_005271081; XM_005271082; XM_006710795; XM_006710796; XM_006710797; XM_006710798; XM_006710799; XM_006710800; XM_006710801; XM_011541871; XM_011541872; XM_011541873; ENST00000359947; ENST00000372405; ENST00000372407; ENST00000412568; ENST00000414879; ENST00000429895; ENST00000436724; ENST00000437607; ENST00000438120; ENST00000463041; ENST0000046…	PTPRF	protein tyrosine phosphatase, receptor type, F	chr1	+	43990858	44089343	4.84	5.03	5.38	4.89	3.75	4.09	4.99	4.79	3.69	5.32	3.77	4.39	4.11	4.88	4.38	3.74	4.13	5.52	3.83	4.76	5.12	3.87
16663665	5.21	5.37	0.64	0.7	-1.12	0.4146	0.9999	NM_014663; XM_005271354; XM_005271355; XM_005271356; XM_011542467; ENST00000372396; ENST00000463151; ENST00000472265; ENST00000481296; ENST00000485249; AB014577; AK294596; AK300039; BC002558; OTTHUMT00000019960; OTTHUMT00000019961; OTTHUMT00000019962; OTTHUMT00000019963; OTTHUMT00000091287; uc001cjx.3; uc010oki.2	KDM4A	lysine (K)-specific demethylase 4A	chr1	+	44115797	44171189	5.62	5.52	5.9	4.81	5.18	4.67	5.33	5.26	6.48	5.56	6.05	4.93	4.2	4.63	6.71	4.8	4.78	5.41	4.86	5.67	6.52	5.15
16663694	4.6	4.23	0.48	0.56	1.29	0.2106	0.9999	NM_001270459; NM_001270460; NM_001270461; NM_001270462; NM_001270463; NM_001270464; NM_001270465; NM_001270466; NM_006279; NM_174963; NM_174964; NM_174965; NM_174966; NM_174967; NM_174968; NM_174969; NM_174970; NM_174971; NR_073016; NR_073017; NR_073018; NR_073019; NR_073020; NR_073021; NR_073023; XM_006710825; XM_006710826; XM_006710827; XM_006710828; XM_006710829; XM_011541972; XM_011541973; XM…	ST3GAL3	ST3 beta-galactoside alpha-2,3-sialyltransferase 3	chr1	+	44171495	44396831	4.19	4.91	4.07	4.48	5.1	4.96	4.19	4.25	4.88	4.59	4.89	4.28	4.37	4.46	4.12	3.67	4.58	5.87	4.22	4.71	5.77	4.37
16663728	2.87	2.43	0.57	0.57	1.36	0.2517	0.9999				chr1	+	44182138	44182227	2.59	2.16	3.69	2.99	2.44	2.55	2.8	2.11	2.95	2.33	2.71	2.29	2.39	4.12	2.14	2.26	3.31	3.6	2.81	1.94	2.44	3.22
16663730	3.45	3.44	0.2	0.25	1	0.922	0.9999	NM_001136215; NM_057090; NM_057091; XM_006711024; XM_011542402; ENST00000372354; ENST00000372359; ENST00000414809; ENST00000438616; ENST00000471394; ENST00000472435; ENST00000474592; ENST00000477048; ENST00000479128; ENST00000491846; ENST00000498139; AF109401; AF120274; BC062375; OTTHUMT00000020713; OTTHUMT00000020714; OTTHUMT00000020715; OTTHUMT00000020716; OTTHUMT00000020717; OTTHUMT00000020718…	ARTN	artemin	chr1	+	44398992	44402913	3.55	4.14	3.19	3.46	3.41	3.36	3.31	3.22	3.78	3.45	3.48	3.27	3.5	3.62	3.41	3.37	3.66	3.9	3.49	3.46	3.63	3.44
16663743	3.99	4.22	0.39	0.49	-1.17	0.2811	0.9999	NM_014652; XM_011542461; ENST00000372339; ENST00000372343; ENST00000480902; ENST00000489773; ENST00000492152; AF267987; AK091565; AK290173; BC002608; BC008194; OTTHUMT00000022846; OTTHUMT00000022847; OTTHUMT00000022848; OTTHUMT00000022850; OTTHUMT00000022851; uc001ckx.3; ENST00000486876; OTTHUMT00000022853	IPO13	importin 13	chr1	+	44412478	44433694	4.34	3.92	3.8	3.99	4.15	3.77	4.34	3.75	4.39	3.66	4.37	4.59	3.94	3.97	4.39	4.33	3.83	4.38	3.81	5	5.52	4.18
16663773	3.71	3.69	0.45	0.5	1.01	0.3721	0.9999	NM_001039589; NM_001384; XM_005270559; XM_011540866; XM_011540867; ENST00000255108; ENST00000396758; ENST00000459879; ENST00000471934; ENST00000476260; ENST00000477294; ENST00000490861; ENST00000492306; ENST00000495421; ENST00000524776; ENST00000527319; ENST00000527567; ENST00000529729; ENST00000530988; ENST00000532140; ENST00000534655; ENST00000534786; AK297933; BC001389; BC003181; BC016956; BT0…	DPH2	DPH2 homolog	chr1	+	44435653	44439043	3.37	5.1	3.68	3.54	4.04	3.72	3.7	4.05	4.41	4.37	3.67	3.55	3.69	3.71	3.53	4.16	3.71	3.69	3.62	3.04	4.39	2.98
16663792	4.06	3.82	0.52	0.51	1.19	0.5041	0.9999	NM_001039457; NM_001294333; NM_004047; ENST00000236067; ENST00000461670; ENST00000468183; ENST00000471859; ENST00000472174; ENST00000472277; ENST00000472505; ENST00000473485; ENST00000496131; ENST00000498208; ENST00000498664; ENST00000532072; ENST00000532642; BC000423; BC005876; BT007151; CR456972; D89052; OTTHUMT00000022854; OTTHUMT00000022855; OTTHUMT00000022856; OTTHUMT00000022857; OTTHUMT0000…	ATP6V0B	ATPase, H+ transporting, lysosomal 21kDa, V0 subunit b	chr1	+	44440159	44443972	3.67	3.49	4.66	3.39	3.85	3.95	3.91	3.92	4.68	4	4.19	3.6	3.17	4.01	3.8	3.99	3.78	4.19	3.35	4.35	5.26	4.72
16663812	5	5.29	0.5	0.59	-1.22	0.9184	0.9999	NM_001005417; NM_003780; NM_030587; ENST00000309519; ENST00000356836; ENST00000372324; ENST00000434555; ENST00000481924; ENST00000485678; ENST00000497866; ENST00000498543; AB024434; AF038660; AK095873; AK293418; BC096821; OTTHUMT00000022840; OTTHUMT00000022841; OTTHUMT00000022842; OTTHUMT00000022843; OTTHUMT00000022844; OTTHUMT00000022845; uc001clg.3; uc001clh.3; uc001cli.3; uc010okl.2	B4GALT2	UDP-Gal:betaGlcNAc beta 1,4- galactosyltransferase, polypeptide 2	chr1	+	44444615	44456843	5.09	6	5.66	5.88	4.93	5.01	5.79	5.61	6.18	4.99	5.37	5.21	5	5.17	4.44	4.72	5.05	6.08	5.07	4.86	6.55	5.13
16663828	3.25	3.26	0.32	0.22	-1.01	0.7998	0.9999	NM_152499; ENST00000372318; ENST00000460543; ENST00000463846; ENST00000466180; ENST00000472562; ENST00000479055; ENST00000485811; ENST00000486064; ENST00000486504; ENST00000490064; ENST00000490563; AK024289; AK092569; BC033868; BC047313; BX641142; OTTHUMT00000022865; OTTHUMT00000022866; OTTHUMT00000022867; OTTHUMT00000022868; OTTHUMT00000022869; OTTHUMT00000022870; OTTHUMT00000022871; OTTHUMT0000…	CCDC24	coiled-coil domain containing 24	chr1	+	44457031	44462200	3.53	3.46	3.98	3.46	2.84	2.96	2.82	3.14	3.24	3.59	3.12	2.99	2.95	3.21	3.32	3.36	3.19	3.3	3.54	3.29	3.24	3.31
16663851	3.28	3.19	0.44	0.33	1.07	0.7559	0.9999	XM_011540700; XM_011540701; XM_011540702; BC031250; uc009vxf.1	KLF17	Kruppel-like factor 17	chr1	+	44509600	44570647	3.73	3.04	2.62	3.56	3.53	3.88	3.23	3.52	3.28	3.58	3.15	3.03	3.29	3.2	3.34	3	3.24	2.9	3.94	3.22	2.89	2.41
16663863	2.76	2.72	0.33	0.17	1.02	0.4353	0.9999	NM_173484; XM_005270465; XM_011540700; XM_011540701; XM_011540702; XM_011540703; XM_011540704; ENST00000372299; ENST00000476802; BC035408; BC049844; OTTHUMT00000026646; OTTHUMT00000026647; uc001clp.3; uc009vxf.1	KLF17	Kruppel-like factor 17	chr1	+	44584522	44600812	2.72	2.61	2.57	3.16	3.35	3.06	2.62	2.64	2.5	2.56	2.32	2.73	2.67	2.9	2.77	2.95	2.31	2.62	2.79	3.13	2.69	2.91
16663871	3.7	3.59	0.44	0.53	1.08	0.544	0.9999	NM_001034023; NM_001034024; NM_019100; XM_005271037; XM_005271039; XM_005271040; XM_006710771; XM_011541784; XM_011541785; ENST00000315913; ENST00000361745; ENST00000372289; ENST00000372290; ENST00000436069; ENST00000437511; ENST00000440641; ENST00000446292; ENST00000463950; ENST00000471829; ENST00000475794; ENST00000483741; ENST00000487922; ENST00000488433; ENST00000494092; AF265228; AK092898; A…	DMAP1	DNA methyltransferase 1 associated protein 1	chr1	+	44679125	44686353	3.52	3.71	3.73	4.16	3.97	4.54	3.58	3.83	3.82	3.55	3.6	2.48	3.37	3.27	4.27	3.36	3	3.9	3.3	3.41	4.48	3.3
16663897	2.38	2.24	0.54	0.51	1.1	0.5497	0.9999				chr1	+	44856394	44856495	1.98	2.24	2.02	2.16	2.58	2.75	2.17	2.35	2.22	2.31	2.51	1.82	3.21	2.45	2.2	2.5	3.33	1.99	3.76	1.79	2.11	3.16
16663899	3.69	3.92	0.27	0.5	-1.17	0.0949	0.9999	NM_018150; XM_005270992; XM_005270993; XM_005270994; XM_005270996; XM_005270997; XM_006710735; XM_011541697; XM_011541698; XM_011541699; XM_011541700; XM_011541701; XM_011541702; XM_011541703; XR_946692; ENST00000335497; ENST00000355387; ENST00000361799; ENST00000372247; ENST00000440132; ENST00000453863; ENST00000470498; ENST00000471494; ENST00000474064; ENST00000474394; ENST00000474956; ENST0000…	RNF220	ring finger protein 220	chr1	+	44870866	45117396	4.82	3.89	3.76	3.31	3.42	3.3	4.38	4.06	3.97	3.98	3.68	3.34	3.97	4.09	3.44	3.71	3.48	3.89	3.53	3.78	4.73	3.48
16663931	3.22	3.34	0.35	0.38	-1.08	0.5591	0.9999	NM_001145636; XM_006710603; XM_006710604; XM_011541340; XM_011541341; XM_011541342; XM_011541343; XM_011541344; XM_011541345; XM_011541346; XM_011541347; XM_011541348; XM_011541349; XM_011541350; XM_011541351; XM_011541352; XM_011541353; XM_011541354; XM_011541355; XM_011541356; XR_946624; XR_946625; XR_946626; XR_946627; XR_946628; XR_946629; XR_946630; XR_946631; XR_946632; ENST00000357508; ENS…	C1orf228	chromosome 1 open reading frame 228	chr1	+	45140364	45191263	3.21	3.39	3.37	2.79	3.22	3.32	3.58	3.35	3.23	3.08	3.35	2.74	3.13	3.06	3.4	4.19	4.17	3.28	3.16	3.08	3.81	3.53
16663958	4.44	4.17	0.57	0.85	1.2	0.8562	0.9999	NM_001297655; NM_001297656; NM_001297657; NM_006845; XM_011540540; XM_011540541; ENST00000372217; ENST00000372224; ENST00000423289; ENST00000452259; ENST00000455186; ENST00000472235; ENST00000480574; ENST00000493027; AB264115; AK290688; AK300756; AK302267; AY026505; BC008764; BC014924; BT006759; CR450302; OTTHUMT00000023180; OTTHUMT00000023181; OTTHUMT00000023182; OTTHUMT00000023183; OTTHUMT00000…	KIF2C	kinesin family member 2C	chr1	+	45205490	45233439	4.02	4.55	5.41	4.49	4.19	4.37	4.15	4.55	4.48	3.68	5.68	3.9	4.12	4.64	3.77	3.77	4.31	5.6	4.11	4.55	6.46	4.98
16663989	5.79	5.72	0.57	0.39	1.05	0.7272	0.9999	NM_001012; ENST00000372209; ENST00000396651; ENST00000464658; ENST00000470475; ENST00000484599; ENST00000485390; ENST00000497035; AB062401; BC070875; OTTHUMT00000023439; OTTHUMT00000023440; OTTHUMT00000023441; OTTHUMT00000023442; OTTHUMT00000023443; OTTHUMT00000023444; OTTHUMT00000023445; uc001cmi.3; ENST00000474582; OTTHUMT00000023446	RPS8	ribosomal protein S8	chr1	+	45240923	45244451	5.47	6.27	6.13	5.56	5.14	5.74	6.25	5.74	6.93	6.17	5.91	5.95	5.82	5.34	5.33	5.19	5.44	5.91	5.4	6.04	6.01	4.78
16664003	9.13	9.55	0.73	0.75	-1.34	0.2487	0.9999	NR_000024; ENST00000364043; uc001cmk.1	SNORD46	small nucleolar RNA, C/D box 46	chr1	+	45242162	45242265	10.43	10	9.57	8.01	8.51	8.45	9	9.07	9.92	9.19	8.31	8.31	8.49	9.11	9.88	10.14	10.11	9.98	10.21	8.63	9.66	9.45
16664005	4.31	4.15	0.36	0.57	1.12	0.9618	0.9999	NM_004073; XR_246234; XR_946541; ENST00000372201; ENST00000461358; ENST00000461769; ENST00000465443; ENST00000476731; ENST00000492398; ENST00000493100; AB209875; BC013899; OTTHUMT00000023429; OTTHUMT00000023430; OTTHUMT00000023431; OTTHUMT00000023432; OTTHUMT00000023433; OTTHUMT00000090770; OTTHUMT00000090771; U56998; uc001cmn.3	PLK3	polo-like kinase 3	chr1	+	45265897	45271667	4.05	4.49	4.76	4.31	3.96	4.34	4.51	4.44	4.71	4.26	3.62	4.56	4.38	3.79	4.19	3.71	4.24	3.83	3.97	3.55	5.64	4.52
16664028	4.53	4.87	0.36	0.49	-1.26	0.0785	0.9999	NM_001136537; XM_006710386; XM_011540803; XM_011540804; XM_011540805; XR_246238; ENST00000409335; ENST00000439563; ENST00000450269; ENST00000464114; ENST00000475105; ENST00000482715; ENST00000485668; ENST00000489976; ENST00000495433; AB209875; AK056150; AK304611; OTTHUMT00000023435; OTTHUMT00000023436; OTTHUMT00000023437; OTTHUMT00000023438; OTTHUMT00000331101; OTTHUMT00000331102; OTTHUMT00000331…	BTBD19; PLK3	BTB (POZ) domain containing 19; polo-like kinase 3	chr1	+	45274154	45281257	4.63	4.89	4.28	4.55	4.36	4.17	5.19	4.92	4.22	5.13	4.78	4.72	4.95	3.92	4.49	5.03	4.92	4.59	5.03	4.02	5.93	4.65
16664044	3.16	3.16	0.9	0.9	-1	0.7298	0.9999				chr1	+	45282505	45283445	3.34	3.02	2.64	4.42	3.98	3.64	4.86	4.4	2.48	4.87	3.6	4.65	3.68	2.23	3.18	2.22	3.1	2.5	2.96	2.08	2.92	2.64
16664046	2.79	2.7	0.56	0.59	1.07	0.7878	0.9999				chr1	+	45397995	45398103	2.09	2.74	1.76	2.21	3.04	2.82	2.42	3.2	3.21	3.14	2.42	2.9	2.81	1.93	2.96	1.88	2.15	3.08	3.5	2.36	3.51	3.65
16664048	3.53	3.47	0.33	0.43	1.04	0.664	0.9999	NM_000374; NR_036510; XM_005271169; XM_005271170; XM_011542080; XM_011542081; ENST00000246337; ENST00000428106; ENST00000434478; ENST00000460334; ENST00000460906; ENST00000461035; ENST00000462688; ENST00000463092; ENST00000465678; ENST00000466193; ENST00000469548; ENST00000472254; ENST00000473012; ENST00000478467; ENST00000486699; ENST00000490385; ENST00000491300; ENST00000491773; ENST00000494399…	UROD	uroporphyrinogen decarboxylase	chr1	+	45477805	45481341	3.6	3.52	3.77	3.06	3.08	3.46	3.58	3.47	3.84	3.53	3.73	3.41	3.01	3.15	3.48	3.28	3.46	3.96	3.36	3.6	4.78	3.78
16664069	3.49	3.22	0.52	0.37	1.2	0.1714	0.9999				chr1	+	45672404	45683543	3.25	2.88	4.06	3.8	4.1	3.54	3.49	2.69	2.96	3.91	3.15	3.55	3.82	2.64	3.57	2.83	2.94	2.59	3.51	3.31	3.58	3.06
16664072	3.35	3.26	0.17	0.51	1.06	0.5288	0.9999	NR_024270; ENST00000626198	LINC01144	long intergenic non-protein coding RNA 1144	chr1	+	45769582	45771291	2.45	3.43	3.38	3.34	3.13	3.35	3.68	2.77	3.32	3.59	3.9	2.76	3.47	3.31	2.79	3.05	3.64	3.15	3.8	3.12	3.81	3.42
16664074	3.6	3.56	0.25	0.44	1.03	0.8771	0.9999	NM_032756; ENST00000334815; BC007293; OTTHUMT00000020527; uc001cne.3	HPDL	4-hydroxyphenylpyruvate dioxygenase-like	chr1	+	45792545	45794347	3.25	3.98	3.51	3.74	3.6	3.12	3.46	3.77	3.9	3.95	3.24	2.89	3.68	4.21	3.38	4.33	3.5	3.68	3.53	3.4	3.62	3.31
16664078	4.42	4.41	0.26	0.53	1.01	0.4771	0.9999	NM_025077; XM_005270412; XM_005270413; XM_011540569; XR_246230; XR_426587; XR_946532; ENST00000372090; ENST00000460057; ENST00000471337; ENST00000477731; ENST00000495703; AK093320; AK293704; AK298162; AY169960; BC009364; CR457320; OTTHUMT00000020517; OTTHUMT00000020518; OTTHUMT00000020519; OTTHUMT00000020520; OTTHUMT00000020521; uc001cnr.4; uc009vxq.3; uc010olm.2; uc010oln.1	TOE1	target of EGR1, member 1 (nuclear)	chr1	+	45805342	45809650	4.4	4.35	4.63	4.67	4.39	3.89	4.18	4.41	4.77	4.49	5.15	4.62	4.16	4.78	4.53	3.75	4.35	4.25	4.11	4.33	5.71	4.65
16664091	3.71	4.07	0.47	0.57	-1.28	0.1257	0.9999	NM_015506; XM_005270724; XM_011541204; ENST00000401061; ENST00000477188; ENST00000616135; AK098537; BC006122; OTTHUMT00000020864; OTTHUMT00000020867; uc009vxv.3	MMACHC	methylmalonic aciduria (cobalamin deficiency) cblC type, with homocystinuria	chr1	+	45965725	45976739	3.59	4.74	4.35	3.68	3.85	3.74	3.94	3.55	4.86	3.26	4.6	4.01	4.07	3.52	3.96	4.03	3.37	3.85	4.43	3.47	5.34	3.5
16664100	4.29	4.43	0.27	0.61	-1.1	0.1662	0.9999	NM_001202413; NM_001202414; NM_006066; NM_153326; XM_011540491; XM_011540492; XR_946517; ENST00000351829; ENST00000372070; ENST00000434299; ENST00000471651; ENST00000473038; ENST00000475919; ENST00000475985; ENST00000476957; ENST00000481885; ENST00000487654; ENST00000495913; ENST00000496999; ENST00000497973; ENST00000621846; AK293083; BC000670; BC005394; BT007003; CR457010; EU794588; J04794; OTTH…	AKR1A1	aldo-keto reductase family 1, member A1 (aldehyde reductase)	chr1	+	46016215	46035723	4.51	4.44	4.9	4.36	3.9	4.47	4.64	4.39	4.08	4.34	4.85	4.44	4.28	4.47	4.27	3.94	4.51	4.26	4.27	4.03	6.31	4.32
16664118	4.76	4.77	0.6	0.64	-1	0.6202	0.9999	NM_001195193; NM_002482; NM_152298; XM_005270888; XM_005270889; XM_011541509; ENST00000350030; ENST00000351223; ENST00000372052; ENST00000437362; ENST00000437901; ENST00000453748; ENST00000464190; ENST00000470768; ENST00000472408; ENST00000481782; ENST00000525515; ENST00000527359; ENST00000527470; ENST00000527932; ENST00000528084; ENST00000528238; ENST00000529333; ENST00000530073; ENST00000530840…	NASP	nuclear autoantigenic sperm protein (histone-binding)	chr1	+	46049518	46084578	4.28	5.02	5.71	4.78	5.18	4.66	4.84	4.61	5.85	4.86	5.79	4.86	4.72	5.12	3.94	4.37	3.62	5.31	4.02	4.69	5.88	4.72
16664150	3.88	4.07	0.41	0.55	-1.14	0.1003	0.9999	NM_016486; ENST00000372025; ENST00000496366; BC013608; BC034147; BC039718; BC046130; BC064539; BC073836; BC121117; BC133692; OTTHUMT00000098390; OTTHUMT00000098391; uc001cor.1	TMEM69	transmembrane protein 69	chr1	+	46152886	46160115	3.79	4.13	4.27	4.14	3.38	3.54	4.44	3.99	4.04	3.97	4.58	4.17	3.31	4.04	3.8	3.02	2.99	3.93	4.03	4.16	5.25	3.71
16664156	5.49	5.29	0.62	0.63	1.15	0.4635	0.9999	NM_015112; XM_005270652; XM_005270654; XM_005270655; XM_005270656; XM_006710475; XM_006710477; XM_011541059; XM_011541060; XM_011541061; XM_011541062; XM_011541063; XM_011541064; XM_011541065; XM_011541066; XM_011541067; XM_011541068; XM_011541069; ENST00000361297; ENST00000372008; ENST00000372009; ENST00000467367; ENST00000470809; ENST00000477968; ENST00000482881; ENST00000488619; ENST0000049281…	MAST2	microtubule associated serine/threonine kinase 2	chr1	+	46252659	46501896	5.42	4.57	5.35	5.48	6.03	5.09	5.24	5.62	6.09	6.15	6.26	5.23	4.9	4.42	6	4.34	4.72	6.15	5.26	4.43	5.77	5.78
16664210	3.17	3.35	0.28	0.48	-1.14	0.3488	0.9999				chr1	+	46512490	46514040	3.82	3.03	3.08	3.65	3.3	3.14	3.34	3.29	3.16	3.15	3.18	2.82	2.75	4.04	4.14	2.61	3.03	3.62	3.6	3	3.34	3.54
16664213	3.02	3.6	0.76	1.24	-1.5	0.1372	0.9999				chr1	+	46570290	46570847	4.63	2.81	3.61	3.05	3.46	2.25	2.56	3.41	2.35	4.83	4.31	3.26	2.55	4.34	5.42	2.09	2.79	3.69	2.53	2.58	5.82	3.29
16664215	3.01	2.7	0.47	0.11	1.24	0.0815	0.9999	NR_125987; ENST00000452785	LOC101929626	uncharacterized LOC101929626	chr1	+	46599043	46604753	2.69	2.63	2.96	3.06	2.94	3.01	2.73	2.83	2.33	3.01	2.68	2.67	2.75	2.77	2.57	2.76	3.07	3.15	2.48	4.08	2.85	2.33
16664218	2.9	2.82	0.48	0.3	1.06	0.8894	0.9999	NM_005727; XM_011540460; XM_011540461; ENST00000372003; ENST00000464786; ENST00000469330; ENST00000470318; ENST00000472170; ENST00000475163; ENST00000482143; ENST00000482928; ENST00000498443; AF054838; AF065388; AF133425; BC007290; BC013404; OTTHUMT00000020135; OTTHUMT00000020136; OTTHUMT00000020137; OTTHUMT00000020138; OTTHUMT00000020139; OTTHUMT00000020141; OTTHUMT00000020142; OTTHUMT0000002014…	TSPAN1	tetraspanin 1	chr1	+	46640745	46651634	3.21	2.59	1.97	2.58	3.57	2.89	2.64	2.93	2.6	3.47	2.55	2.45	2.33	2.8	3.2	3.38	3.2	2.89	2.81	2.99	2.79	3.13
16664235	3.18	3.24	0.25	0.31	-1.04	0.1765	0.9999	NM_001013615; ENST00000371980; AK057892; BC034422; OTTHUMT00000020154; uc010oma.2	LURAP1	leucine rich adaptor protein 1	chr1	+	46669006	46686933	3.25	3.46	3.12	3.09	3.13	2.66	3.12	3.33	3.47	3.33	3.13	3	3.1	3.92	3.25	3.71	3.36	3.03	3.81	3.24	3.18	3.58
16664240	3.04	2.92	0.45	0.33	1.09	0.6231	0.9999				chr1	+	46702304	46705490	2.51	3.61	3.26	3.74	3.29	2.52	3.16	2.66	2.84	3.7	3.03	2.89	3.08	3.23	2.64	3.24	3.23	2.71	2.77	2.46	2.72	2.58
16664243	4.48	4.37	0.39	0.62	1.08	0.4625	0.9999	NM_001142548; NM_003579; XM_006710975; XM_011542299; XM_011542300; ENST00000371975; ENST00000442598; ENST00000459678; ENST00000463715; ENST00000469835; ENST00000472889; ENST00000473251; ENST00000476687; ENST00000487700; ENST00000488942; ENST00000493032; ENST00000493985; AK292611; AK297204; BC121059; BC121060; OTTHUMT00000021272; OTTHUMT00000021273; OTTHUMT00000021274; OTTHUMT00000021275; OTTHUMT0…	RAD54L	RAD54-like (S. cerevisiae)	chr1	+	46713360	46744145	4.03	5.14	5.46	4.29	4.36	4.45	4.26	4.76	4.9	4.29	5.09	3.97	4.14	4.56	3.64	4.12	4.3	4.86	3.66	4.66	5.45	4.71
16664272	4.63	4.73	0.54	0.48	-1.07	0.7577	0.9999	NM_001297565; NM_001297566; NM_006004; ENST00000311672; ENST00000460947; ENST00000486951; ENST00000496387; BC001426; BC001934; BC015177; BC093060; BC107703; OTTHUMT00000021451; OTTHUMT00000021452; OTTHUMT00000021453; OTTHUMT00000021454; uc001cpp.3; ENST00000489056; OTTHUMT00000091329	UQCRH	ubiquinol-cytochrome c reductase hinge protein	chr1	+	46769303	46782448	4.73	5.77	5.29	4.55	4.86	4.61	5.2	4.8	5.12	4.92	5.01	4.58	4.32	4.69	3.9	4.37	4.29	4.05	4.48	5.72	4.93	4.02
16664281	4.12	4.16	0.24	0.33	-1.02	0.8941	0.9999	NM_001256127; NM_001256128; NM_199044; NR_045789; NR_045790; NR_045791; ENST00000307089; ENST00000469918; ENST00000472157; ENST00000474844; ENST00000475281; ENST00000486270; ENST00000495427; ENST00000498008; ENST00000537428; AK128066; AK291741; AK292353; AK295003; BC014441; BC016907; OTTHUMT00000021427; OTTHUMT00000021429; OTTHUMT00000021430; OTTHUMT00000021431; OTTHUMT00000021432; OTTHUMT0000002…	NSUN4	NOP2/Sun domain family, member 4	chr1	+	46805849	46830824	4.31	4.53	4.53	4.26	3.95	4.01	4.17	3.56	4.56	3.96	4.47	4.06	3.96	3.8	4.23	4.18	4.14	3.85	3.63	4.24	4.45	4.14
16664299	3.44	3.58	0.28	0.41	-1.1	0.179	0.9999	NM_001441; ENST00000243167; ENST00000468718; ENST00000484697; ENST00000489366; ENST00000493636; ENST00000493735; BC093632; BC110404; BC111941; OTTHUMT00000021443; OTTHUMT00000021444; OTTHUMT00000021445; OTTHUMT00000021446; OTTHUMT00000021447; OTTHUMT00000021448; U82535; uc001cpu.2; uc001cpv.2	FAAH	fatty acid amide hydrolase	chr1	+	46859937	46879520	3.45	4.22	3.78	3.44	3.24	3.3	3.68	3.04	3.78	3.68	3.39	3.28	3.26	3.6	4.39	4.02	2.99	3.74	3.41	3.44	3.69	3.15
16664322	3.02	3.19	0.33	0.33	-1.13	0.8966	0.9999	NR_045483	FAAHP1	fatty acid amide hydrolase pseudogene 1	chr1	+	46899499	46911374	3.18	3.2	3.01	3.39	2.96	3.02	2.66	2.87	3.09	2.91	3.41	2.79	2.96	3.64	3.08	3.54	3.82	2.78	3.59	3.64	3.07	3.24
16664332	3.12	3.41	0.37	0.37	-1.22	0.2427	0.9999				chr1	+	46921495	46948147	3.6	3.08	2.86	3.1	3.06	3.31	3.03	3.99	3.56	2.89	3.46	2.83	2.84	3.06	3.76	3.6	3.79	3.11	3.21	3.83	3.73	2.87
16664335	3.45	3.3	0.32	0.36	1.11	0.7447	0.9999	NM_147192; NM_172225; XM_011540667; XM_011540668; XM_011540669; XM_011540670; ENST00000360032; ENST00000371956; AF398527; AF398528; OTTHUMT00000021895; uc001cpw.3; uc001cpx.3	DMBX1	diencephalon/mesencephalon homeobox 1	chr1	+	46972668	46979898	3.2	3.52	3.11	3.47	2.94	2.73	3.58	3.33	3.54	3.35	2.96	2.89	3.5	3.37	3.03	3.94	3.45	3.32	3.67	3.61	2.84	3.86
16664341	3.25	2.86	0.37	0.26	1.31	0.0361	0.9999	NR_038403; ENST00000602433; uc021onb.1	MKNK1-AS1	MKNK1 antisense RNA 1	chr1	+	47004368	47035927	3.22	2.72	3.02	3.63	2.4	3.56	2.55	2.86	3.24	3.19	2.87	2.47	3.32	2.81	3.07	3.11	3.46	2.71	3.15	3.04	2.58	3.4
16664350	3.25	3.3	0.25	0.44	-1.04	0.8794	0.9999	NM_001145474; NM_001300863; NM_001300864; XM_011541421; ENST00000334122; ENST00000415500; ENST00000564071; ENST00000564373; BC144026; BC144027; FJ211596; OTTHUMT00000021929; OTTHUMT00000021930; OTTHUMT00000430542; OTTHUMT00000430543; uc001cqj.3; uc010omi.2	TEX38	testis expressed 38	chr1	+	47137497	47139266	3.38	2.87	3.18	3.23	3.24	3.03	3.44	3.09	3.58	3.13	3.78	2.79	2.89	2.61	3.79	3.51	3.63	3.4	3.87	3.57	3.02	2.98
16664354	3.12	2.84	0.3	0.34	1.21	0.0691	0.9999	NR_038827; NR_038828; ENST00000418985; ENST00000442839; uc021ond.1; uc021one.1	EFCAB14-AS1	EFCAB14 antisense RNA 1	chr1	+	47139708	47157770	2.56	2.66	3.03	3.03	3.31	2.91	2.97	2.89	3.61	3.16	2.36	2.61	2.47	2.4	3.34	2.99	3.43	3.2	3.31	3.1	3.06	2.97
16664359	2.71	2.72	0.18	0.41	-1.01	0.4618	0.9999	NM_000779; NM_001099772; XM_011540831; XM_011540832; XM_011540833; XM_011540834; XR_946559; ENST00000271153; ENST00000371919; ENST00000371923; ENST00000413093; ENST00000452782; ENST00000464439; ENST00000468637; ENST00000481248; ENST00000497005; ENST00000526297; ENST00000529715; ENST00000534708; ENST00000546128; ENST00000614163; AF491285; AK300921; AK300941; AY064484; AY064485; AY064486; AY151048;…	CYP4B1	cytochrome P450, family 4, subfamily B, polypeptide 1	chr1	+	47223510	47285085	2.49	3.01	2.69	2.65	2.77	2.95	2.48	2.82	2.54	2.7	2.77	2.51	2.71	2.68	2.48	3.89	2.45	3.01	2.97	2.9	2.96	2.5
16664388	2.98	3.06	0.34	0.32	-1.06	0.3584	0.9999	NM_178033; XM_011541206; XM_011541207; ENST00000371901; ENST00000466294; AK091806; AK131355; AY358537; BC028102; OTTHUMT00000022017; OTTHUMT00000022018; uc001cqr.3; uc001cqt.3	CYP4X1	cytochrome P450, family 4, subfamily X, polypeptide 1	chr1	+	47427036	47516423	3.08	3.22	3.14	2.9	3.15	2.49	3.17	2.88	2.33	3.36	2.6	2.86	2.73	3.31	2.51	3.02	3.12	3	3.13	3.19	3.63	2.48
16664406	1.9	1.74	0.35	0.4	1.11	0.3084	0.9999	NM_178134; ENST00000334194; ENST00000471598; AK292175; AY262056; AY358631; OTTHUMT00000022020; OTTHUMT00000022021; uc001cqu.1	CYP4Z1	cytochrome P450, family 4, subfamily Z, polypeptide 1	chr1	+	47533160	47583992	1.72	1.87	1.75	1.85	1.96	1.93	1.79	1.73	1.83	1.85	1.73	1.49	2.46	1.95	1.67	2.77	1.89	2.37	1.72	2.87	2.57	2.1
16664421	2.85	2.65	0.42	0.5	1.15	0.1888	0.9999	NM_001010969; NM_001308102; XM_005270767; XM_005270769; XM_005270770; BC142690; BC148248; OTTHUMT00000021635; OTTHUMT00000021636; OTTHUMT00000021637; OTTHUMT00000091331; OTTHUMT00000091332; uc001cqv.1; uc009vyo.3; uc009vyp.3; AY280371; BC142607; AY280372	CYP4A22	cytochrome P450, family 4, subfamily A, polypeptide 22	chr1	+	47603107	47615413	2.91	2.24	2.47	2.53	3.17	2.32	2.69	2.99	3.12	2.78	2.06	2.31	2.75	3.23	2.54	2.71	2.69	3.22	3.5	3.11	1.9	3.79
16664438	3.51	3.58	0.35	0.44	-1.05	0.9026	0.9999	NR_047498; ENST00000429328	LINC00853	long intergenic non-protein coding RNA 853	chr1	+	47644290	47646011	3.77	3.18	3.2	3.86	3.68	3.66	3.01	3.87	3.38	3.33	2.69	3.42	3.04	3.69	3.59	4.05	3.94	3.48	4.08	3.24	3.41	4.17
16664442	3.54	3.68	0.4	0.37	-1.1	0.6988	0.9999				chr1	+	47691469	47696422	3.68	3.94	4.37	3.39	3.67	3.35	3.8	3.06	3.49	4.17	3.4	3.13	3.38	3.54	3.81	4.28	3.73	3.57	3.68	2.91	3.98	3.58
16664445	6.08	5.82	0.55	1.2	1.2	0.5401	0.9999	NM_001136140; NM_016308; NR_046394; NR_046395; ENST00000371870; ENST00000371871; ENST00000371873; ENST00000450808; ENST00000471289; AF070416; AF087865; AF110643; AF112216; AF259961; AK293238; AK294294; AK298502; BC014961; OTTHUMT00000021646; OTTHUMT00000021647; OTTHUMT00000021826; OTTHUMT00000100397; OTTHUMT00000387233; uc001crh.2; uc001cri.3; uc010omp.2; uc010omq.2	CMPK1	cytidine monophosphate (UMP-CMP) kinase 1, cytosolic	chr1	+	47799469	47844511	5.64	5.26	5.66	5.99	6.14	6.52	6.69	6.56	7.08	6.4	7.67	7.02	6.37	5.19	4.93	3.62	5.11	6.08	4.91	5.4	6.77	5.98
16664456	4.15	3.88	0.4	0.32	1.21	0.2422	0.9999	NM_012186; ENST00000335071; AF275722; KM433708; OTTHUMT00000021836; uc001crk.3	FOXE3	forkhead box E3	chr1	+	47881744	47883724	4.71	3.73	4.35	4.16	4.21	4.63	3.68	3.62	3.75	3.7	3.89	4.24	3.83	3.9	3.88	3.92	4.89	4.52	4.31	4.06	3.83	3.74
16664460	3.63	3.73	0.25	0.49	-1.07	0.1159	0.9999	NM_004474; ENST00000334793; AF042832; OTTHUMT00000021831; uc001crm.3	FOXD2	forkhead box D2	chr1	+	47901689	47906363	5.21	3.77	3.77	3.66	4.15	3.26	3.61	3.69	3.54	3.66	4.34	3.74	3.66	4.2	3.74	3.68	4.13	3.62	4.11	3.57	3.54	3.61
16664464	1.78	1.75	0.46	0.19	1.02	0.2143	0.9999				chr1	+	47968176	47968311	1.44	1.89	1.51	1.68	1.83	1.89	1.73	1.67	2.01	1.62	1.78	1.63	1.51	2.03	2.04	1.75	1.93	2.79	1.79	1.86	1.51	2.83
16664466	2.87	2.98	0.25	0.31	-1.08	0.5089	0.9999				chr1	+	48154135	48169055	2.84	2.99	2.75	3.1	2.85	3.24	3.59	2.45	2.93	2.69	2.77	3.04	2.63	3.03	2.6	3.23	2.62	2.56	3.16	3.14	3.02	3.22
16664470	3.17	3.31	0.33	0.46	-1.1	0.2926	0.9999				chr1	+	48226249	48231744	3.59	3.32	2.8	3.11	3.16	3.83	3.44	3.17	3.39	2.64	2.87	2.75	3.19	3.89	3.35	3.03	3.06	3.35	4.38	3.57	3.38	3.04
16664473	3.32	3.3	0.36	0.43	1.02	0.9768	0.9999	XR_947304; XR_957269; AK093492	LOC105378702	uncharacterized LOC105378702	chr1	+	48283738	48285909	3.49	3.07	3.35	4.23	3.04	3.35	4.51	3.87	3.4	3.34	3.13	3.38	3.95	3.6	3.17	3.15	3.2	3.38	3.17	3.59	3.31	3.08
16664476	2.55	2.46	0.29	0.47	1.06	0.5928	0.9999	XR_957272; XR_957273	LOC105379778	uncharacterized LOC105379778	chr1	+	48519217	48532873	2.18	2.51	2.73	2.13	3.17	2.4	3.05	2.57	2.67	2.8	2.45	2.45	2.47	2.21	2.34	3.55	2.76	2.54	3.43	2.31	2.65	2.42
16664482	3.22	3.24	0.24	0.44	-1.02	0.9148	0.9999				chr1	+	48671637	48672515	3.39	3.2	3.27	2.91	3.37	3.18	3.36	3.2	2.97	3.49	3.49	2.51	3	3.08	2.63	3.33	3.26	2.98	4.18	3.65	3.17	3.28
16664486	3.54	4.07	0.47	0.46	-1.45	0.1881	0.9999	NM_001011547; NM_001135181; XM_011540923; XM_011540924; XM_011540925; XM_011540926; XM_011540927; XM_011540928; XM_011540929; XR_946573; ENST00000236495; ENST00000425816; ENST00000438567; ENST00000441260; ENST00000471020; ENST00000493837; ENST00000525901; ENST00000527929; ENST00000532322; ENST00000533824; AK296133; BC025411; BC104857; BC104863; BC143570; BC143572; OTTHUMT00000021841; OTTHUMT00000…	SLC5A9	solute carrier family 5 (sodium/sugar cotransporter), member 9	chr1	+	48688357	48714316	4.14	4.21	2.99	3.45	3.28	3.79	4.13	4.44	3.67	2.96	2.9	3.51	3.43	3.73	3.91	4.19	4.39	3.97	4.05	4.28	3.29	3.39
16664512	3	2.94	0.54	0.47	1.04	0.8221	0.9999				chr1	+	48809881	48809987	2.96	2.94	2.7	2.85	2.44	2.24	2.79	2.33	3.9	2.99	2.31	2.98	2.45	2.59	3	3.42	3.59	3.13	3.89	3.2	3.37	3.61
16664514	5.8	5.72	0.5	0.68	1.06	0.8579	0.9999				chr1	+	48913608	48913714	6.03	6.36	5.75	5.63	6.21	5.6	4.85	5.71	6.35	5.19	5.36	5.73	5.17	6.56	5.17	5.51	6.15	6.4	7.24	5.12	5.77	6.23
16664516	2.39	2.32	0.4	0.4	1.05	0.7558	0.9999	XR_947308; XR_947309; XR_957274; XR_957275	LOC105378706	uncharacterized LOC105378706	chr1	+	49513988	49653257	2	2.34	2.52	2.46	2.37	2.47	2.19	2.1	2.39	2.34	2.17	2.14	2.28	2.62	2.34	2.61	3.59	2.5	3.42	2.19	2.63	2.02
16664520	3.22	3.15	0.61	0.55	1.05	0.9904	0.9999				chr1	+	49617064	49617175	3.18	2.35	3.45	2.99	3.07	4.09	2.86	4.36	3.34	3.7	3.63	2.86	3.86	3.36	2.5	3.45	2.43	2.03	3.25	2.82	3.19	3.19
16664522	2.2	2.06	0.42	0.38	1.1	0.4213	0.9999	NR_125988; ENST00000420071; AK131006	LOC101929721	uncharacterized LOC101929721	chr1	+	49723083	49734957	2.16	2.1	2.11	2.4	2.74	2.27	1.93	2.24	1.81	2.1	1.94	2.09	2.1	1.87	1.94	2.58	2.09	2.22	3.18	2.46	2.06	3.35
16664527	3.69	4.06	0.55	0.46	-1.29	0.0813	0.9999				chr1	+	50447887	50447967	4.05	4.01	3.94	3.77	4.79	3.24	3.7	3.43	3.75	2.98	3.79	4.26	3.11	3.58	4.24	4.56	4.37	3.3	4.98	3.6	4.38	3.96
16664529	2.91	2.92	0.45	0.45	-1.01	0.7401	0.9999				chr1	+	50459990	50461874	3.73	2.33	3.16	2.97	2.65	3.59	3.03	2.68	3.28	2.7	2.84	3.34	3.58	2.44	2.87	3.03	2.87	2.45	3.69	2.8	2.92	2.15
16664533	2.68	2.66	0.3	0.62	1.02	0.6563	0.9999	NM_001144774; NM_001144775; NM_001144776; NM_001144777; NM_001294348; NM_021952; XM_006710411; XM_006710412; XM_006710414; XM_011540889; XM_011540890; XM_011540891; XM_011540892; XM_011540893; XM_011540894; XM_011540895; XM_011540896; ENST00000357083; ENST00000371819; ENST00000371821; ENST00000371823; ENST00000371824; ENST00000371827; ENST00000448907; ENST00000463650; ENST00000474675; ENST0000049…	ELAVL4	ELAV like neuron-specific RNA binding protein 4	chr1	+	50513686	50669458	2.22	3.07	2.8	2.99	2.56	2.28	2.53	3.04	2.55	2.56	2.33	2.55	2.7	2.65	2.79	2.91	2.9	3.44	4.5	2.65	2.54	2.72
16664550	1.91	1.91	0.51	0.2	-1	0.3335	0.9999	XR_947314; XR_957292	LOC105378710	uncharacterized LOC105378710	chr1	+	50723329	50723876	1.9	1.91	1.83	1.83	2.24	1.86	2.23	1.94	1.73	1.79	1.92	2.27	2.2	2.09	1.86	1.79	3.53	1.86	1.61	1.99	1.71	2.18
16664553	2.42	2.31	0.31	0.27	1.08	0.2202	0.9999	XR_947324; XR_957364	LOC105378713	uncharacterized LOC105378713	chr1	+	50772147	50773062	2.03	2.54	2.18	2.34	2.42	2.54	2.51	2.43	2.68	2.84	1.99	2.17	2.27	2.17	2.03	2.34	2.58	2.31	2.85	3.13	2.43	2.07
16664556	2.36	2.2	0.29	0.29	1.12	0.5768	0.9999				chr1	+	50786946	50790716	2.83	2.29	2.41	1.77	2.49	2.58	2.27	2.09	2.26	2.24	1.98	2.19	2	1.91	1.94	2.58	2.51	2.09	2.12	2.37	2.52	2.83
16664559	4.09	3.77	0.47	0.71	1.24	0.3946	0.9999	XR_947327; XR_947328; XR_947329; XR_947330; XR_947331; XR_947332; XR_957388; XR_957391; XR_957398; XR_957404; XR_957412; XR_957420; XR_957429	LOC105378715	uncharacterized LOC105378715	chr1	+	50927141	50936822	4.91	4.57	4.39	4.41	3.63	3.45	3.73	3.97	4.55	4.78	4.89	3.71	3.99	3.75	3.95	2.7	3.64	4.5	3.44	3.5	2.99	4.08
16664565	3.9	3.82	0.46	0.63	1.06	0.8948	0.9999				chr1	+	51048076	51048183	3.97	3.85	3.86	4.53	3.72	3.34	3.73	3.57	4.45	4.3	3.94	2.99	3.65	4.33	3.65	4.09	3.55	4.23	5.35	3.17	3.12	4.13
16664567	3.96	3.67	0.92	0.84	1.22	0.3077	0.9999				chr1	+	51215968	51216025	3.85	4.31	4.71	3.44	4.53	3.57	3.61	3.57	4	3.38	4.08	3.24	2.4	4.27	2.61	1.95	5.64	4.2	4.94	2.99	3.16	4.66
16664569	4.01	3.25	1.02	1.09	1.7	0.1272	0.9999	NM_001262; NM_078626; ENST00000262662; ENST00000371761; ENST00000396148; AF041248; AK091170; BC000598; BC005041; BC016173; CR450289; OTTHUMT00000022057; OTTHUMT00000022058; U17074; uc001csf.3; uc001csg.3	CDKN2C	cyclin-dependent kinase inhibitor 2C (p18, inhibits CDK4)	chr1	+	51426417	51440309	3.49	3.25	3.94	2.96	4.95	3.09	3.39	3.69	5.18	4.32	6.42	3.12	2.89	3.39	2.45	3.25	3.73	5.78	2.77	3.01	2.29	4.77
16664576	3.38	3.55	0.5	0.37	-1.12	0.7884	0.9999				chr1	+	51443233	51479174	3.56	3.97	3.42	3.28	4.45	3.39	3.48	3.67	3.51	3.33	4.46	3.36	3.34	3.53	3.64	3.62	2.95	4.58	3.04	3.31	3.32	3.55
16664579	2.31	2.15	0.59	0.31	1.12	0.3317	0.9999	NR_039617; ENST00000578133	MIR4421	microRNA 4421	chr1	+	51525509	51525577	1.77	2.23	2.23	2.02	1.63	1.94	2	1.97	2.93	1.81	2.16	1.87	2.51	2.77	2.18	2.15	3.48	3.01	2.39	2.74	2.62	1.94
16664581	2.16	2.37	0.34	0.38	-1.16	0.8331	0.9999	NM_001136508; XM_011541282; ENST00000371759; ENST00000467127; ENST00000474016; ENST00000612209; OTTHUMT00000022123; OTTHUMT00000022124; OTTHUMT00000022125; uc001csh.3	C1orf185	chromosome 1 open reading frame 185	chr1	+	51567906	51613754	2.61	2.94	1.99	2.28	2.9	2.83	2.41	2.76	2.82	2.27	2.83	2.35	2.13	1.83	1.92	2.13	2.09	2.22	2.37	2.11	1.98	2.11
16664589	2.28	2.32	0.43	0.63	-1.03	0.3704	0.9999				chr1	+	51572894	51573003	2.21	2.43	1.89	2.51	2.09	1.8	2.14	1.99	2.2	2.11	2.61	1.87	2.56	2.58	2.15	3.46	2.76	3.09	2.45	2.74	3.93	1.89
16664591	2.69	2.47	0.34	0.44	1.16	0.2735	0.9999				chr1	+	51617575	51621124	2.16	2.74	2.78	2.52	2.38	2.92	2.99	2.19	2.63	2.02	1.94	2.14	2.74	3.05	2.4	2.86	2.69	3.19	1.96	2.44	2.97	3.14
16664595	2.38	2.12	0.4	0.49	1.19	0.4292	0.9999				chr1	+	51654135	51654223	2.04	2.06	1.93	2.2	2.31	2.99	2.53	2.72	1.88	2.62	1.79	1.96	2.19	2.27	2.57	3.35	2.98	2.51	1.98	2.1	1.64	2.86
16664597	4.92	4.98	0.5	0.57	-1.04	0.7285	0.9999				chr1	+	51656555	51656630	4.91	4.88	4.33	4.84	4.6	3.85	4.27	3.88	5	4.82	4.99	4.57	5.49	5.77	5.45	5.66	4.89	5.46	5.07	5.47	5.03	4.88
16664599	5.71	6	0.47	0.95	-1.22	0.9657	0.9999	NM_014372; ENST00000242719; ENST00000486691; ENST00000494873; AB024703; AF151881; AK293047; BC020964; BC047654; OTTHUMT00000022419; OTTHUMT00000022420; OTTHUMT00000091259; uc001csi.4	RNF11	ring finger protein 11	chr1	+	51701943	51739127	6.54	5.26	5.76	5.25	5.62	5.19	6.31	6	6.33	6.37	6.93	5.89	5.51	5.03	6.01	3.43	5.15	6.03	5.52	5.61	6.39	6.36
16664605	3.69	3.8	0.43	0.49	-1.08	0.6151	0.9999				chr1	+	51730588	51731705	3.79	3.86	4.36	3.72	3.63	3.02	3.79	4.26	3.85	4.55	3.61	3.69	3.67	2.43	3.19	3.79	3.69	4.03	3.86	3.42	4.12	3.54
16664608	3.24	3.48	0.57	0.73	-1.18	0.9899	0.9999				chr1	+	51731525	51732716	4.2	3.53	3.14	3.49	3.33	3.28	3.99	4.48	4.24	4.77	4.52	2.76	3.81	2.73	3.61	2.8	3.1	3.18	2.64	3.14	3	2.83
16664610	3.12	3.16	0.24	0.37	-1.03	0.3734	0.9999	NR_123731	TTC39A-AS1	TTC39A antisense RNA 1	chr1	+	51795326	51800996	2.76	3.3	3.41	2.93	2.79	3.21	3.55	3.38	3.11	3.06	3.16	2.94	3.42	3.2	3.03	2.95	3.3	2.68	4.11	3.05	3.26	3.26
16664615	2.19	2.16	0.46	0.49	1.03	0.6189	0.9999				chr1	+	51847980	51848086	2.76	2.01	2.05	1.77	2.16	2.71	2.29	2.94	2.55	2.67	2.36	2.05	3.03	3.3	1.97	1.93	2.22	1.58	2.19	1.83	1.72	1.85
16664617	3.1	3.02	0.3	0.31	1.06	0.7457	0.9999				chr1	+	51927393	51929088	3.56	3.26	3.38	2.92	3.2	2.6	3.07	2.98	3.13	3.26	3.16	2.86	3.21	2.68	3.02	2.62	3.06	3.62	3.47	2.65	2.74	2.88
16664620	3.49	3.62	0.5	0.3	-1.1	0.3551	0.9999	XR_947340; XR_947341; XR_957517; XR_957524	LOC105378720	uncharacterized LOC105378720	chr1	+	51983981	52027301	3.97	3.89	3.59	2.77	3.31	2.59	3.5	3.08	2.94	3.47	3.62	3.2	3.59	4.02	3.55	3.41	4.11	3.94	3.73	3.55	3.71	4
16664624	4.88	4.74	0.24	0.4	1.1	0.2319	0.9999	NM_024586; NM_148904; NM_148905; NM_148906; NM_148907; NM_148908; NM_148909; NR_036662; XM_006710318; XM_006710320; XM_006710321; XM_006710322; XM_006710323; XM_006710324; XM_006710325; XM_006710326; XM_011540599; XM_011540600; XM_011540601; XM_011540602; XM_011540603; XM_011540604; XM_011540605; ENST00000361556; ENST00000371714; ENST00000428468; ENST00000435274; ENST00000447887; ENST00000453295;…	OSBPL9	oxysterol binding protein-like 9	chr1	+	52042851	52254891	5.05	4.9	4.97	4.91	4.72	4.64	4.95	4.3	4.94	5.26	5.03	4.36	4.78	4.55	4.83	4.25	4.4	5.04	3.99	4.67	5.19	5.08
16664680	4.09	4.2	0.35	0.6	-1.08	0.7651	0.9999	ENST00000625138; OTTHUMT00000479075	OSBPL9	oxysterol binding protein-like 9	chr1	+	52259721	52264173	3.82	4.6	4.79	3.82	3.62	3.73	4.38	3.88	4.45	4.21	4.6	4.11	3.85	4	4.65	3.81	3.96	4.12	2.85	4.38	5.06	4.14
16664683	2.95	2.96	0.76	0.56	-1	0.7003	0.9999				chr1	+	52331305	52331381	2.17	3.07	2.52	3.71	3.68	4.04	3.12	3.49	2.99	4.31	3.86	2.27	2.85	3.07	2.34	2.6	2.23	2.35	3.53	2.51	2.76	2.26
16664685	1.68	1.78	0.34	0.53	-1.07	0.2846	0.9999				chr1	+	52439082	52439207	1.74	2.13	1.95	1.68	1.52	1.76	1.69	1.79	1.63	1.57	1.83	1.82	1.5	1.82	1.77	3.28	1.67	2.62	2.77	1.81	1.59	2.26
16664687	3.3	3.45	0.31	0.36	-1.11	0.3187	0.9999				chr1	+	52499063	52509951	3.51	3.4	3.3	3.35	3.03	2.92	2.91	3.35	3.76	2.84	3.81	3.01	3.17	3.13	3.83	3.84	3.75	3.58	3.97	3.32	3.26	3.29
16664690	2.69	2.91	0.39	0.45	-1.16	0.3312	0.9999	NR_126385; ENST00000428794	TXNDC12-AS1	TXNDC12 antisense RNA 1	chr1	+	52516590	52518355	2.73	3.1	2.51	2.79	2.38	2.84	3.34	3.6	2.81	3.65	3.8	2.35	2.67	2.86	2.82	2.87	3.48	2.56	2.43	2.6	3.11	2.78
16664694	4.18	4.41	0.35	0.63	-1.17	0.9167	0.9999	NM_001136497; NM_001243767; NM_152265; ENST00000313334; ENST00000472944; ENST00000477828; ENST00000484036; ENST00000489308; ENST00000524414; ENST00000526132; ENST00000533836; BC021004; BC022371; BC070378; OTTHUMT00000024848; OTTHUMT00000024849; OTTHUMT00000024850; OTTHUMT00000024851; OTTHUMT00000024852; OTTHUMT00000024853; OTTHUMT00000387583; OTTHUMT00000387584; uc001ctk.3; uc001ctl.3; uc010onh.2	BTF3L4	basic transcription factor 3-like 4	chr1	+	52521797	52556388	4.67	3.9	4.35	4.35	3.85	4.06	4.77	4.43	5.12	4.43	5.01	4.06	4.04	4.39	4.39	2.92	4.17	4.15	3.68	4.55	5.05	3.97
16664708	4.45	4.33	0.54	0.6	1.08	0.4827	0.9999	NM_004799; NM_007324; XM_011542437; ENST00000287727; ENST00000357206; ENST00000361625; ENST00000371591; ENST00000469134; AF104304; AF130419; AF130420; BC032680; OTTHUMT00000022083; OTTHUMT00000022084; OTTHUMT00000022085; OTTHUMT00000022086	ZFYVE9	zinc finger, FYVE domain containing 9	chr1	+	52608046	52812358	4.39	4.19	4.9	4.74	4.24	4.05	4.9	4.34	5.54	5.06	5.41	4.22	4.54	4.4	4.02	3.51	3.83	4.45	3.32	4.19	4.85	3.8
16664731	5.61	5.88	0.57	0.9	-1.21	0.9204	0.9999	NM_032864; XM_011542315; ENST00000257181; ENST00000474048; ENST00000487160; BC000777; BC063655; BC105004; BC105006; OTTHUMT00000022459; OTTHUMT00000022460; OTTHUMT00000022461; uc001ctv.4; uc001ctw.4	PRPF38A	pre-mRNA processing factor 38A	chr1	+	52870219	52883992	5.82	6.11	6.2	5.64	5.71	4.76	5.93	5.72	6.4	5.75	6.29	5.07	5.1	5.78	6.28	3.62	4.67	6.16	4.45	5.47	6.7	5.57
16664746	7.43	7.6	0.64	0.85	-1.13	0.4603	0.9999				chr1	+	52877114	52877194	8.21	6.27	7.11	7.03	7.22	6.83	7.28	7.75	8.01	7.79	7.49	7.36	8.04	8.34	7.54	5.66	8.7	6.59	7.81	7.91	6.27	7.22
16664748	5.19	5.31	0.61	0.68	-1.09	0.5685	0.9999	NM_015696; ENST00000361314; ENST00000459779; AF320068; AY358402; BC032788; OTTHUMT00000022913; OTTHUMT00000022914; uc001cue.3	GPX7	glutathione peroxidase 7	chr1	+	53068043	53074723	5.29	4.98	6.49	5.18	4.47	4.3	5.5	5	5.64	4.94	5.5	3.9	5.4	5.27	5.32	3.81	5.11	5.75	5.37	4.98	6.05	5.37
16664754	3.21	3.37	0.21	0.46	-1.12	0.5693	0.9999	NM_001042693; XM_011541377; XM_011541378; XR_946635; XR_946636; XR_946637; XR_946638; XR_946639; ENST00000401050; ENST00000424164; ENST00000440303; ENST00000517870; AK128236; AY358621; BC041608; OTTHUMT00000022931; OTTHUMT00000022932; OTTHUMT00000022933; OTTHUMT00000022934; uc001cuf.3; uc001cug.1; uc001cuh.3	FAM159A	family with sequence similarity 159, member A	chr1	+	53099016	53135355	3.32	3.07	3.27	3.53	3.22	3.17	2.95	3.39	3.29	3.01	2.91	3.44	3.05	3.75	3.77	4.22	3.48	3.21	3.67	3.19	2.64	3.71
16664765	5.01	4.7	0.47	0.92	1.24	0.3943	0.9999	NM_024646; XM_006710898; ENST00000294353; ENST00000545132; AK023518; AK296460; DQ646393; OTTHUMT00000024749; uc001cuj.3; uc009vzg.3; uc009vzh.3; uc010onj.2	ZYG11B	zyg-11 family member B, cell cycle regulator	chr1	+	53192126	53293014	4.91	4.04	5.15	4.41	5.05	3.96	4.91	5.34	5.05	5.65	5.77	4.63	4.92	3.94	4.77	2.73	4.51	5.23	3.94	5.1	5.89	4.6
16664782	2.94	2.88	0.4	0.26	1.04	0.3187	0.9999	NM_001004339; NM_001307931; XM_011541480; XM_011541481; XM_011541482; XM_011541483; XM_011541484; XM_011541485; XM_011541486; XM_011541487; XM_011541488; ENST00000371528; ENST00000371532; ENST00000612017; AY271826; OTTHUMT00000024856; OTTHUMT00000157345; uc001cuk.2; uc001cul.2	ZYG11A	zyg-11 family member A, cell cycle regulator	chr1	+	53308183	53360670	2.72	2.52	3.8	2.75	3.1	2.98	2.86	2.81	2.95	2.54	3.26	2.64	2.96	3.29	3.23	3.02	3.04	3.84	2.95	2.76	2.7	2.99
16664802	4.79	5.03	0.65	0.9	-1.19	0.6839	0.9999	NM_001007098; NM_001007099; NM_001007100; NM_001007250; NM_001193599; NM_001193600; NM_001193617; NM_002979; XM_005271103; XM_011541935; ENST00000371509; ENST00000371513; ENST00000371514; ENST00000407246; ENST00000408941; ENST00000430330; ENST00000435345; ENST00000473584; ENST00000478274; ENST00000478631; ENST00000484100; ENST00000488965; ENST00000528311; ENST00000528809; ENST00000529363; ENST000…	SCP2	sterol carrier protein 2	chr1	+	53392901	53517375	4.85	4.37	5.19	4.56	4.74	5.19	5.46	5.15	6.46	5.2	6.27	5.41	4.68	4.6	4.95	3.16	4.13	5.14	4.73	4.54	6.42	4.13
16664828	4.72	4.41	0.91	0.67	1.24	0.5292	0.9999	NM_001199080; NM_001199081; NM_001199082; NM_153703; XM_005270457; XM_011540676; XM_011540677; ENST00000312553; ENST00000371500; ENST00000395871; ENST00000471210; ENST00000471285; ENST00000490650; ENST00000618387; AK296649; AK299375; AK300847; AK304599; AL122104; AY313607; AY358294; BC024024; BC028292; BC030608; OTTHUMT00000024735; OTTHUMT00000024736; OTTHUMT00000024737; OTTHUMT00000024738; OTTHU…	PODN	podocan	chr1	+	53527724	53551174	5.46	3.49	4.12	5.5	5.26	4.4	4.46	4.46	6.09	5.87	4.24	4.68	5.39	4.89	4.27	4.31	4.57	3.45	3.96	3.73	5.9	3.94
16664846	2.67	2.58	0.24	0.36	1.06	0.9406	0.9999	XR_957599; XR_957605; AK094048	LOC105379783	uncharacterized LOC105379783	chr1	+	53580248	53584281	2.58	2.98	2.9	2.8	2.57	2.66	2.41	2.45	2.64	2.57	2.51	2.14	2.91	2.6	2.74	3.54	2.34	2.61	2.7	2.95	2.61	2.18
16664849	3.6	3.57	0.5	0.25	1.02	0.2718	0.9999	XR_947346; XR_947347; XR_947348; XR_957617; XR_957626; XR_957628	LOC105378724	uncharacterized LOC105378724	chr1	+	53656725	53657133	3.81	3.25	3.64	4.27	3.5	3.58	3.58	3.3	3.3	3.27	3.58	3.75	3.46	3.94	3.26	3.38	4.61	4.55	3.55	3.3	3.84	3.83
16664852	4.04	4.43	0.27	0.44	-1.31	0.2181	0.9999	NM_000098; XM_005270484; ENST00000371486; ENST00000468572; BC002445; BC005172; M58581; OTTHUMT00000024757; OTTHUMT00000024758; U09648; uc001cvb.4	CPT2	carnitine palmitoyltransferase 2	chr1	+	53662101	53679869	4.27	4.63	4.15	3.83	3.89	3.88	4.59	4.47	4.75	4.04	4.51	3.99	4.19	3.25	4.53	4.18	4.38	4.04	4.11	4.17	4.89	3.86
16664861	3.3	3.45	0.26	0.51	-1.11	0.0856	0.9999	NR_038953; ENST00000458151; BC033363; uc001cvg.3	LOC100507564	uncharacterized LOC100507564	chr1	+	53704282	53708455	3.65	3.18	3.41	3.2	3.41	3.55	2.88	3.64	3.33	3.11	3.55	3.16	3.01	3.43	3.46	4.08	2.7	3.36	3.44	3.61	4.79	3.15
16664865	3.28	3.4	0.37	0.29	-1.09	0.5362	0.9999	XR_947354; XR_947355; XR_947356; XR_947357; XR_947358; XR_947359; XR_947360; XR_957670; XR_957677; XR_957679; XR_957680; XR_957681; XR_957682; XR_957683	LOC105378728	uncharacterized LOC105378728	chr1	+	53733607	53734273	3.58	3.3	4.11	3.64	3.68	2.97	3.37	3.73	3.01	3.17	3.44	3.2	3.02	3.72	3.35	3	3.35	3.05	3.23	3.65	4.02	3.25
16664868	3.58	3.57	0.45	0.5	1	0.5563	0.9999	XR_947351; XR_947352; XR_947353; XR_947350; XR_957650; XR_957660; XR_957666	LOC105378727; LOC105378726	uncharacterized LOC105378727; uncharacterized LOC105378726	chr1	+	53753696	53755378	3.91	3.68	4.28	3.83	3.46	3.65	3.61	3.17	2.72	3.38	2.46	2.79	3.13	3.35	3.53	3.57	3.43	4.03	3.84	4.02	4.22	3.5
16664871	4.26	4.28	0.31	0.44	-1.01	0.7236	0.9999	XR_947350; XR_957650	LOC105378726	uncharacterized LOC105378726	chr1	+	53770208	53773134	3.57	4.3	4.08	4.5	4.26	4.32	4.09	4.48	4.25	4.09	4.37	3.52	4.29	3.94	4.61	4.97	3.49	4.63	4.24	4.31	4.63	3.83
16664878	2.91	2.9	0.39	0.39	1.01	0.8254	0.9999	NR_131923; XR_947368; XR_957691; ENST00000445039; AK097571	LOC105378732	uncharacterized LOC105378732	chr1	+	53793905	53802890	2.59	2.47	2.59	3.3	2.45	2.54	3.24	2.93	2.92	3.57	3.1	3.32	3.37	3	2.25	2.71	2.62	2.96	2.63	2.63	3.49	3.21
16664883	3.14	3.17	0.34	0.22	-1.02	0.6742	0.9999	XR_947370; XR_947371; XR_957693; XR_957694	LOC105378733	uncharacterized LOC105378733	chr1	+	53905438	53923449	3.38	3.38	3.04	2.81	2.84	3.72	3.02	3.11	3.55	3.14	3.05	3.22	3.14	3.37	2.61	3.12	3.33	2.96	3.06	3.72	3.22	2.93
16664887	3.43	3.22	0.26	0.45	1.16	0.2797	0.9999	NM_033067; ENST00000371445; ENST00000463126; AK302085; BC029566; OTTHUMT00000022110; OTTHUMT00000022111; uc001cvq.1	DMRTB1	DMRT-like family B with proline-rich C-terminal, 1	chr1	+	53925072	53933161	3.57	2.65	3.58	3.13	3.33	3.57	2.95	3.18	3.41	2.93	3.13	3.55	3.43	2.51	2.91	3.98	3.45	3.12	3.48	3.65	3.56	3.83
16664897	3.34	3.22	0.46	0.4	1.09	0.3413	0.9999	NM_000792; NM_001039715; NM_001039716; NM_213593; ENST00000322679; ENST00000361921; ENST00000388876; ENST00000524406; ENST00000525044; ENST00000525202; ENST00000526329; ENST00000527060; ENST00000528946; ENST00000529329; ENST00000529589; ENST00000530084; ENST00000532493; ENST00000534069; ENST00000610607; ENST00000613679; ENST00000617230; AK290780; AY560374; AY560375; AY560376; AY560377; AY560378; …	DIO1	deiodinase, iodothyronine, type I	chr1	+	54356912	54376759	3.06	3.23	3.24	3.42	4.31	3.97	3.74	3.09	3.6	2.91	3.41	3.82	3.54	3.28	2.68	3.59	3.12	2.7	2.82	3.15	2.7	3.38
16664912	3.98	4.13	0.53	0.7	-1.1	0.5029	0.9999	NM_001256409; NM_052940; XM_006710327; XM_006710328; ENST00000319223; ENST00000371368; ENST00000371370; ENST00000444987; ENST00000477905; AK090881; BC013101; OTTHUMT00000023249; OTTHUMT00000023250; OTTHUMT00000023251; OTTHUMT00000023252; OTTHUMT00000023253	LRRC42	leucine rich repeat containing 42	chr1	+	54411750	54433841	3.89	3.64	5.2	4.26	3.6	3.62	5.04	4.16	4.63	3.96	4.65	4.2	3.76	3.72	4.48	3.34	3.41	4.44	3.85	4.1	5.76	3.9
16664928	2.32	2.45	0.39	0.42	-1.1	0.6872	0.9999				chr1	+	54447917	54452234	2.21	2.24	2.98	2.15	2.52	2.28	2.3	2.62	2.24	2	2.3	2.03	2.36	3.3	2.35	3.19	3.01	2.26	2.93	2.43	2.71	3.15
16664932	3.6	3.57	0.32	0.3	1.02	0.6869	0.9999	NM_153035; NR_130900; ENST00000234827; ENST00000371331; ENST00000498272; BC035374; OTTHUMT00000023245; OTTHUMT00000023246; OTTHUMT00000023300; uc001cwt.1; uc001cwu.1	TCEANC2	transcription elongation factor A (SII) N-terminal and central domain containing 2	chr1	+	54519260	54578192	3.11	3.83	3.76	3.4	3.49	2.85	3.84	3.36	3.88	3.72	4.04	3.78	3.6	3.39	3.61	3.59	3.12	3.72	3.14	3.3	3.5	3.73
16664943	2.84	2.75	0.35	0.27	1.07	0.1625	0.9999	ENST00000234827; ENST00000391366; OTTHUMT00000023245	TCEANC2	transcription elongation factor A (SII) N-terminal and central domain containing 2	chr1	+	54569968	54571750	2.68	2.46	2.75	2.83	3.33	2.96	2.69	2.91	3.3	3.15	2.82	2.4	2.75	2.9	3.3	3.13	2.53	3.73	2.67	2.74	2.64	2.81
16664947	5.22	5.46	0.53	0.6	-1.18	0.2161	0.9999	NM_016491; XM_005270920; ENST00000336230; ENST00000360840; ENST00000398219; ENST00000487096; ENST00000490670; ENST00000605337; AF325707; AK024572; AY421759; BC000041; OTTHUMT00000022224; OTTHUMT00000022225; OTTHUMT00000023015; OTTHUMT00000339689; OTTHUMT00000468412; uc001cxa.4; uc009vzp.3	MRPL37	mitochondrial ribosomal protein L37	chr1	+	54649714	54686603	5.43	5.6	6.13	4.84	4.64	5.29	5.54	5.7	5.89	5.42	6.4	5.1	4.71	5.09	5.51	4.59	4.55	5.67	4.99	5.3	6.66	4.97
16664963	3.55	3.81	0.48	0.52	-1.19	0.4908	0.9999	NR_103541; ENST00000361350	SSBP3-AS1	SSBP3 antisense RNA 1	chr1	+	54703710	54704736	4.04	3.6	4.16	4.05	3.5	3.18	4.17	3.72	2.78	3.51	3.16	2.76	3.16	4.34	3.94	3.83	3.32	4.39	3.15	3.78	4.3	3.61
16664967	3.53	3.71	0.42	0.44	-1.13	0.3419	0.9999				chr1	+	54751078	54753827	4.3	3.45	3.46	3.34	3.93	3.05	3.27	2.95	3.06	4.21	3.56	3.64	3.08	3.68	4.3	3.71	3.8	3.49	3.87	3.49	4.31	4.16
16664970	2.9	2.64	0.38	0.32	1.2	0.1551	0.9999				chr1	+	54881929	54886533	2.59	3.04	2.81	3.32	2.67	3.35	2.45	2.74	2.69	2.45	2.54	2.85	3.11	2.24	2.39	3.25	3.38	2.41	3.01	3.29	2.48	2.63
16664973	3.41	3.49	0.46	0.27	-1.05	0.9477	0.9999	XR_947373; XR_947374; XR_957704; XR_957705	LOC105378735	uncharacterized LOC105378735	chr1	+	54982177	54983024	3.15	3.28	2.99	3.32	3.04	3.4	3.48	3.55	4.15	3.65	3.62	3.46	4.23	4.01	3.64	3.46	4.24	3.19	4.05	3.4	3.44	3.42
16664976	3.89	3.81	0.4	0.41	1.06	0.5757	0.9999				chr1	+	54991059	54991126	3.78	3.43	3.43	4.03	3.88	3.38	3.83	3.34	3.9	4.05	4.35	3.95	3.47	4.07	3.52	3.93	4.31	3.54	4.42	4.55	3.15	4.32
16664978	3.44	3.26	0.66	0.15	1.13	0.1351	0.9999	NM_015547; NM_147161; ENST00000343744; ENST00000371316; ENST00000479837; ENST00000481208; ENST00000498228; AB014607; AF416921; AF416922; AK091112; BC001517; BC093844; BC093846; OTTHUMT00000027351; OTTHUMT00000027352; OTTHUMT00000027353; OTTHUMT00000027354; OTTHUMT00000027356; uc001cxj.2; uc001cxk.3; uc001cxl.2; uc001cxm.2	ACOT11	acyl-CoA thioesterase 11	chr1	+	55007930	55104865	3.46	3.28	3.03	3.65	4.12	2.97	3.14	3.2	2.72	3.44	3.42	2.98	3.33	3.25	3.46	3.28	3.49	3.87	3.09	5.14	3.28	3.46
16665006	3.9	3.88	0.43	0.21	1.01	0.2818	0.9999	NM_001039464; NM_001291332; NM_001291333; NM_004623; NR_026782; NR_037639; NR_037640; NR_037641; NR_111931; ENST00000339553; ENST00000371281; ENST00000371284; ENST00000371287; ENST00000395690; ENST00000409996; ENST00000413188; ENST00000421030; ENST00000422659; ENST00000438846; ENST00000440047; ENST00000440217; ENST00000472987; ENST00000478097; ENST00000486091; ENST00000486621; ENST00000493533; AF…	MROH7; TTC4; MROH7-TTC4	maestro heat-like repeat family member 7; tetratricopeptide repeat domain 4; MROH7-TTC4 readthrough (NMD candidate)	chr1	+	55107427	55208330	3.95	4.02	3.69	4.1	4	3.63	3.89	3.75	3.85	4.07	3.89	3.56	3.83	4.04	4.01	4.18	3.83	3.88	3.56	5.23	3.59	4.23
16665066	2.47	2.57	0.24	0.47	-1.08	0.4276	0.9999				chr1	+	55258558	55260578	2.38	2.27	2.38	2.66	2.42	2.55	2.77	2.99	2.25	2.86	2.86	2.25	2.69	2.07	3.22	3.47	2.86	2.25	2.54	2.19	2.09	2.34
16665069	2.99	2.66	0.42	0.44	1.26	0.1604	0.9999	NM_001110533; NM_152607; XM_011540842; ENST00000358193; ENST00000371273; BC039109; BC064142; OTTHUMT00000027673; OTTHUMT00000027674	LEXM	lymphocyte expansion molecule	chr1	+	55271736	55307937	2.45	3.86	2.66	2.98	3.17	2.5	2.55	2.59	2.82	3.08	2.97	2.19	2.68	2.93	2.68	2.72	2.61	3.39	2.41	3.77	2.96	3.59
16665083	4.14	3.93	0.9	1.55	1.16	0.9243	0.9999				chr1	+	55315907	55316923	3.42	4.45	6.33	3.09	4.87	4.05	5.29	4.33	3.86	3.89	5.69	2.84	3.41	3.67	3.99	3.02	4.27	5.22	3.33	4.08	8.19	4.62
16665086	2.82	3	0.52	0.4	-1.13	0.8692	0.9999				chr1	+	55352548	55354523	2.78	3.05	4.32	2.79	2.88	2.87	3.41	2.6	2.71	2.92	2.56	3.02	2.82	2.76	3.21	2.86	3.46	3.66	3.89	2.66	3.41	2.81
16665094	3.13	3	0.31	0.24	1.09	0.261	0.9999	NM_182532; XM_005270586; XM_011540911; XM_011540912; ENST00000371268; BC029775; OTTHUMT00000027683; uc001cyd.3	TMEM61	transmembrane protein 61	chr1	+	55446465	55457966	2.68	3.29	3.53	2.98	3.7	2.88	3.39	3.12	3.32	3.12	2.79	3.22	3.01	2.69	2.84	3.12	3.05	3.45	2.93	3.08	3	2.63
16665099	3.25	3.33	0.52	0.52	-1.06	0.576	0.9999				chr1	+	55461470	55462838	2.76	3.28	2.43	3.4	4.02	3.38	3.17	2.88	2.71	2.94	2.66	3.69	3.25	3.86	3.31	4.18	3.82	3.21	3.18	2.7	4.08	3.87
16665102	3.22	2.98	0.3	0.38	1.18	0.1321	0.9999	NM_057176; XM_006710883; ENST00000371265; AY034632; BC103898; BC103899; BC103900; OTTHUMT00000022213; uc001cye.3	BSND	barttin CLCNK-type chloride channel accessory beta subunit	chr1	+	55464606	55476556	3.02	2.79	3.04	2.85	3.53	3.12	3.19	3.05	3.39	2.87	2.51	2.99	3.25	3.03	2.57	3.77	3.61	3.22	3.47	3.04	2.68	3.76
16665109	3.32	3.41	0.15	0.28	-1.06	0.4066	0.9999	NM_174936; NR_110451; XM_011541193; ENST00000302118; ENST00000490692; AK124635; AK293870; AK297473; EF692496; OTTHUMT00000022279; OTTHUMT00000022280; uc001cyf.2; uc010ool.2; uc010oom.2	PCSK9	proprotein convertase subtilisin/kexin type 9	chr1	+	55505149	55530526	3.51	3.28	3.34	3.39	3.26	3.34	2.99	3.06	3.26	3.16	3.07	3.51	3.02	3.6	3.35	3.91	3.48	3.13	3.44	3.33	3.61	3.52
16665132	3.75	3.88	0.39	0.48	-1.09	0.9233	0.9999	NR_038320; uc021onx.1	LOC100507634	uncharacterized LOC100507634	chr1	+	55681081	55683128	3.27	4.54	4.64	3.48	4.15	3.39	3.87	3.57	4.1	3.53	4.47	3.66	3.71	3.86	2.88	3.92	3.64	4.05	4.08	3.75	3.91	3.39
16665136	2.38	2.54	0.24	0.36	-1.12	0.1939	0.9999				chr1	+	55683534	55699850	2.73	2.99	2.38	2.13	2.17	2.37	2.16	2.75	2.51	2.71	2.57	2.18	2.13	2.15	2.5	2.43	2.7	2.3	3.32	2.14	2.61	2.75
16665139	4.34	4.3	0.32	0.36	1.03	0.8046	0.9999	NR_039618; ENST00000581938; uc021ony.1	MIR4422	microRNA 4422	chr1	+	55691314	55691396	4.32	4.48	4.35	4.66	4.48	3.93	4.19	4.28	4.32	3.68	3.94	4.31	4.18	4.22	3.95	5.31	4.6	4.11	4.44	4.76	4.43	4.37
16665141	2.14	2.22	0.48	0.23	-1.06	0.8545	0.9999				chr1	+	55864187	55864293	1.95	2.1	2.1	1.72	2.24	1.83	1.96	2.16	1.8	2.47	2.42	2.5	3.12	2.5	1.93	2.5	2.54	1.85	2.38	1.74	2.14	2.8
16665143	2.67	2.62	0.22	0.25	1.03	0.7561	0.9999				chr1	+	56046710	56200675	2.59	2.35	2.3	2.76	2.83	2.77	2.75	2.4	2.42	3	2.36	2.89	2.96	3.01	2.39	2.52	2.64	2.49	2.85	2.6	2.89	2.62
16665147	2.31	2.06	0.36	0.36	1.19	0.3841	0.9999				chr1	+	56289440	56333921	2.22	2.4	2.31	2.29	2.21	3.07	1.94	1.95	1.82	2	2.04	1.88	2.29	1.94	2.07	2.55	2.36	2.63	3.09	2.01	2.1	2.72
16665154	2.15	2.24	0.39	0.28	-1.07	0.5397	0.9999				chr1	+	56336186	56345756	2.59	2.7	2.2	2.38	1.81	1.76	2.03	2.05	1.87	1.62	1.94	2.07	2.13	2.61	2.26	1.98	2.61	2.16	2.42	2.88	2.24	2.44
16665159	2.4	2.39	0.37	0.23	1.01	0.4408	0.9999	XR_947378; XR_957709	LOC105378738	uncharacterized LOC105378738	chr1	+	56410760	56415792	2.15	2.85	2.38	2.44	3.32	2.18	2.4	2.38	2.08	2.24	2.3	2.12	2.26	2.63	2.08	2.4	2.91	2.75	2.6	2.42	2.4	2.57
16665162	1.92	2.02	0.37	0.38	-1.07	0.6198	0.9999	XR_947377; XR_957708	LOC105378737	uncharacterized LOC105378737	chr1	+	56427584	56436730	2.44	2.16	1.95	1.81	2.1	1.84	1.86	1.94	1.85	1.84	1.88	2.11	1.9	1.92	1.91	3.11	2.05	2.61	2.46	1.97	2.02	2.98
16665165	2.65	2.71	0.26	0.41	-1.04	0.9292	0.9999	XR_947377; XR_957708	LOC105378737	uncharacterized LOC105378737	chr1	+	56441023	56483498	2.37	2.24	2.69	2.8	2.46	2.51	2.26	3.08	2.69	2.61	2.71	3.28	3.37	2.87	2.82	2.58	2.76	2.55	3.38	2.58	2.29	3.03
16665168	2.18	2.03	0.3	0.27	1.11	0.2144	0.9999				chr1	+	56611393	56620896	2.03	2.28	2.45	2.19	2.01	2.23	1.89	2.04	1.88	2.14	2.03	1.76	2.26	2.06	2.22	2.08	2.72	2.86	2.77	2.14	1.85	2.02
16665172	2.54	2.56	0.34	0.33	-1.01	0.9253	0.9999				chr1	+	56700768	56703535	3.11	2.14	2.19	2.55	2.24	2.48	2.73	2.16	3.3	2.75	2.45	2.39	2.18	2.35	2.57	2.96	2.83	2.78	3.02	2.29	2.56	2.71
16665176	2.94	2.73	0.4	0.4	1.16	0.1659	0.9999	XR_947392; XR_947393; XR_957724; XR_957725	LOC105378744	uncharacterized LOC105378744	chr1	+	56880635	56881638	2.65	2.3	2.65	3.17	2.95	2.43	3.08	2.44	3.21	2.72	2.43	2.86	2.7	3.13	3.32	2.58	2.94	3.01	3.28	3.31	2.2	3.91
16665182	3.1	3.36	0.65	0.78	-1.2	0.6367	0.9999	NM_006252; ENST00000371244; ENST00000610361; BC069680; BC069740; BC069823; EF056019; FJ200485; FJ200486; HQ628625; OTTHUMT00000022753; U06454; uc001cyk.4	PRKAA2	protein kinase, AMP-activated, alpha 2 catalytic subunit	chr1	+	57110990	57181008	3.45	3.16	3.43	4.12	2.5	3.34	3.31	2.42	3.17	4.34	5.38	2.98	2.99	3.85	3.99	3.62	2.97	2.69	2.74	4.38	3.56	3.04
16665193	3.23	2.95	0.27	0.27	1.21	0.4702	0.9999	NM_000562; XM_011542079; ENST00000361249; BC132911; BC132913; M16974; OTTHUMT00000022890; uc001cyo.2	C8A	complement component 8, alpha polypeptide	chr1	+	57320443	57383894	2.96	2.74	2.68	3.13	3.27	3.24	2.66	3.21	3.35	2.64	2.94	2.66	2.74	3.6	2.91	3.13	3.32	3.26	3.03	3.19	3.07	3.12
16665207	2.94	3.18	0.5	0.53	-1.18	0.4676	0.9999	XR_947396; XR_957728	LOC105378745	uncharacterized LOC105378745	chr1	+	57429559	57462430	4.06	2.53	2.58	3.29	3.02	2.68	3.99	2.96	2.73	3.3	2.45	2.99	2.74	3.28	3.58	3.19	2.54	3.13	3.41	4.29	2.79	3.17
16665214	2.74	2.5	0.24	0.4	1.18	0.4031	0.9999	XR_947404; XR_957736; AK023382	LOC105378749	uncharacterized LOC105378749	chr1	+	57457023	57480373	3.17	3.04	2.41	2.85	3.22	2.78	2.64	2.54	2.6	2.78	2.34	2.37	2.7	2.16	2.13	2.38	2.94	2.4	3.31	2.51	2.56	2.84
16665219	2.58	2.7	0.22	0.48	-1.09	0.2971	0.9999				chr1	+	57852248	57853122	1.75	2.32	2.59	2.5	2.56	2.63	2.61	3.23	2.5	2.34	2.5	2.11	2.73	2.82	2.98	3.43	2.64	2.13	2.77	2.05	2.71	2.62
16665222	2.74	2.97	0.39	0.45	-1.17	0.9404	0.9999				chr1	+	58222756	58222848	3.06	3.07	2.86	2.8	2.63	3.48	2.37	2.1	2.66	2.48	3.22	2.38	2.75	3.37	2.64	3.24	3.74	3	2.91	2.79	3.46	2.5
16665224	2.56	2.43	0.26	0.27	1.09	0.4974	0.9999	NR_104362; NR_104363; NR_104364; NR_104365; ENST00000416598; ENST00000420811; ENST00000432897; ENST00000434141; ENST00000457412; ENST00000585576; ENST00000585589; ENST00000587466; ENST00000588058; ENST00000588227; ENST00000590080; ENST00000591173; ENST00000591523; ENST00000591882; ENST00000592753; ENST00000592838; ENST00000592898; ENST00000608806; ENST00000608833; ENST00000610175; ENST00000610197…	DAB1-AS1	DAB1 antisense RNA 1	chr1	+	58326215	58333170	2.22	2.93	3.12	2.83	2.48	2.38	2.92	2.72	2.13	2.69	2.36	2.49	2.75	2.39	2.17	2.34	2.52	2.42	2.67	2.49	2.31	2.71
16665232	2.06	2.2	0.42	0.36	-1.09	0.9913	0.9999	ENST00000457412; ENST00000586465; ENST00000588058; ENST00000590080; ENST00000591173; ENST00000591523; ENST00000592838; ENST00000608580; ENST00000609323	DAB1-AS1	DAB1 antisense RNA 1	chr1	+	58343974	58346412	2.34	2.22	1.92	2.14	2.04	2.06	1.89	2.09	1.79	2.85	1.77	2.34	1.91	2.38	2.12	2.7	2.3	3.07	2.86	1.84	1.72	2.51
16665235	2.58	2.55	0.24	0.29	1.02	0.828	0.9999				chr1	+	58525811	58545946	2.3	2.57	2.82	2.42	2.78	2.24	2.63	2.46	2.3	2.42	2.23	2.47	2.56	2.54	2.81	2.93	2.76	2.98	3.22	2.67	2.57	2.45
16665240	2.33	2.13	0.34	0.38	1.15	0.2948	0.9999				chr1	+	59180600	59184660	1.88	1.78	2	2	2.15	2.43	2.54	2.13	2.75	2.06	1.99	2.08	2.33	2.18	2.16	2.96	2.9	2.81	2.56	2.01	1.67	2.36
16665245	2.2	2.46	0.53	0.77	-1.2	0.13	0.9999				chr1	+	59187951	59188044	2.12	2.3	2.36	2.82	1.59	1.86	1.99	2.41	2.18	2.11	2.22	2.01	1.81	3.04	3.17	3.58	2.5	2.13	4.43	2.49	2.65	3.51
16665247	3.2	3.5	0.35	0.42	-1.23	0.0829	0.9999	NR_034014; NR_034015; NR_108106; AK055150; AK296298	LINC01135	long intergenic non-protein coding RNA 1135	chr1	+	59250823	59366668	3.3	3.94	3.34	3.64	3.08	2.76	2.82	3.62	2.96	3.24	3.38	3.43	3.05	3.78	3.46	4.09	3.54	4.02	4.27	3.22	3.27	3.19
16665254	2.68	2.73	0.4	0.24	-1.04	0.6852	0.9999	NR_110626	LINC01358	long intergenic non-protein coding RNA 1358	chr1	+	59486059	59510286	2.71	2.94	2.45	2.49	2.83	3.29	2.74	2.46	3.36	2.6	2.88	2.65	2.44	2.65	2.39	2.55	2.66	3.48	3.11	2.39	3.09	2.85
16665261	2.46	2.6	0.31	0.57	-1.1	0.1463	0.9999				chr1	+	59592661	59598505	2.71	2.48	1.89	2.6	2.64	2.39	2.28	2.67	2.69	2.18	3.83	2.01	2.46	2.39	2.27	3.66	2.67	2.31	2.79	2.12	2.97	2.97
16665263	2.19	2.35	0.41	0.31	-1.12	0.9533	0.9999				chr1	+	59613313	59615760	1.91	2.55	2.45	2.24	3.44	2	2.5	2.73	2.21	2.68	2.71	2.71	2.17	2.25	1.88	2.32	2.09	2.12	2.14	2.29	2.17	2.05
16665266	3.32	3.4	0.5	0.4	-1.06	0.8997	0.9999	NM_001113411; NM_001244714; NM_001278224; NM_018291; NR_103473; XM_011541728; XM_011541729; XM_011541730; XM_011541731; XM_011541732; XM_011541733; XM_011541734; XM_011541735; XM_011541736; XM_011541737; XM_011541738; XR_946697; XR_946698; ENST00000303721; ENST00000371210; ENST00000371212; ENST00000371218; ENST00000413489; ENST00000430447; ENST00000462744; ENST00000466791; ENST00000471169; ENST00…	FGGY	FGGY carbohydrate kinase domain containing	chr1	+	59762467	60233347	3.6	3.14	3.14	3.48	3.2	3.43	3.36	3	4.6	3.31	3.87	3.22	2.89	3.27	3.94	3.06	3.61	4.1	3.61	3.36	4.26	2.95
16665298	2.3	2.16	0.31	0.37	1.1	0.8846	0.9999	NR_110627; ENST00000424725	LOC101926944	uncharacterized LOC101926944	chr1	+	60238467	60254520	2.17	2.09	2.06	2.38	2.59	2.49	2.04	2.41	2.14	2.39	2.06	2.14	2.79	2.17	2.22	2.63	2.32	1.88	3.11	1.71	1.67	2.21
16665302	2.12	2.36	0.4	0.35	-1.18	0.619	0.9999	NM_015888; XM_006710676; XM_011541562; XM_011541563; XR_246271; XR_946665; ENST00000371208; ENST00000455990; ENST00000465876; ENST00000466803; ENST00000474695; ENST00000491135; AF044923; AK097735; AK292314; AK301768; BC011621; OTTHUMT00000024934; OTTHUMT00000024935; OTTHUMT00000024936; OTTHUMT00000024937; OTTHUMT00000024938; OTTHUMT00000024939; uc001czo.3; uc001czp.3; uc009wad.3; uc010oor.2	HOOK1	hook microtubule-tethering protein 1	chr1	+	60280458	60342050	2.4	2.57	2.18	2.66	1.81	1.92	2.05	1.92	2	2.16	2.02	1.94	2.13	2.87	2.81	2.33	2.07	2.25	2.73	3.03	2.36	2.89
16665332	3.31	3.33	0.12	0.3	-1.01	0.7986	0.9999				chr1	+	60539554	60542979	3.48	3.33	3.28	3.34	3.31	3.4	3.25	3.36	3.21	3.52	3.05	2.95	3.23	3.34	2.91	3.8	3.2	3.51	3.85	3.14	3.48	3.32
16665335	2.59	2.81	0.24	0.44	-1.17	0.0268	0.9999				chr1	+	60580547	60615351	3.19	2.6	2.74	2.62	2.99	2.44	2.5	2.84	2.48	2.43	2.51	2.6	2.63	2.91	3.52	2.92	2.67	2.33	3.85	2.07	2.69	2.69
16665340	2.23	2.16	0.19	0.3	1.05	0.7466	0.9999	XR_947430; XR_957761	LOC105378760	uncharacterized LOC105378760	chr1	+	60708563	60724248	2.02	2.69	2.55	2.02	2.3	2.09	1.93	2.44	2.35	2.21	2.57	2.47	2.09	2.09	1.92	1.88	2.36	2.15	2.34	2.07	1.94	2.56
16665343	2.33	2.61	0.2	0.36	-1.21	0.1128	0.9999				chr1	+	60880143	60881834	1.95	2.7	2.03	2.47	2.16	2.23	2.82	2.43	2.49	2.55	2.29	2.91	2.43	2.28	2.77	2.96	2.34	2.08	2.9	2.2	2.1	2.65
16665346	4.9	4.91	0.67	0.53	-1.01	0.9777	0.9999	NM_001134673; NM_001145511; NM_001145512; NM_005595; XM_011541512; XM_011541513; XM_011541514; XM_011541515; ENST00000357977; ENST00000371184; ENST00000371185; ENST00000371187; ENST00000371189; ENST00000371191; ENST00000403491; ENST00000407417; ENST00000476646; ENST00000479364; ENST00000482020; ENST00000485903; ENST00000493627; ENST00000496712; AK299289; AK299356; AK299579; BC022264; OTTHUMT00000…	NFIA	nuclear factor I/A	chr1	+	61330931	61928465	5.85	4.81	4.09	4.87	5.19	3.89	5.27	4.4	6.24	5.19	5.31	4.61	4.59	4.84	4.95	3.9	5.2	5.49	4.74	4.94	5.42	4.33
16665370	2.37	2.45	0.4	0.25	-1.06	0.9417	0.9999				chr1	+	62102824	62113990	2.77	2.4	2.19	2.09	2.54	2.45	2.74	2.12	2.04	2.35	2.04	2.54	2.49	2.26	2.29	2.71	2.51	2.71	2.64	2.02	2.43	3.43
16665373	3.75	3.4	0.61	0.61	1.28	0.562	0.9999	NM_176877; XM_005270341; XM_005270347; XM_006710278; XM_011540462; XM_011540463; XM_011540464; XM_011540465; XM_011540466; XM_011540467; XM_011540468; XM_011540469; XM_011540470; ENST00000307297; ENST00000316485; ENST00000371158; ENST00000459752; ENST00000465798; ENST00000472512; ENST00000484562; ENST00000484937; ENST00000488913; ENST00000490547; ENST00000493967; ENST00000494842; ENST00000613764;…	INADL	InaD-like (Drosophila)	chr1	+	62208149	62629592	3.52	3.27	4.01	3.99	3.23	2.83	3.42	3.4	4.18	4.66	5.16	2.99	4.04	3.16	3.56	3.5	3.72	3.16	2.92	3.81	3.87	2.73
16665433	4.3	4.26	0.67	0.51	1.03	0.2298	0.9999				chr1	+	62282091	62282194	4.29	3.57	4.16	4.25	4.34	3.61	4.41	3.93	4.79	4.2	4.47	3	3.79	4.01	3.88	4.55	5.74	4.69	4.7	3.7	4.52	5.31
16665435	2.85	2.69	0.37	0.29	1.12	0.5032	0.9999				chr1	+	62318171	62318274	3.28	2.67	3.05	2.89	3.47	3.41	2.64	3.01	2.41	3	2.68	2.48	2.48	2.43	2.47	2.84	2.61	2.94	3.15	2.75	2.58	2.35
16665437	2.25	2.64	0.62	0.29	-1.31	0.9659	0.9999	NR_036058	MIR3116-1	microRNA 3116-1	chr1	+	62544458	62544531	2.4	2.7	2.3	2.33	2.02	3.04	2.52	2.67	2.24	2.21	1.91	2.32	2.98	2.76	2.75	2.79	2.1	2.36	2.91	2.31	2.39	4.15
16665439	3.16	3.21	0.39	0.77	-1.04	0.2895	0.9999	NM_001164835; NM_019079; ENST00000498273; AB211065; BC111559; OTTHUMT00000024688; uc001dae.4; uc021ooc.1	L1TD1	LINE-1 type transposase domain containing 1	chr1	+	62660474	62678000	3.79	2.97	3.07	3.05	3.26	2.81	5.5	3.17	3.06	2.37	2.57	3.2	3.05	3.07	3.46	3.8	3.32	3.5	2.96	3.77	3.32	3.61
16665447	4.67	4.72	0.91	0.99	-1.04	0.7465	0.9999	NM_001017415; NM_001017416; NM_003368; ENST00000339950; ENST00000371146; ENST00000442679; ENST00000452143; AB014458; AF117386; AK096788; BC050525; OTTHUMT00000024881; OTTHUMT00000025014; OTTHUMT00000025015; uc001daj.2; uc001dak.2; uc001dal.2	USP1	ubiquitin specific peptidase 1	chr1	+	62901968	62917475	4.61	4.43	6.07	4.68	4.61	4.19	5.3	5.01	6.43	5.19	6.94	4.83	4.24	4.98	3.96	3.41	3.05	4.79	4.14	4.71	6.14	4.46
16665461	2.44	2.32	0.23	0.37	1.09	0.9585	0.9999	NM_014495; ENST00000371129; ENST00000482591; ENST00000493994; AF152562; AK289426; AY358273; BC058287; OTTHUMT00000025344; OTTHUMT00000025345; OTTHUMT00000096778	ANGPTL3	angiopoietin like 3	chr1	+	63063158	63071830	2.61	2.09	2.44	2.55	3.01	2.45	3.19	2.26	2.26	2.42	2.7	2.38	2.6	2.3	2.13	3.08	2.38	2.39	2.28	2.64	2.28	2.09
16665472	3.37	3.47	0.43	0.4	-1.07	0.506	0.9999	BC030752	LOC400756	uncharacterized LOC400756	chr1	+	63154153	63176365	3.59	3.3	3.31	3.18	3.73	2.92	3.22	3.9	3.77	3.13	2.95	3.03	2.75	3.49	3.7	3.72	3.07	3.8	4.34	3.54	3.4	4.12
16665475	3.55	3.73	0.47	0.65	-1.14	0.6607	0.9999	NM_032852; NM_178221; XM_005271288; XM_011542313; XM_011542314; ENST00000317868; ENST00000371118; ENST00000371120; ENST00000414558; ENST00000443289; BC033024; OTTHUMT00000025332; OTTHUMT00000025333; OTTHUMT00000025334; OTTHUMT00000025335; OTTHUMT00000025336; uc001dat.3; uc001dau.3	ATG4C	autophagy related 4C, cysteine peptidase	chr1	+	63249777	63339980	3.22	4.17	4.19	3.21	3.34	3.25	3.28	4.03	4.38	3.83	4.49	3.83	3.76	3.43	3.63	2.16	3.6	2.85	3.63	3.03	4.3	3.63
16665492	3.13	3.19	0.27	0.28	-1.04	0.9233	0.9999				chr1	+	63361680	63367310	2.94	3.43	3.25	3.14	2.99	3.56	3.33	3.16	2.98	3.83	3.27	3.16	3.07	3.5	3.77	2.74	3.1	3.12	3.07	3.1	3.07	3.44
16665494	2.11	2.44	0.38	0.43	-1.25	0.1208	0.9999				chr1	+	63489878	63491329	2.28	3.38	2	2.65	2.12	2.01	2.6	2.24	2.03	1.94	2.4	2.45	1.88	2.58	2.13	3.17	2.26	3.02	2.86	2.3	1.98	2.79
16665497	2.34	2.37	0.22	0.42	-1.02	0.4968	0.9999				chr1	+	63604921	63628824	2.32	2.21	2.17	2.2	2.86	2.64	2.66	1.91	2.28	2.35	2.37	2.51	2.23	2.26	2.34	2.98	2.39	2.24	2.49	2.41	3.49	2.63
16665501	2.62	2.33	0.43	0.26	1.22	0.2021	0.9999	XR_947454; XR_947455; XR_957784; XR_957785	LOC105378770	uncharacterized LOC105378770	chr1	+	63662012	63664798	2.32	2.33	2.22	3.24	2.71	2.69	2.54	2.41	1.84	2.95	2.23	2.22	2.18	2.48	2.2	3.01	3.11	2.35	2.5	2.45	2.02	2.8
16665504	2.79	2.85	0.42	0.3	-1.04	0.8324	0.9999				chr1	+	63715694	63717442	2.61	3.36	2.68	2.51	2.55	3.12	3.13	2.76	2.41	3.72	3.16	2.54	3.14	2.63	2.4	2.8	2.82	3.06	3.08	2.87	3.02	2.24
16665507	2.95	3.54	0.33	0.68	-1.51	0.0158	0.9999	NM_012183; ENST00000371116; AF086235; OTTHUMT00000025331; uc001dax.2	FOXD3	forkhead box D3	chr1	+	63788730	63790797	3.37	4.67	2.8	3.37	3.26	3	3.87	4.49	2.6	2.91	2.56	3.1	2.65	2.95	2.91	4.13	3.03	2.88	3.47	2.98	3.93	3.73
16665510	2.71	3.07	0.42	0.62	-1.28	0.2658	0.9999				chr1	+	63803934	63804043	3.84	3.4	2.52	2.83	3.1	3.25	2.49	3.14	2.69	2.36	2.42	3.1	2.34	3.19	1.76	2.69	2.78	2.61	3.79	3.6	3.18	2.21
16665512	3.75	3.82	0.53	0.69	-1.06	0.6503	0.9999	NM_013339; ENST00000263440; ENST00000371108; ENST00000462390; ENST00000465969; ENST00000487136; ENST00000494765; ENST00000603108; AF063604; AF102851; AK295286; BC001253; OTTHUMT00000025330; OTTHUMT00000037172; OTTHUMT00000037173; OTTHUMT00000037174; OTTHUMT00000096786; OTTHUMT00000252852; OTTHUMT00000468470; uc010oox.2; uc021oof.1	ALG6	ALG6, alpha-1,3-glucosyltransferase	chr1	+	63833261	63904233	3.57	4.27	3.88	3.74	3.69	3.51	4.32	3.27	5.14	4.11	5.42	3.93	3.57	3.81	3.47	3.35	3.57	3.8	3.25	4.15	4.75	3.01
16665536	3.19	3.16	0.32	0.39	1.02	0.2266	0.9999	NM_032437; XM_005271274; XM_006710976; XM_006710977; XM_011542301; XM_011542302; XR_946779; XR_946780; XR_946781; ENST00000371088; ENST00000460678; ENST00000461039; ENST00000480886; ENST00000493605; ENST00000496956; AB058702; AK292220; AK315850; BC015814; OTTHUMT00000024910; OTTHUMT00000024911; OTTHUMT00000024912; OTTHUMT00000024913; OTTHUMT00000024914; OTTHUMT00000024915; uc001dbf.3	EFCAB7	EF-hand calcium binding domain 7	chr1	+	63989013	64038364	3.32	2.62	3.02	3.05	3.29	3.15	3.28	3.33	4.16	3.2	3.78	3.2	3.43	3.03	3.04	2.33	3.21	3.31	2.86	3.18	3.18	3.1
16665558	2.32	2.43	0.54	0.72	-1.08	0.67	0.9999	NR_002771; uc001dbg.1	DLEU2L	deleted in lymphocytic leukemia 2-like	chr1	+	64014635	64016307	2.88	2.97	2.02	2.14	2.23	1.73	2.49	2.48	3.26	2.94	4.39	2.36	3.46	1.7	2.47	1.9	2.08	2.48	2.05	2.59	2.75	2.31
16665566	3.95	3.83	0.48	0.86	1.09	0.7054	0.9999	NM_001172818; NM_001172819; NM_002633; ENST00000371083; ENST00000371084; ENST00000473117; ENST00000483707; ENST00000540265; AK293298; AK294186; AK298505; AK300100; BC001756; BC019920; BC067763; BT006961; M83088; OTTHUMT00000024868; OTTHUMT00000024869; OTTHUMT00000024870; OTTHUMT00000024871; uc001dbh.3; uc010ooy.2; uc010ooz.2	PGM1	phosphoglucomutase 1	chr1	+	64058916	64125916	3.68	3.37	4.41	3.52	4.42	4.11	4.72	4.16	4.96	3.82	5.35	4.16	3.66	3.58	3.9	3.13	3.49	4.45	3.51	3.57	5.88	3.87
16665588	4.52	4.56	1.11	0.87	-1.03	0.9248	0.9999	NM_001083592; NM_005012; XM_011541526; ENST00000371079; ENST00000371080; ENST00000482426; ENST00000545203; BC080541; M97675; OTTHUMT00000025002; OTTHUMT00000025003; OTTHUMT00000025004; uc001dbi.4	ROR1	receptor tyrosine kinase-like orphan receptor 1	chr1	+	64239690	64647181	4.85	3.83	3.21	4.53	3.86	3.9	5.08	4.4	6.43	5.34	4.58	3.49	4.19	4.86	6.78	4.17	4.67	6.61	4.54	3.62	5.37	5.21
16665603	2.15	2.73	0.39	0.49	-1.5	0.0247	0.9999	XM_011540765	UBE2U	ubiquitin-conjugating enzyme E2U (putative)	chr1	+	64652512	64657832	1.86	2.46	1.85	2.37	1.98	3.15	2.6	2.95	2.11	2.05	2.15	2.87	1.75	2.81	3.18	2.14	2.45	2.04	3.07	2.57	3.43	2.29
16665606	2.18	2.17	0.13	0.21	1.01	0.9825	0.9999	NM_152489; XM_005270498; XM_005270499; XM_006710379; XM_011540764; XM_011540765; XM_011540766; XM_011540767; XM_011540768; XM_011540769; XM_011540770; XM_011540771; XM_011540772; XM_011540773; XM_011540774; XM_011540775; XM_011540776; XM_011540777; XM_011540778; XR_246236; XR_946548; XR_946549; XR_946550; XR_946551; XR_946552; ENST00000371076; ENST00000371077; ENST00000464349; ENST00000608020; EN…	UBE2U	ubiquitin-conjugating enzyme E2U (putative)	chr1	+	64669310	64733051	1.91	2.1	2.39	2.09	2.26	2.07	2.37	2.17	2.12	2.05	2.28	2.55	2.11	2.5	2.13	2.17	2.28	2.26	2.04	2.4	1.99	2.16
16665621	4.44	4.43	0.88	1.09	1	0.3183	0.9999	NM_001293274; NM_020925; XM_011541862; XM_011541863; ENST00000290039; ENST00000470527; ENST00000486580; ENST00000495994; AK126515; AK131297; AK299361; BC039301; BX537603; OTTHUMT00000025032; OTTHUMT00000025033; OTTHUMT00000025238; OTTHUMT00000313506; uc001dbo.1; uc001dbp.1; uc001dbq.1; uc010opa.1	CACHD1	cache domain containing 1	chr1	+	64936428	65158741	6.74	4.21	4.64	5.26	4.04	2.89	4.54	4.26	4.37	4.5	4.93	3.82	4.03	4.76	6.89	4.05	3.63	4.69	3.71	6.28	5.48	4.75
16665654	2.04	2.18	0.18	0.43	-1.1	0.0498	0.9999	NR_039957; ENST00000582305; uc021ooh.1	MIR4794	microRNA 4794	chr1	+	65045530	65045606	2.34	2.62	2.04	1.95	2.05	2.08	2.1	2.12	1.73	1.71	1.89	1.95	2.09	1.83	2.14	2.49	2.01	2.23	3.32	1.76	2.48	2.25
16665656	5.05	4.78	0.5	0.74	1.21	0.6131	0.9999	NM_018211; XM_006710738; XM_011541706; XR_946693; XR_946694; ENST00000294428; ENST00000371072; ENST00000418058; AK001632; AK299228; OTTHUMT00000025240; OTTHUMT00000025241; uc001dbs.2; uc001dbt.2; uc010opb.2	RAVER2	ribonucleoprotein, PTB-binding 2	chr1	+	65210778	65298915	5.38	5.64	5.89	5.72	4.73	4.54	4.91	4.7	5.16	5.27	6.52	4.78	4.53	4.98	4.5	3.84	4.63	5.25	4.09	5.38	4.76	4.44
16665674	4.61	4.62	0.33	0.54	-1.01	0.6536	0.9999	NM_001005353; NM_013410; NM_203464; ENST00000327299; ENST00000395334; ENST00000470888; ENST00000474968; ENST00000479060; ENST00000497030; ENST00000545314; ENST00000546702; BC016180; BC040224; BC066944; BC148270; CR456830; OTTHUMT00000025040; OTTHUMT00000025041; OTTHUMT00000025042; OTTHUMT00000025043; OTTHUMT00000025044; OTTHUMT00000404161; uc001dby.3; uc001dbz.3; uc001dca.3; uc009wan.3; AK025926;…	AK4	adenylate kinase 4	chr1	+	65613232	65697828	4.64	3.37	5.19	5.06	4.34	4.49	4.92	5.05	4.8	4.74	4.15	5.2	4.81	4.87	4.01	4.85	4.37	4.32	4.26	4.14	4.61	4.62
16665687	3.56	3.43	0.36	0.17	1.09	0.5904	0.9999	NM_001256864; NM_001256865; NM_014787; XM_011542483; XM_011542484; XM_011542485; XM_011542486; XM_011542487; XM_011542488; XM_011542489; ENST00000263441; ENST00000371069; ENST00000395325; ENST00000463018; ENST00000472787; ENST00000483402; ENST00000494710; ENST00000498720; AK296408; BC051722; BC109279; BC109280; OTTHUMT00000025134; OTTHUMT00000025135; OTTHUMT00000025137; OTTHUMT00000025138; OTTHUM…	DNAJC6	DnaJ (Hsp40) homolog, subfamily C, member 6	chr1	+	65713902	65881689	3.39	3.45	3.96	3.53	4.06	3.47	3.28	3.29	3.74	3.57	3.43	3.45	3.3	3.79	3.32	3.61	3.4	2.71	3.64	3.33	3.29	3.69
16665717	4.07	4.01	0.55	0.53	1.04	0.4202	0.9999	NM_001003679; NM_001003680; NM_001198681; NM_001198683; NM_001198687; NM_001198688; NM_001198689; NM_002303; NM_017526; ENST00000344610; ENST00000349533; ENST00000371058; ENST00000371059; ENST00000371060; ENST00000371065; ENST00000406510; ENST00000462765; ENST00000471762; ENST00000475108; ENST00000484243; ENST00000488747; ENST00000497874; ENST00000613538; ENST00000616738; AK094801; AK130096; AK29…	LEPR; LEPROT	leptin receptor; leptin receptor overlapping transcript	chr1	+	65886131	66107242	5	3.91	3.95	4.17	4.07	4.24	4.74	4.08	5.34	5.03	4.35	4.09	4.01	3.4	4.08	3.58	4.05	3.41	3.47	3.72	3.48	4.16
16665752	2.06	2.08	0.28	0.32	-1.01	0.9628	0.9999				chr1	+	65952089	65959871	2.49	2.35	1.85	1.8	1.64	2.16	2.05	1.96	2.28	2.24	1.63	1.96	2.22	1.51	2.14	2.49	2.1	2.62	2.23	1.85	1.92	1.92
16665755	2.54	2.61	0.39	0.61	-1.05	0.7025	0.9999				chr1	+	66037232	66037335	2.75	3.57	2.1	2.67	2.57	2.54	2.89	2.58	2.54	2.34	2.03	2.29	2.31	1.98	2.22	3.44	2.93	2.91	3.64	3.57	2.5	2.52
16665757	3.26	3.3	0.34	0.62	-1.03	0.6072	0.9999	NM_001037339; NM_001037340; NM_001037341; NM_001297440; NM_001297441; NM_001297442; NM_002600; XM_005270923; XM_005270924; XM_005270925; XM_006710680; XM_011541565; XM_011541566; ENST00000329654; ENST00000341517; ENST00000371045; ENST00000371048; ENST00000412480; ENST00000423207; ENST00000480109; ENST00000483863; ENST00000490695; ENST00000491340; ENST00000524999; ENST00000526197; ENST00000526666;…	PDE4B	phosphodiesterase 4B, cAMP-specific	chr1	+	66258193	66840262	3.06	3.97	3.5	3.61	3.42	3.17	4.58	3.81	3.02	3.73	3.28	3.26	3.57	3.7	3.24	2.37	2.78	2.91	2.74	2.81	2.97	3.26
16665796	4.86	3.97	0.74	0.52	1.86	0.0094	0.9999	NM_001308203; NM_032291; XM_005271264; XM_005271265; XM_005271266; XM_005271268; XM_005271270; XM_006710961; XM_006710962; XM_006710963; XM_006710964; XM_006710965; XM_006710966; XM_006710967; XM_006710968; XM_006710969; XM_006710971; XM_006710972; XM_006710973; XM_006710974; XM_011542286; XM_011542287; XM_011542288; XM_011542289; XM_011542290; XM_011542291; XM_011542292; XM_011542293; XM_0115422…	SGIP1	SH3-domain GRB2-like (endophilin) interacting protein 1	chr1	+	66999066	67213982	4.64	3.75	4.93	4.52	5.35	5	5.35	4.38	4.2	5.81	4.18	3.93	5.42	3.87	3.52	4.25	3.78	5.98	3.84	4.01	3.75	4.33
16665833	2.21	2.2	0.35	0.25	1	0.9673	0.9999	NR_036060; uc021oon.1	MIR3117	microRNA 3117	chr1	+	67094123	67094200	2.2	2.18	1.84	1.73	2.2	2.24	2.58	1.79	2.18	2.95	2.02	1.93	2.58	2.37	2.32	2.37	1.76	2.18	2.47	2.23	1.95	2.2
16665835	2.77	2.61	0.19	0.35	1.11	0.8582	0.9999	NM_152665; XM_011540933; ENST00000282670; ENST00000448074; ENST00000489510; ENST00000491611; ENST00000525663; ENST00000528352; BC106885; OTTHUMT00000025399; OTTHUMT00000025400; OTTHUMT00000025401; OTTHUMT00000386654; OTTHUMT00000386656; OTTHUMT00000470279; uc001dcv.3; uc009wau.3; uc009wav.3	TCTEX1D1	Tctex1 domain containing 1	chr1	+	67218140	67244734	2.49	2.26	3	2.36	2.73	2.83	2.61	2.53	2.77	2.61	2.45	2.68	2.98	3.12	2.8	3.41	2.73	2.79	2.41	2.52	3.07	2.78
16665850	2.56	2.7	0.28	0.37	-1.1	0.6052	0.9999				chr1	+	67292625	67294241	3.15	2.59	2.29	2.91	2.91	2.49	2.77	2.31	2.57	2.6	2.39	2.89	2.42	2.76	2.52	3.49	3.25	2.5	2.82	2.69	2.26	2.45
16665853	4.71	4.14	0.65	0.74	1.48	0.125	0.9999	NM_001077700; NM_001077701; NM_001077702; NM_001077703; NM_001077704; NM_001146110; NM_001146111; NM_001146112; NM_001146113; NM_001278215; NM_020948; XM_005271075; XM_005271076; XM_005271077; XM_006710794; XM_011541864; XM_011541865; XM_011541866; XM_011541867; ENST00000355356; ENST00000355977; ENST00000357692; ENST00000371012; ENST00000371014; ENST00000371016; ENST00000371018; ENST00000401041; …	MIER1	mesoderm induction early response 1, transcriptional regulator	chr1	+	67390578	67454302	4.08	3.84	4.73	4.9	5.12	4.09	4.97	5	5.67	5.99	5.86	4.9	4.99	3.99	4.07	3.71	4.25	4.51	3.61	4.06	3.57	4.12
16665878	2.39	2.58	0.21	0.26	-1.14	0.2503	0.9999	NM_144701; XM_005270516; XM_011540789; XM_011540790; XM_011540791; ENST00000347310; ENST00000395227; ENST00000425614; ENST00000473881; AF461422; AM990337; AY937250; BC016829; BC040720; FM212241; OTTHUMT00000025199; OTTHUMT00000025200; OTTHUMT00000095781; uc001ddo.3; uc001ddp.2; uc001ddq.3; uc001ddr.3; uc001dds.3; uc001ddt.3; uc009waz.3; uc010opi.2; uc010opj.2; uc010opk.2; uc010opl.2; uc010opm.2; …	IL23R	interleukin 23 receptor	chr1	+	67632083	67725662	2.94	2.9	2.38	2.51	2.27	2.48	2.26	2.89	2.27	2.27	2.37	2.41	2.38	2.84	2.34	2.66	2.94	2.58	2.55	2.24	2.4	2.65
16665899	2.14	2.23	0.58	0.57	-1.06	0.9075	0.9999				chr1	+	67661823	67661926	2.7	2.29	1.98	2.02	1.76	1.77	2.1	1.82	2.23	2.07	2.01	1.58	2.46	2.41	3.45	2.22	3.07	2.08	3.09	2.67	1.77	3.63
16665901	2.45	2.44	0.28	0.35	1	0.6422	0.9999	NM_001258214; NM_001258215; NM_001258216; NM_001559; NR_047583; NR_047584; XM_005270825; XM_005270827; XM_005270828; XM_006710617; XM_011541383; XM_011541384; XM_011541385; ENST00000262345; ENST00000371000; ENST00000441640; ENST00000465396; ENST00000541374; ENST00000544434; AK294494; AK300020; AK316525; BC104772; BC104774; BC143249; OTTHUMT00000025202; OTTHUMT00000095782; OTTHUMT00000095783; OTTH…	IL12RB2	interleukin 12 receptor, beta 2	chr1	+	67773047	67862583	2.28	3.26	2.51	2.6	2.65	2.28	2.71	2.41	2.3	2.57	2.83	2.56	2.57	2.47	2.06	2.3	2.91	2.09	2.51	1.98	2.06	2.23
16665923	2.81	2.56	0.53	0.63	1.19	0.1992	0.9999				chr1	+	67882897	67883001	2.4	2.07	2.7	3.23	3.36	2.52	2.58	3.93	4.14	2.67	3.01	2.03	2.42	2.1	1.95	2.69	3.06	2.72	3.39	2.33	2.78	3.16
16665925	3.11	3.15	0.33	0.44	-1.03	0.796	0.9999	XR_426708; XR_431183; XR_947471; XR_947472; XR_947473; XR_958008; XR_958022; XR_958015	LOC102724481	uncharacterized LOC102724481	chr1	+	67987996	67998015	3.17	2.95	2.77	3.18	3.17	3.75	3.53	2.75	3.1	3.13	2.83	3.5	3.1	3.12	3.05	3.67	3.34	2.82	4.22	3.03	2.88	3.79
16665930	2.37	2.59	0.78	0.66	-1.16	0.9067	0.9999				chr1	+	68006810	68006916	3.06	2.96	2.56	1.76	2.16	2.78	2.19	2.05	2.37	2.05	1.87	2.01	2.12	3.42	2.94	2.54	4.14	3.8	3.92	1.93	2.25	3.18
16665932	5.7	5.43	1.03	1.08	1.21	0.543	0.9999	NM_001199741; NM_001199742; NM_001924; ENST00000370985; ENST00000370986; ENST00000460575; ENST00000484245; ENST00000617962; BC011757; DQ008445; EF581092; M60974; OTTHUMT00000025988; OTTHUMT00000025990; OTTHUMT00000025991; OTTHUMT00000095854; uc001ddz.2; uc009wbb.2; uc009wbc.2; uc009wbd.2	GADD45A	growth arrest and DNA-damage-inducible, alpha	chr1	+	68150744	68154021	5.67	4.91	5.03	5.46	6.26	5.58	6.58	5.46	6.92	7.4	7.61	5.92	5.16	3.89	4.78	5.11	4.64	6.26	4.26	4	6.29	6.55
16665941	3.47	3.32	0.33	0.43	1.11	0.5298	0.9999	NR_040077; ENST00000413628; ENST00000414904; ENST00000420587; ENST00000434072; uc001deb.2	GNG12-AS1	GNG12 antisense RNA 1	chr1	+	68297971	68668670	3.47	4.14	3.24	3.33	3.75	4.02	4.1	3.35	3.89	3.59	3.93	3.28	3.35	3.35	3.28	3.06	3.22	4.07	2.82	3.42	3.15	3.22
16665960	3.22	2.69	0.66	1.04	1.45	0.8853	0.9999				chr1	+	68944812	68949222	2.45	2.63	4.27	3.43	4.05	3.18	2.97	3.42	3.71	2.67	5.63	3.18	2.09	2.68	2.37	2.4	2.78	3.3	2.48	3.26	4.55	2.56
16665963	2.75	2.79	0.34	0.36	-1.02	0.7853	0.9999	NR_110671; ENST00000428732	DEPDC1-AS1	DEPDC1 antisense RNA 1	chr1	+	68962359	69004310	2.49	3.11	2.72	2.33	2.8	2.67	3	2.19	3.12	2.76	2.75	2.47	2.41	2.68	2.61	3.32	2.84	3.07	3.29	2.24	2.88	3.35
16665967	2.23	2.13	0.25	0.37	1.07	0.9921	0.9999	XR_947481; XR_947482; XR_958053; XR_958056	LOC105378785	uncharacterized LOC105378785	chr1	+	69521581	69650686	2.16	2.48	2.25	2.44	2.33	2.05	2.09	3	2.14	2.05	1.77	1.98	1.79	2.09	2.68	1.83	2.47	2.28	2.32	2	2.12	2.69
16665973	2.29	2.3	0.3	0.41	-1.01	0.8552	0.9999	XR_947487; XR_958067	LOC105378788	uncharacterized LOC105378788	chr1	+	69898938	69901092	2.2	1.9	2.01	2.94	2.19	2.65	2.02	3.26	2.13	2.37	2.55	2.72	2.14	2.12	2.56	2.49	2.46	2.26	2.3	1.95	1.91	2.62
16665976	2.64	2.69	1.35	0.5	-1.03	0.4132	0.9999	NM_020794; XM_011541836; ENST00000035383; ENST00000310961; ENST00000370958; ENST00000415775; AF434715; AF498274; AK294206; BC080568; BC128989; OTTHUMT00000131261; OTTHUMT00000131262; OTTHUMT00000131263; uc001deo.1; uc001dep.3; uc001deq.3; uc009wbg.3	LRRC7	leucine rich repeat containing 7	chr1	+	70034081	70589171	3.58	2.32	2.64	3.09	2.57	2.38	2.27	2.66	2.35	2.32	3.62	2.07	2.63	2.67	3.12	2.66	3.43	7	2.68	3.04	2.69	2.5
16666007	3.33	3.28	1	0.57	1.03	0.6757	0.9999	NR_023916; ENST00000412108; ENST00000439639; U82382	PIN1P1	peptidylprolyl cis/trans isomerase, NIMA-interacting 1 pseudogene 1	chr1	+	70385005	70386000	4.02	3.11	3.28	3.11	3.08	1.45	3.11	3.34	4.38	3.11	2.69	3.34	3.72	4.2	3.6	3.35	2.46	5.4	2.6	3.67	2.34	3.52
16666009	3.13	3.27	0.68	0.48	-1.1	0.8271	0.9999	XM_011541836; ENST00000441830; ENST00000588515; ENST00000607936; ENST00000608744; ENST00000609072; OTTHUMT00000025917; OTTHUMT00000447483; OTTHUMT00000472619; OTTHUMT00000472620; OTTHUMT00000472621	LRRC7	leucine rich repeat containing 7	chr1	+	70612804	70617628	3.39	3.33	3.62	2.77	3.21	3.08	2.85	3.76	3.03	3.89	3.36	2.85	2.72	4.27	3.08	2.81	3.04	4.81	3.68	2.55	2.8	4.03
16666013	6.07	6.17	0.3	0.61	-1.07	0.7432	0.9999	NM_001190987; NM_004768; XM_005271338; XM_005271339; XM_006711037; XM_006711038; XM_006711039; XM_011542427; XM_011542428; XM_011542429; XM_011542430; XM_011542431; XM_011542432; XM_011542433; XR_426640; ENST00000370949; ENST00000370950; ENST00000370951; ENST00000395136; ENST00000460795; ENST00000461935; ENST00000463116; ENST00000463859; ENST00000463877; ENST00000469170; ENST00000473950; ENST0000…	SRSF11	serine/arginine-rich splicing factor 11	chr1	+	70671365	70718735	6.46	6.3	6.5	5.99	6.41	5.7	6.21	6.24	6.21	6.34	6.75	5.66	6.11	5.56	6.48	4.55	5.87	6.16	6.04	5.69	5.62	5.65
16666045	3.98	3.97	0.35	0.65	1.01	0.9591	0.9999	NM_001031693; NM_001036645; NM_001036646; NR_027404; XM_011540547; XM_011540548; XR_946530; ENST00000359875; ENST00000361764; ENST00000370940; ENST00000463058; ENST00000486110; ENST00000525653; ENST00000531950; AF126164; BC010922; OTTHUMT00000025909; OTTHUMT00000025910; OTTHUMT00000025911; OTTHUMT00000025912; OTTHUMT00000388830; OTTHUMT00000388832; uc001dfa.3; uc001dfb.3; uc001dfc.3; uc010oqp.2	HHLA3	HERV-H LTR-associating 3	chr1	+	70820488	70851022	4.45	3.83	3.63	3.88	4.08	4.03	3.78	3.69	4.71	4.1	5.5	4.06	4.02	3.09	4.06	3.17	3.77	4.16	3.96	3.96	4.14	3.28
16666055	2.87	2.77	0.47	0.41	1.07	0.8516	0.9999	NM_001190463; NM_001902; NM_153742; XM_005270509; XM_011540787; ENST00000346806; ENST00000370938; ENST00000411986; ENST00000464926; ENST00000482383; AK303946; BC015807; BT006882; OTTHUMT00000025918; OTTHUMT00000025919; OTTHUMT00000025920; OTTHUMT00000025921; uc001dfd.3; uc001dfe.3; uc009wbl.2; uc010oqq.2	CTH	cystathionine gamma-lyase	chr1	+	70876901	70905534	2.72	2.94	3.45	2.88	3.18	2.31	2.49	2.66	2.6	3.27	3.52	2.93	2.43	2.59	3.8	2.69	2.65	2.89	2.8	2.42	3.09	3.77
16666071	2.35	2.4	0.57	0.29	-1.04	0.8734	0.9999	NR_125938; ENST00000419450; BC041441	LOC101927244	uncharacterized LOC101927244	chr1	+	71172136	71252214	2.12	2.55	1.99	1.65	2.44	2.47	2.4	2.58	1.91	2.98	2.38	2.38	2.02	3.14	2.49	2.37	2.7	2.11	2.38	2.45	1.97	3.69
16666079	2.31	2.14	0.27	0.33	1.12	0.5105	0.9999	XR_426711; XR_426712; XR_431184; XR_431185; XR_947502; XR_958150	LOC102724572	uncharacterized LOC102724572	chr1	+	71303920	71304747	2.13	1.93	1.78	2.3	2.34	2.19	2.04	1.83	2.95	2.4	2.3	3.07	2.32	2.3	2.14	2.35	2.17	2.24	2.29	2.32	2.05	2.43
16666082	2.53	2.26	0.92	0.49	1.2	0.0992	0.9999				chr1	+	71413062	71417176	2.76	2.67	2.73	2.79	2.77	1.88	1.81	1.99	4.48	4.65	3	2.41	2.68	3.07	2.16	1.57	2.65	1.99	2.06	2.41	2.1	2.08
16666086	3.35	3.22	0.19	0.35	1.1	0.3939	0.9999	NR_038420; BC070115; uc001dfr.3	ZRANB2-AS1	ZRANB2 antisense RNA 1	chr1	+	71512189	71532867	3.57	2.77	3.7	3.15	3.68	3.41	3.09	2.87	3.45	3.25	3.43	3.15	3.27	3.31	3.07	4.01	3.52	3.34	3.55	3.13	3.13	3.33
16666091	2.74	2.83	0.19	0.3	-1.06	0.4136	0.9999	NR_046217; ENST00000413421; ENST00000415780; ENST00000455406; ENST00000583678; ENST00000594152; ENST00000596952; ENST00000599146; ENST00000600103; ENST00000625896; ENST00000626344; ENST00000626510; ENST00000627516; ENST00000627548; ENST00000627902; ENST00000628450; ENST00000628635; ENST00000628670; ENST00000628683; ENST00000628797; ENST00000630350; ENST00000630885; ENST00000630926; ENST0000063099…	ZRANB2-AS2	ZRANB2 antisense RNA 2 (head to head)	chr1	+	71547007	71733913	2.84	2.3	2.73	2.85	2.9	3.03	2.63	2.84	2.58	2.41	3.02	2.65	2.53	2.7	2.96	3.43	2.65	2.8	3.16	2.95	2.7	2.67
16666102	2.65	2.53	0.5	0.46	1.09	0.7311	0.9999				chr1	+	71716682	71717802	2.52	2.36	2.08	2.45	2.24	2.27	2.07	2.58	3.08	2.49	3.21	2.48	2.14	2.25	2.86	3.6	3.17	3.19	2.8	3.25	2.19	3.33
16666105	3.31	3.31	0.33	0.3	-1	0.5522	0.9999	ENST00000430605; ENST00000583678; ENST00000585415; ENST00000585499; ENST00000586006; ENST00000587066; ENST00000587306; ENST00000594152; ENST00000599146; ENST00000600103; ENST00000608579; ENST00000627516; ENST00000627548; ENST00000628450; ENST00000628635; ENST00000628670; ENST00000630350; ENST00000630926; ENST00000625896; ENST00000626510; ENST00000627902; ENST00000628683; ENST00000628797; ENST0000…	ZRANB2-AS2	ZRANB2 antisense RNA 2 (head to head)	chr1	+	71867530	71873407	3.53	3.26	3.33	3.03	3.43	3.31	2.97	3.26	3.44	3.33	3.63	3.2	3.3	3.64	3.07	3.42	4	3.82	3.08	3.05	3.97	3.97
16666109	2.15	2.21	0.41	0.34	-1.04	0.5722	0.9999				chr1	+	72036639	72039241	2.07	1.87	1.84	2.09	2.07	2.42	2.42	2.24	2.09	2.58	2.75	2.25	2.14	1.84	1.84	2.76	1.97	3.19	2.41	2.26	2.01	2.84
16666112	2.35	2.26	0.26	0.35	1.06	0.6419	0.9999	XR_947505; XR_947506; XR_947507; XR_958183; XR_958184; XR_958185	LOC105378797	uncharacterized LOC105378797	chr1	+	73020893	73023568	2.15	2.36	2.03	2.28	2.34	2.25	2.28	2.58	2.5	2.97	3.27	2.53	2.28	2.19	2.07	2.32	2.46	2.33	2.08	2.75	2.08	2.45
16666115	2.06	2.37	0.5	0.3	-1.23	0.9281	0.9999	XR_246343; XR_250760; XR_947508; XR_947509; XR_958193; XR_958202; BC043521	LOC339468	uncharacterized LOC339468	chr1	+	73240864	73256963	2.58	2.68	2.13	2.04	2.43	1.88	2.27	2.27	2.01	1.98	1.74	2.12	2.12	2.17	2.71	2.29	2.92	2	2.58	3.23	2.6	3.11
16666123	2.72	2.78	0.44	0.5	-1.05	0.7247	0.9999	XR_947516; XR_958218	LOC105378799	uncharacterized LOC105378799	chr1	+	73315920	73320112	2.42	3.08	2.59	3.59	3.78	3.07	3.01	2.69	2.5	2.52	3.09	2.91	2.53	2.32	2.39	2.88	2.73	2.87	3.97	2.99	2.21	2.57
16666126	2.19	2.17	0.49	0.21	1.01	0.1616	0.9999	NR_110676; NR_110677; ENST00000411903; ENST00000415686; ENST00000440762; ENST00000444827; ENST00000452553; BC041341	LINC01360	long intergenic non-protein coding RNA 1360	chr1	+	73771635	73820934	2.12	2.33	2.42	2.05	3.43	2.22	2.17	2.5	2.25	2.13	1.86	2.09	2.32	2.29	1.93	2.25	3.33	2.12	2.42	2.1	1.98	2.15
16666135	2.54	2.57	0.27	0.23	-1.02	0.747	0.9999				chr1	+	74100899	74180897	2.65	2.63	2.07	2.76	2.45	2.6	2.67	2.75	2.53	2.45	2.14	2.59	2.23	2.72	2.21	2.55	2.78	3.02	2.17	2.34	2.42	2.71
16666141	2.11	2.15	0.28	0.35	-1.03	0.7658	0.9999				chr1	+	74349396	74349505	2.05	2.22	2.35	1.76	2.06	2.05	2.1	2.24	1.99	2.01	1.64	1.78	2.23	2.21	1.9	2.98	2.72	2.62	2.36	2.23	2.14	2.08
16666143	3.18	3.24	0.28	0.4	-1.04	0.5896	0.9999	NM_001112808; NM_001199327; NM_001199328; NM_001199329; NM_003838; NM_015978; ENST00000326637; ENST00000370889; ENST00000370893; ENST00000370894; ENST00000370895; ENST00000370898; ENST00000370899; ENST00000465473; ENST00000467578; ENST00000472069; ENST00000482102; ENST00000497284; ENST00000524915; ENST00000525480; ENST00000526236; ENST00000529485; ENST00000530184; ENST00000533006; ENST00000534020…	FPGT-TNNI3K; FPGT; TNNI3K	FPGT-TNNI3K readthrough; fucose-1-phosphate guanylyltransferase; TNNI3 interacting kinase	chr1	+	74663896	75010116	3.85	2.62	2.65	3.12	3.29	2.96	3.11	2.75	3.2	3.65	3.56	3.14	3.2	3.83	3.49	3.23	3.48	2.95	3.2	3.43	3.05	2.99
16666196	2.42	2.27	0.35	0.46	1.11	0.7627	0.9999	XR_947520; XR_958222	LOC105378805	uncharacterized LOC105378805	chr1	+	74933879	74935227	1.91	3.1	2.37	2.87	2.31	2.34	2.17	2.06	2.15	2.61	2.12	2.39	2.06	2.19	2.26	3.31	2.33	3.09	2.77	2.43	2.73	3.03
16666200	2.42	2.29	0.3	0.29	1.09	0.3361	0.9999	NR_121670; NR_121671; ENST00000416017; ENST00000612390; ENST00000620678	ERICH3-AS1	ERICH3 antisense RNA 1	chr1	+	75055419	75087403	2.06	2.23	2.33	2.17	2.81	2.74	2.67	2.55	2.48	2.44	2.38	2.69	2.31	2.09	2.09	2.88	2.35	2.54	2.26	2.19	2.13	3.18
16666204	3.51	3.57	0.38	0.66	-1.04	0.674	0.9999	NM_001162916; NM_138467; NR_027962; XM_006710347; ENST00000370867; ENST00000449696; ENST00000457880; ENST00000467646; ENST00000479111; ENST00000483990; ENST00000485401; ENST00000486467; AK294264; AK299849; BC009514; BC071765; OTTHUMT00000026573; OTTHUMT00000026574; OTTHUMT00000026575; OTTHUMT00000026576; OTTHUMT00000026577; OTTHUMT00000026578; OTTHUMT00000026579; uc001dgn.3; uc010oqw.2; uc010oqx.…	TYW3	tRNA-yW synthesizing protein 3 homolog (S. cerevisiae)	chr1	+	75198836	75232362	3.49	3.67	3.54	3.73	3.68	3.17	4.03	3.64	3.19	4.03	5.2	3.54	3.92	3.55	3.41	2.58	3.01	2.94	2.85	3.9	3.61	3.42
16666221	2.29	2.2	0.53	0.49	1.06	0.7161	0.9999				chr1	+	75428998	75430802	2.16	2.03	2.71	2.26	2.18	3.6	2.21	1.99	2.38	2.07	2.08	2.36	2.29	2.83	2.23	3.6	2.84	1.98	2.9	2.06	2.38	3.26
16666224	3.33	3.32	0.55	0.51	1.01	0.9195	0.9999	NM_001001933; NM_001256114; XM_011541477; ENST00000294638; ENST00000356261; ENST00000607240; AK094667; BC040321; OTTHUMT00000026700; OTTHUMT00000026701; OTTHUMT00000470320; uc001dgo.3; uc001dgq.3	LHX8	LIM homeobox 8	chr1	+	75594119	75627218	2.95	3.57	3.82	3.6	4.73	3.04	3.69	2.9	2.88	3.06	4.1	3.1	2.77	3.21	3.07	3.62	3.38	3.62	3.24	3.14	4.54	3.66
16666237	5.43	5.44	0.7	0.76	-1.01	0.9655	0.9999				chr1	+	75648730	75648832	3.85	5.17	5.45	6.31	5.44	5.09	5.77	5.34	4.86	6.13	6.55	5.21	6.04	6.33	4.58	5.36	5.1	4	5.87	4.87	5.42	6.03
16666239	4.59	4.59	0.45	0.62	1	0.7959	0.9999	NM_000016; NM_001127328; NM_001286042; NM_001286043; NM_001286044; ENST00000370834; ENST00000370841; ENST00000420607; ENST00000473018; ENST00000481374; ENST00000525808; ENST00000525881; ENST00000526129; ENST00000526196; ENST00000526930; ENST00000528016; ENST00000529059; ENST00000530953; ENST00000532207; ENST00000532509; ENST00000534146; ENST00000534334; ENST00000541113; AF251043; AK296045; AK3010…	ACADM	acyl-CoA dehydrogenase, C-4 to C-12 straight chain	chr1	+	76190036	76229364	4.67	4.72	5.45	4.93	4.57	4.07	5.22	4.64	4.79	5.01	6.11	4.41	4.34	4.63	4.73	4.07	4.46	4.44	3.74	5.44	4.33	4.39
16666266	2.08	2.3	0.64	0.33	-1.17	0.9166	0.9999	ENST00000528016; OTTHUMT00000388956	ACADM	acyl-CoA dehydrogenase, C-4 to C-12 straight chain	chr1	+	76234862	76234927	2.55	2.35	2	1.98	2.53	1.97	2.34	2.78	1.87	2.09	2.59	1.89	1.55	1.64	2.06	2.09	3.91	2.18	2.32	2.85	2.38	2.29
16666268	3.95	3.72	0.57	0.77	1.17	0.6826	0.9999	NM_004582; NR_073562; ENST00000319942; ENST00000370826; ENST00000459697; ENST00000461653; ENST00000462042; ENST00000467748; ENST00000470201; ENST00000471759; ENST00000473406; ENST00000485459; ENST00000489450; ENST00000491266; ENST00000496055; ENST00000497648; ENST00000528016; AB209023; AK127197; AK128861; AK293057; BC020790; CR456941; OTTHUMT00000026972; OTTHUMT00000026973; OTTHUMT00000026974; OT…	RABGGTB; ACADM	Rab geranylgeranyltransferase, beta subunit; acyl-CoA dehydrogenase, C-4 to C-12 straight chain	chr1	+	76251718	76261100	3.78	3.41	4.25	3.85	4.13	4.22	4.25	4.32	4.12	3.88	4.96	4.13	4.5	3.19	3.5	1.96	2.97	3.57	3.54	3.77	3.57	2.61
16666296	2.42	2.35	0.45	0.28	1.05	0.3481	0.9999	NM_002440; ENST00000263187; AB209023; AF104243; BC033030; OTTHUMT00000026983; U89293; uc001dhd.2	MSH4; RABGGTB	mutS homolog 4; Rab geranylgeranyltransferase, beta subunit	chr1	+	76262556	76378923	2.01	2.12	2.2	2.26	3.65	3	2.47	2.12	2.63	2.59	2.28	2.31	2.12	2.71	2.76	2.64	2.56	2.4	2.72	2.12	2.13	2.45
16666319	2.27	2.27	0.4	0.23	-1	0.8503	0.9999	NR_125939; ENST00000436121	LOC101927342	uncharacterized LOC101927342	chr1	+	76477009	76485041	2.27	2.2	1.77	2.15	2.63	1.97	2.15	2.72	2.45	2.13	2.59	1.94	2.09	2.53	2.37	2.14	3	2.66	2.11	1.95	2.28	2.79
16666323	2.36	2.4	0.3	0.3	-1.03	0.9153	0.9999				chr1	+	76507376	76531913	2.65	2.72	2.38	2.42	2.35	2.01	2.27	2.52	2.32	2.51	1.98	1.84	1.77	2.09	2.44	2.31	2.64	2.33	2.69	2.91	2.48	2.19
16666326	2.97	2.96	0.46	0.48	1.01	0.9149	0.9999	NM_001160011; NM_152996; XM_006710553; ENST00000328299; ENST00000464140; ENST00000621530; AK297363; AY358540; BC059363; BX648274; OTTHUMT00000026501; OTTHUMT00000026502; uc001dhg.4; uc001dhh.2; uc010orh.1	ST6GALNAC3	ST6 (alpha-N-acetyl-neuraminyl-2,3-beta-galactosyl-1,3)-N-acetylgalactosaminide alpha-2,6-sialyltransferase 3	chr1	+	76540389	77100286	3.81	2.56	2.6	3.04	2.24	2.35	2.34	2.26	2.79	3.08	2.88	2.94	2.69	3.42	2.78	3.42	3.46	3.67	3.24	3.44	3.04	3.09
16666334	2.17	1.99	0.69	0.37	1.13	0.0294	0.9999				chr1	+	77218820	77218925	2.35	1.68	1.95	2.23	1.8	2.07	1.53	1.41	3.89	1.99	2.41	2.44	2.06	2.23	2.15	2.05	3.37	2.22	1.79	2.7	1.67	3.15
16666336	3.27	3.29	0.45	0.59	-1.01	0.4444	0.9999	NM_030965; XM_005271238; XR_946772; ENST00000318803; ENST00000477717; ENST00000480428; ENST00000488940; ENST00000496845; AK056241; AK295019; AK300902; BC001201; OTTHUMT00000026692; OTTHUMT00000026693; OTTHUMT00000026694; OTTHUMT00000314630; OTTHUMT00000314631; uc001dhi.3; uc009wbw.3; uc010ori.2	ST6GALNAC5	ST6 (alpha-N-acetyl-neuraminyl-2,3-beta-galactosyl-1,3)-N-acetylgalactosaminide alpha-2,6-sialyltransferase 5	chr1	+	77333126	77531396	3.37	3.09	3.07	3.62	3.59	3.53	3.15	3.93	3.26	3.35	4.53	2.8	3.29	3.83	3.27	3.32	2.87	4.49	3.12	3.15	4.54	2.9
16666348	2.75	2.88	0.44	0.59	-1.09	0.7863	0.9999	XM_005271238; XR_946772	ST6GALNAC5	ST6 (alpha-N-acetyl-neuraminyl-2,3-beta-galactosyl-1,3)-N-acetylgalactosaminide alpha-2,6-sialyltransferase 5	chr1	+	77533605	77544260	2.88	2.38	2.74	2.78	2.46	2.28	2.1	2.22	2.4	2.65	2.67	2.39	2.83	3.48	3.01	3.85	3.24	2.68	3.46	3.73	3.36	3.35
16666353	3.1	3.03	0.27	0.38	1.05	0.6283	0.9999	XR_947524; XR_958226	LOC105378808	uncharacterized LOC105378808	chr1	+	77685227	77686969	3.03	3.15	3.31	3.18	3.57	2.75	2.74	2.77	3.61	2.9	4.03	2.56	3.1	2.97	3.12	3.29	2.96	3.05	3.16	3.03	3.02	3.17
16666357	2.89	2.85	0.42	0.36	1.02	0.981	0.9999	NM_012093; NM_174858; XM_005270739; XM_006710572; ENST00000317704; ENST00000344720; ENST00000354567; ENST00000465146; ENST00000466114; ENST00000466393; ENST00000469394; ENST00000478255; ENST00000478407; ENST00000524494; ENST00000527263; ENST00000530826; ENST00000531672; AF062595; AK090967; AY171600; BC033896; BC036666; CR541890; OTTHUMT00000026992; OTTHUMT00000026993; OTTHUMT00000026994; OTTHUMT0…	AK5	adenylate kinase 5	chr1	+	77747662	78025654	2.81	2.93	3.15	2.43	2.25	2.63	2.44	2.49	3.54	2.3	2.34	2.77	2.95	2.97	3.19	3.32	3.1	2.73	3.43	3.1	2.81	3.29
16666388	2.78	2.68	0.68	0.65	1.07	0.8339	0.9999				chr1	+	77886010	77886071	3	4.32	3.41	1.98	3.38	2.17	2.41	2.05	2.66	2.17	2.19	3.26	2.69	2.78	2.29	2.78	4.14	2.33	3.18	2.98	2.43	3.39
16666390	4.31	4.17	0.37	0.67	1.1	0.4083	0.9999				chr1	+	78080554	78080637	4.36	4.74	4.53	4.25	3.82	4.03	3.49	3.42	4.51	4.11	3.17	3.62	4.14	4.62	4.25	4.49	4.82	3.95	5.4	4.83	4.18	4.8
16666392	4.1	3.87	0.56	0.59	1.17	0.2869	0.9999	NM_001270384; NM_198549; XM_005270846; XM_005270847; XM_005270848; XM_005270850; XM_011541422; XM_011541423; XM_011541424; XR_946649; ENST00000370791; ENST00000443751; ENST00000476203; ENST00000477627; AK296411; BC130387; BC144167; BX537792; BX641170; OTTHUMT00000026931; OTTHUMT00000026932; OTTHUMT00000097546; uc001dhy.1	FAM73A	family with sequence similarity 73, member A	chr1	+	78245309	78344108	3.71	3.82	3.99	4.29	4.45	3.86	4.25	3.85	5.37	4.77	5.24	4.46	4.08	3.85	4.29	3.26	3.81	4.48	3.17	3.92	3.63	3.27
16666416	4.86	4.45	0.85	0.78	1.33	0.3646	0.9999	NM_001172309; NM_144573; XM_005271322; XM_005271323; XM_005271324; XM_005271325; XM_005271326; XM_005271327; ENST00000330010; ENST00000334785; ENST00000342754; ENST00000401035; ENST00000440324; ENST00000464998; ENST00000470735; ENST00000480732; AF114264; AK127535; AK293201; AK298565; AK300728; AY211912; BC111395; BC114444; BC114445; DQ464902; OTTHUMT00000097549; OTTHUMT00000097550; OTTHUMT0000009…	NEXN	nexilin (F actin binding protein)	chr1	+	78354198	78409580	5.08	4.18	4.09	5.76	4.9	5.15	4.54	4.69	4.04	5.67	6.31	4.98	5.61	4.69	4.16	3.28	4.5	5.86	3.99	4.17	3.96	3.37
16666437	4.14	3.58	0.75	0.75	1.47	0.4642	0.9999	NM_007034; XM_005270397; XM_006710308; ENST00000370763; ENST00000426517; ENST00000476396; ENST00000477671; ENST00000484662; ENST00000487931; AB209922; AK297985; BC034721; OTTHUMT00000098248; OTTHUMT00000098582; OTTHUMT00000098621; OTTHUMT00000098622; OTTHUMT00000098623; OTTHUMT00000098624; U40992; uc001dij.3; uc010orn.2	DNAJB4	DnaJ (Hsp40) homolog, subfamily B, member 4	chr1	+	78444859	78483648	3.96	3.51	3.65	4.17	4.21	4.98	4.79	3.76	5.05	5.27	5.3	4.91	4.53	3.72	3.55	3.1	3.38	3.3	3.48	3.88	3.03	3.13
16666448	3.03	3.12	0.35	0.6	-1.07	0.4067	0.9999	NM_001304725; NM_017655; XM_011541620; ENST00000370759; ENST00000476882; AB073737; AK000082; BC036075; OTTHUMT00000098629; OTTHUMT00000098630; uc001dik.3	GIPC2	GIPC PDZ domain containing family, member 2	chr1	+	78445226	78604133	3.47	3.09	2.52	3.35	2.89	2.92	2.66	2.73	2.96	3.34	3.52	3.46	2.81	2.58	4.27	4.07	3.39	3.45	2.59	3.25	2.78	2.44
16666458	2.43	2.42	0.23	0.38	1.01	0.2084	0.9999	NR_027310; ENST00000413519; ENST00000436742; AK091757; uc009wcc.3	MGC27382	uncharacterized MGC27382	chr1	+	78689326	78835149	2.47	2.19	2.37	2.36	2.11	2.68	2.4	2.1	2.44	1.88	2.39	2.53	2.25	2.49	2.35	3.37	2.65	2.43	3.03	2.45	2.91	2.56
16666471	3.64	3.39	0.78	0.85	1.19	0.8699	0.9999	NM_000959; NM_001039585; XM_006710781; XR_426624; XR_946715; ENST00000370756; ENST00000370757; ENST00000370758; ENST00000497923; AF004021; AK292845; AY337000; AY485530; BC112965; L24470; OTTHUMT00000026582; OTTHUMT00000026583; OTTHUMT00000095325; OTTHUMT00000095326; uc001dim.3; uc001din.3	PTGFR	prostaglandin F receptor (FP)	chr1	+	78769568	79006386	4.33	2.88	3.28	3.68	4.59	4.08	3.42	3.3	5.43	4.45	3.23	5.35	3.36	3.81	2.84	3.17	3.73	3.14	3.72	2.73	5.11	3.25
16666483	2.39	1.95	0.91	0.82	1.35	0.153	0.9999				chr1	+	79048330	79048421	1.95	2.74	2.45	1.77	3.95	2.72	1.45	2.1	1.4	2.45	1.43	1.63	2.36	3.63	2.38	3.76	2.13	4.15	1.71	3.94	1.84	2.81
16666485	3.17	3.44	0.83	0.69	-1.21	0.8185	0.9999	NM_006820; XM_005270391; XM_005270392; XM_005270393; XM_006710304; XM_011540539; ENST00000370751; ENST00000450498; ENST00000452835; ENST00000459784; ENST00000462041; ENST00000474002; ENST00000476521; ENST00000476876; ENST00000486882; ENST00000494910; AB000115; AK293385; AK303187; AK316232; AL832618; BC015932; OTTHUMT00000026834; OTTHUMT00000026835; OTTHUMT00000026836; OTTHUMT00000026837; OTTHUMT0…	IFI44L	interferon-induced protein 44-like	chr1	+	79085607	79111830	4.76	2.82	2.72	3.25	4.97	4.56	3.85	2.86	3.03	3.86	4.6	4.18	4.46	2.9	3.37	3.1	3.14	2.95	3.39	2.81	3.32	2.63
16666509	3.89	3.99	0.8	0.76	-1.07	0.802	0.9999	NM_006417; XM_005270380; XM_011540516; XM_011540517; XR_246226; XR_426586; XR_946526; ENST00000370747; ENST00000438486; ENST00000446486; ENST00000467790; ENST00000470323; ENST00000472152; ENST00000476911; ENST00000485662; ENST00000495254; AK302527; AK316278; AK316476; BC022870; OTTHUMT00000026825; OTTHUMT00000026826; OTTHUMT00000026827; OTTHUMT00000026828; OTTHUMT00000026829; OTTHUMT00000026830; …	IFI44	interferon-induced protein 44	chr1	+	79115477	79129763	4.13	2.85	3.06	3.52	5.55	4.54	3.79	4.12	4.74	3.87	5.3	4.05	4.99	3.13	4.96	3.08	3.57	3.2	4.35	3.6	3.81	3.76
16666525	2.4	2.55	0.51	0.5	-1.12	0.9639	0.9999				chr1	+	79152745	79152845	1.79	2.97	2.54	2.59	3.36	3.55	2.33	3.08	1.76	2.42	2.7	2.25	2.39	2.27	2.76	2.57	2.52	2.39	3.29	2.19	1.74	2.15
16666527	2.41	2.26	0.31	0.3	1.11	0.7411	0.9999	XR_947526; XR_958229	LOC105378810	uncharacterized LOC105378810	chr1	+	79735992	79871942	1.99	2.12	1.94	2.71	2.52	2.63	2.28	2.46	1.92	2.24	2.13	2.62	2.7	3.05	2.16	2.34	2.46	2.77	2.41	2.09	2.16	2.24
16666534	3.07	2.92	0.46	0.31	1.11	0.0783	0.9999				chr1	+	79789454	79790534	2.51	2.45	4.09	3.25	3.06	3.02	3.2	2.85	3.02	3.15	2.93	2.9	3.08	3.45	3.04	3.01	2.53	2.86	3.11	3.36	2.54	3.97
16666537	2.24	2.49	0.21	0.34	-1.19	0.1882	0.9999	NR_125940; NR_125941; NR_125942; ENST00000418041; ENST00000443104; ENST00000443565	LOC101927412	uncharacterized LOC101927412	chr1	+	81001440	81112834	2.34	2.77	2.77	2.56	2.32	2.29	1.86	2.16	2.2	2.24	2.21	2.49	2.06	2.98	2.86	2.6	2.23	2.12	2.38	2.15	2.68	2.41
16666543	2.26	2.16	0.23	0.51	1.07	0.6956	0.9999				chr1	+	81717474	81717781	2.27	2.2	2.27	2.14	2.29	2.27	2.2	2.11	1.76	2.18	1.99	1.95	2.2	1.92	2.47	3.73	2.62	2.48	2.52	2.04	2.01	2.39
16666545	3.37	3.44	0.47	1.13	-1.05	0.3602	0.9999	NM_001297704; NM_001297705; NM_001297706; NM_012302; XM_005270666; XM_005270667; XM_005270668; XM_005270670; XM_005270673; XM_006710485; XM_006710488; XM_006710489; XM_006710490; XM_006710491; XM_006710493; XM_006710494; XM_006710497; XM_011541093; XM_011541094; XM_011541095; XM_011541096; XR_946591; XR_946592; ENST00000319517; ENST00000359929; ENST00000370713; ENST00000370715; ENST00000370717; E…	ADGRL2	adhesion G protein-coupled receptor L2	chr1	+	81771845	82458107	4.16	3.25	3.16	3.65	3.21	3.03	7.09	3.1	3.37	3.57	3.47	3.48	3.22	4	3.46	3.19	3.43	3.83	3.48	3.35	3.39	4.75
16666587	2.11	2.13	0.21	0.54	-1.01	0.2873	0.9999				chr1	+	81970784	81971981	2.02	2.78	2.37	2.16	2.31	1.95	2.12	1.86	2.32	2.08	2.47	1.99	1.66	1.72	2.12	3.65	2.25	1.99	1.99	2	2.47	2
16666590	2.28	2.32	0.33	0.38	-1.03	0.3165	0.9999	XR_947535; XR_947536; XR_958238; XR_958239; BC043539	LINC01362	long intergenic non-protein coding RNA 1362	chr1	+	83368866	83632498	2.33	2.51	2.32	2.44	2.72	2.11	2.16	2.36	2.32	2.08	2	2.1	1.91	2.72	3.17	2.84	1.54	2.63	1.99	2.09	2.16	2.41
16666603	2.68	2.43	0.35	0.49	1.18	0.4876	0.9999	XR_246354; XR_250771; XR_947537; XR_947538; XR_947539; XR_947540; XR_958240; XR_958241; XR_958242; XR_958243; XR_958244	LOC101927542	uncharacterized LOC101927542	chr1	+	83911736	83920454	2.36	2.02	2.31	2.93	3.28	2.55	2.45	2.42	2.28	3.23	2.31	2.41	2.52	2.97	2.07	3.74	2.97	2.67	2.65	2.4	2.97	2.64
16666606	2.58	2.76	0.4	0.31	-1.13	0.8289	0.9999				chr1	+	83982445	84039951	2.61	2.81	2.54	2.68	3.49	2.44	2.43	2.98	3.16	2.63	2.3	2.39	2.53	3.16	2.63	3.17	3.23	2.41	2.78	2.62	3.04	2.19
16666610	2.22	2.38	0.19	0.39	-1.12	0.1579	0.9999				chr1	+	84255963	84267148	2.01	2.42	1.96	2.31	2.6	2.37	2.87	2.88	2.08	2.12	3.16	2.35	2.33	2.04	2.33	2.16	2.31	2.19	2.05	2.24	2.43	1.94
16666614	2.33	1.87	0.42	0.48	1.37	0.3779	0.9999				chr1	+	84259560	84259653	1.82	2.52	1.71	2.26	2.13	2.83	2.41	1.91	2.25	2.55	1.83	2.04	2.19	1.91	3.34	1.8	2.88	2.42	2.45	2.84	1.81	1.64
16666616	4.46	4.24	0.58	0.7	1.17	0.6708	0.9999	NM_001242857; NM_001242858; NM_001242859; NM_001242860; NM_001242861; NM_001242862; NM_001300915; NM_001300916; NM_001300917; NM_002731; NM_182948; NM_207578; XM_005271015; XM_005271016; XM_005271017; XM_005271018; XM_005271019; XM_005271020; XM_006710758; XM_011541764; ENST00000370680; ENST00000370682; ENST00000370684; ENST00000370685; ENST00000370688; ENST00000370689; ENST00000394838; ENST00000…	PRKACB	protein kinase, cAMP-dependent, catalytic, beta	chr1	+	84543745	84704181	3.95	4.3	4.14	4.16	4.28	3.93	5.64	4.44	5.63	4.87	6.06	4.68	4.71	3.86	4.08	4.27	4.25	4.92	4.36	4.45	4.11	5.64
16666638	2.2	2.06	0.37	0.56	1.1	0.6248	0.9999				chr1	+	84743004	84743140	2.06	1.91	2.16	2.89	1.78	2.42	2.22	1.98	1.91	2.66	1.81	1.99	1.9	3.01	1.99	3.62	2.63	2.07	2.47	1.88	2.62	2.31
16666640	2.84	2.86	0.39	0.35	-1.01	0.3058	0.9999	NM_001010971; NM_001134663; NM_001134664; XM_011540758; XM_011540759; XM_011540760; XM_011540761; ENST00000370668; ENST00000370669; ENST00000370670; ENST00000370671; ENST00000370673; ENST00000394834; ENST00000454967; ENST00000463429; ENST00000479082; BC037973; OTTHUMT00000027241; OTTHUMT00000027242; OTTHUMT00000027243; OTTHUMT00000027244; OTTHUMT00000027245; OTTHUMT00000027246; OTTHUMT00000027247…	SAMD13	sterile alpha motif domain containing 13	chr1	+	84764049	84855640	2.9	3.1	2.61	3.25	3.63	2.35	2.91	2.98	3.15	3.2	3.08	2.25	2.64	2.81	2.57	2.13	2.58	2.7	2.9	3.08	2.29	2.62
16666657	2.97	2.92	0.33	0.33	1.04	0.6978	0.9999	NM_021233; NM_058248; XM_011541878; ENST00000370662; ENST00000370665; AF274571; AF333389; BC126136; BC126138; OTTHUMT00000027248; OTTHUMT00000027249; uc001djt.1; uc001dju.1; uc009wch.1	DNASE2B	deoxyribonuclease II beta	chr1	+	84864215	84880701	2.82	2.97	3.09	2.93	3.26	2.89	2.92	2.45	3.14	2.38	2.71	2.54	2.4	2.87	3.23	3.01	2.96	2.44	3.39	3.25	3.5	3.02
16666668	4.53	4.29	0.49	0.69	1.18	0.9089	0.9999	NM_025065; ENST00000370654; ENST00000370656; AF322053; BC016051; OTTHUMT00000027238; OTTHUMT00000027239; uc001djv.4	RPF1	ribosome production factor 1 homolog	chr1	+	84944920	84964033	4.05	4.13	5.01	4.57	4.3	4.28	5.07	4.26	5.19	4.1	6.11	4.8	4.49	4.25	4.25	3.61	3.44	4.63	3.86	5.03	4.8	4.47
16666681	2.93	2.89	0.26	0.33	1.03	0.6854	0.9999	NM_001310156; XM_011542513; XM_011542514; XM_011542515; XM_011542516; XM_011542517; XM_011542518; XM_011542519; XM_011542520; XM_011542521; XM_011542522; XM_011542523; XM_011549258; XM_011549259; XM_011549260; XM_011549261; XM_011549262; XM_011549263; XM_011549264; XM_011549265; XM_011549266; XM_011549267; XM_011549268; XR_947545; XR_958249; AF306347; BC127634; uc001djx.3; uc001djy.2; uc021opb.1	SPATA1	spermatogenesis associated 1	chr1	+	84981904	85014677	3.5	2.75	2.74	3.03	2.88	3.32	2.32	2.91	2.89	3.34	3.15	2.74	2.73	2.64	2.77	3.34	3.04	3.29	3.07	2.56	2.89	2.89
16666692	2.95	3.23	0.37	0.54	-1.22	0.1603	0.9999				chr1	+	85463022	85463597	2.74	3.79	3.08	2.93	2.62	2.64	3.49	2.89	2.69	3.13	3.38	2.93	2.65	2.53	3.05	4.48	3.31	3.8	3.31	2.78	3.42	3.26
16666694	2.56	3.07	0.3	0.45	-1.42	0.0666	0.9999	NM_001288563; NM_145172; ENST00000294664; ENST00000326813; ENST00000370596; ENST00000464801; ENST00000484007; ENST00000528899; AK292603; AY049724; BC040265; BX648851; OTTHUMT00000027564; OTTHUMT00000027565; OTTHUMT00000027566; OTTHUMT00000092673; OTTHUMT00000092674; OTTHUMT00000394255; uc001dkt.3; uc009wcl.3	WDR63	WD repeat domain 63	chr1	+	85464830	85598821	3.53	3.2	3.16	2.6	2.5	2.48	3.09	2.6	2.39	2.56	2.69	3.12	2.55	2.21	3.74	3.51	3.16	3.1	2.82	2.97	3.08	2.62
16666723	1.92	1.93	0.45	0.35	-1.01	0.8348	0.9999	NR_039619; ENST00000580922; uc021opc.1	MIR4423	microRNA 4423	chr1	+	85599477	85599556	1.75	2.08	1.44	2.73	2.95	1.94	1.84	2.15	1.71	2.21	1.91	2.34	2.02	1.88	1.66	2.12	1.98	1.59	2.77	1.9	1.48	1.93
16666725	2.52	2.9	0.43	0.34	-1.3	0.2625	0.9999	XR_947548; XR_958252	LOC105378821	uncharacterized LOC105378821	chr1	+	85691288	85710928	2.76	2.29	2.78	2.81	2.37	2.35	3.02	3.32	2.45	2.3	2.95	2.44	3.44	3.25	2.74	2.42	3.38	2.35	3.01	2.18	3.08	2.73
16666728	1.99	2.32	0.32	0.24	-1.26	0.07	0.9999				chr1	+	85729979	85730085	2.05	2.33	1.65	2	2.17	1.96	1.88	2.46	1.9	1.81	2.44	2.1	2.1	2.75	2.29	2.27	2.71	1.69	2.51	2.17	2.33	2.47
16666730	3.1	3.3	0.32	0.41	-1.15	0.3484	0.9999	NR_045484; AK125723; uc001dla.2; uc021ope.1	LOC646626	uncharacterized LOC646626	chr1	+	85742041	85913807	3.77	3.08	2.62	3.42	3.5	3.65	3.32	3.85	2.94	3.23	3.66	3.48	2.83	3.46	2.57	3.07	2.83	3.26	2.79	3.02	2.99	3.06
16666738	6.91	6.81	1.3	1.19	1.08	0.5288	0.9999	NM_001554; ENST00000451137; ENST00000480413; ENST00000617517; AF003114; AF003594; AF031385; AK096420; AK295430; BC001271; BC009199; BC016952; CR536519; OTTHUMT00000029187; OTTHUMT00000029188; U62015; uc001dle.3	CYR61	cysteine-rich, angiogenic inducer, 61	chr1	+	86046444	86049650	8.8	6.92	7.33	7.84	8.45	6.98	6.34	7.73	5.31	9.49	7.32	7.58	6.26	7.06	4.85	5.14	7.75	5.76	5.61	5.72	6.35	6.2
16666747	2.77	3.47	0.92	1.15	-1.63	0.1546	0.9999				chr1	+	86057963	86058039	4.12	4.06	4.23	2.28	2.73	2.27	2.92	2.19	2.72	2.68	2.94	2.85	2.56	4.3	4.28	3.35	5.15	2.57	6.52	3.38	3.49	3.88
16666749	3.25	2.71	0.5	0.28	1.45	0.0233	0.9999				chr1	+	86064814	86066417	2.45	2.73	3.17	3.51	3.01	3.53	2.97	3.19	3.25	2.47	2.92	2.7	3.26	2.58	2.46	2.61	3.47	2.65	2.27	2.24	2.97	3.88
16666752	2.86	2.73	0.44	0.33	1.09	0.5627	0.9999	XR_947549; XR_958253	LOC105378822	uncharacterized LOC105378822	chr1	+	86093302	86094050	2.64	3.03	2.23	2.52	2.92	3.25	2.73	2.82	3.57	2.97	2.59	2.38	2.67	3.41	2.86	2.23	3.48	2.75	3.11	2.31	2.66	2.87
16666755	2.68	2.63	0.31	0.15	1.04	0.8898	0.9999	NM_006536; XM_011542448; ENST00000370565; ENST00000490884; ENST00000498802; AB026833; AF043977; AF127980; AK290348; AK296719; BC041096; OTTHUMT00000028284; OTTHUMT00000028285; OTTHUMT00000028286; uc001dlr.4	CLCA2	chloride channel accessory 2	chr1	+	86889769	86922241	2.69	2.4	2.7	2.24	2.4	2.77	2.92	2.55	2.74	2.25	2.59	2.79	2.42	2.63	2.53	2.58	2.63	2.74	2.65	2.69	2.79	3.35
16666775	2.29	2.55	0.3	0.26	-1.19	0.2765	0.9999	NM_001285; ENST00000234701; ENST00000394711; AF039400; AF127036; AK291999; AK300858; OTTHUMT00000028277; uc001dls.1; uc001dlt.3	CLCA1	chloride channel accessory 1	chr1	+	86934051	86965977	2.52	2.77	2.06	2.34	2.17	2.31	2.42	2.17	2.01	2.83	2.04	2.52	2.32	2.7	2.65	2.97	2.56	2.3	2.44	2.3	2.59	2.96
16666799	2.13	1.99	0.39	0.32	1.1	0.4507	0.9999	NM_012128; NR_024602; XM_011541015; ENST00000370563; ENST00000496322; AF127035; AK293766; AY358470; BC113687; BC113689; OTTHUMT00000028292; OTTHUMT00000028293; uc009wcs.3; uc009wct.3; uc009wcu.3	CLCA4	chloride channel accessory 4	chr1	+	87012759	87046437	2.08	2.59	2.55	2.01	1.84	2.09	1.91	1.92	2.17	1.9	1.87	1.94	2.25	2.03	2.12	2.8	2.84	2.11	2.48	2.2	1.95	3.08
16666819	2.64	2.8	0.37	0.42	-1.12	0.449	0.9999	NR_024604; ENST00000284054; ENST00000466454; ENST00000490028; AF043976; OTTHUMT00000028290; OTTHUMT00000313981; OTTHUMT00000344194; uc010osh.2	CLCA3P	chloride channel accessory 3, pseudogene	chr1	+	87099959	87121059	2.94	2.58	2.79	2.93	2.65	2.39	2.96	2.87	2.8	2.4	2.47	3.16	2.46	2.44	2.98	3.96	3.53	3.29	2.77	2.51	2.64	2.56
16666835	5.27	5.29	0.32	1.1	-1.01	0.8859	0.9999	NM_001206651; NM_001206652; NM_001206653; NM_016009; XM_006710672; XM_006710673; XM_011541538; ENST00000370558; ENST00000482504; ENST00000535010; ENST00000602603; ENST00000616170; AF151819; AF257318; AF263293; AF350371; AK303710; BC007455; OTTHUMT00000028287; OTTHUMT00000028288; OTTHUMT00000467810; uc001dlw.3; uc001dlx.3; uc001dly.3; uc001dlz.3	SH3GLB1	SH3-domain GRB2-like endophilin B1	chr1	+	87170253	87213867	4.82	4.15	5.34	5.02	4.81	5.36	5.87	6.99	5.83	5.47	7	5.56	5.76	4.22	5.18	3.7	4.86	5.22	5.1	5.27	6.12	5.26
16666851	5.69	5.71	0.41	0.7	-1.02	0.7498	0.9999	NM_001134492; NM_012262; ENST00000370550; ENST00000370551; ENST00000591456; AB024568; BC025384; BC025990; BC108735; OTTHUMT00000028279; OTTHUMT00000457514; OTTHUMT00000457515; uc001dmc.4; uc010osk.2	HS2ST1	heparan sulfate 2-O-sulfotransferase 1	chr1	+	87380331	87575681	5.99	5.17	6.04	5.18	5.5	6.29	5.88	7.01	5.61	5.59	6.37	5.66	5.89	5.28	5.5	5.53	4.78	5.63	4.32	5.75	6.19	5.84
16666862	2.14	2.19	0.26	0.33	-1.03	0.4097	0.9999				chr1	+	87458692	87458810	3.06	2.16	2.67	1.87	1.77	2.51	1.96	2.38	2.21	2.23	2.15	1.91	2.11	2.24	2.4	2.15	1.98	2.18	2.05	2.17	2.62	2.09
16666865	2.94	3.33	0.33	0.38	-1.31	0.1193	0.9999	NR_026985; NR_026986; NR_026987; NR_026988; NR_026989; ENST00000461990; ENST00000467438; ENST00000469312; ENST00000471417; ENST00000476432; ENST00000484933; ENST00000490006; ENST00000587165; ENST00000589455; ENST00000590653; ENST00000619924; AL833352; BC030523	LINC01140	long intergenic non-protein coding RNA 1140	chr1	+	87595448	87634887	3.14	3.11	3.11	2.87	3.66	3.04	3.4	3.78	2.99	3.13	3.64	2.85	2.88	2.49	3.34	3.69	3.51	2.57	3.12	2.66	3.4	2.74
16666879	2	1.79	0.52	0.32	1.16	0.1739	0.9999				chr1	+	87616981	87617128	2.56	1.79	1.63	1.73	2.32	2	1.83	1.76	2.08	1.62	1.52	1.81	1.98	1.76	1.91	1.91	1.98	2.25	2.47	2.87	1.65	3.32
16666881	5.21	5.35	0.73	0.98	-1.1	0.7186	0.9999	NM_006769; XM_005271291; ENST00000370542; ENST00000370544; ENST00000489303; ENST00000495705; AK292578; AY321514; BC003600; BC017673; BC065818; OTTHUMT00000028264; OTTHUMT00000028265; OTTHUMT00000028266; OTTHUMT00000028267; U24576; uc001dmi.3; uc001dmj.3	LMO4	LIM domain only 4	chr1	+	87794151	87814606	5.24	6.14	6.1	5.13	4.61	5.9	5.98	7	4.44	4.5	6.18	4.91	4.9	4.09	6.19	4.13	5.65	6.44	4.41	4.43	4.87	5.69
16666890	2.76	2.51	0.37	0.45	1.19	0.4228	0.9999	XR_426720; XR_431197; XR_947570; XR_958274	LOC101927871	uncharacterized LOC101927871	chr1	+	88425115	88427536	2.58	3.7	2.8	2.75	3.02	2.38	2.23	2.29	2.24	2.45	2.09	2.39	3.17	2.69	2.52	2.98	3.36	3.21	2.48	2.54	2.93	2.55
16666892	2.66	2.62	0.34	0.37	1.02	0.8973	0.9999	XR_947573; XR_958277; XR_958278	LOC105378839	uncharacterized LOC105378839	chr1	+	88928658	88931553	2.17	3.14	2.4	2.72	2.61	2.94	2.75	2.66	2.66	2.58	2.37	2.65	2.53	2.5	2.59	3.45	2.51	2.88	3.13	2.78	2.62	3.64
16666896	5.31	5.36	0.32	0.81	-1.03	0.8377	0.9999	NM_006256; XM_005271031; XM_011541769; XM_011541770; XM_011541771; XM_011541772; ENST00000316005; ENST00000370505; ENST00000370513; ENST00000370521; ENST00000436111; ENST00000449189; ENST00000495119; AK298595; AK300304; AK301066; BC062620; BC125199; OTTHUMT00000027828; OTTHUMT00000029261; OTTHUMT00000029262; OTTHUMT00000029263; OTTHUMT00000029264; U33052; uc001dmn.3; uc009wcv.3; uc010osp.2; uc010…	PKN2	protein kinase N2	chr1	+	89149905	89301938	5.94	5.81	5.98	5.18	5.3	4.99	5.98	5.35	5.22	5.58	6.61	5.39	5.62	5.04	5.39	3.86	5.18	5.64	4.23	5.25	4.68	4.9
16666929	2.71	2.43	0.81	0.71	1.22	0.5635	0.9999				chr1	+	89282462	89282568	3.4	2.78	3.5	1.52	2.55	1.66	1.79	1.93	1.93	3.38	3.64	1.94	3.48	2.83	2.39	1.63	2.84	3.06	3.04	3.5	1.8	1.67
16666931	2.41	2.32	0.21	0.25	1.06	0.4297	0.9999	XR_947575; XR_947576; XR_947577; XR_947578; XR_958280; XR_958281; XR_958282; XR_958283	LOC105378841	uncharacterized LOC105378841	chr1	+	89488180	89515726	2.78	2.11	2.13	2.21	2.38	2.37	2.13	2.31	2.3	2.43	2.47	2.4	2.31	2.28	2.64	2.39	2.6	2.58	2.28	2.57	1.89	2.85
16666940	2.72	2.52	0.49	0.51	1.14	0.4356	0.9999				chr1	+	89726265	89735437	2.83	2.45	2.14	2.65	2.64	3.16	2.17	2.55	2.04	2.8	3.84	2.7	3.54	2.18	2.67	2.48	3.59	2.61	1.99	2.63	3.07	2.93
16666943	2.54	2.84	0.46	0.56	-1.23	0.2924	0.9999	NM_198460; XM_005270549; XM_011540835; ENST00000370456; AK290303; AK299408; AK299466; AK303987; AK315834; BC131713; BX537949; OTTHUMT00000028001; uc001dnf.2; uc010ost.1	GBP6	guanylate binding protein family, member 6	chr1	+	89829436	89853719	3.06	2.97	2.26	2.36	2.64	2.31	2.27	2.22	3.6	2.24	3.99	2.95	2.08	2.28	3.17	3.41	3.05	2.64	2.65	3.09	2.33	2.55
16666959	3.26	2.94	0.55	0.65	1.24	0.3556	0.9999	NR_003133; ENST00000513638; uc009wcy.1; ENST00000394662	GBP1P1	guanylate binding protein 1, interferon-inducible pseudogene 1	chr1	+	89873238	89890493	2.3	2.56	3.36	2.69	3.66	3.93	2.4	3.21	2.45	3.58	4.06	3.35	3.08	2.37	3.47	3.9	3.58	2.41	2.33	2.79	2.91	3.84
16666965	3.02	3.09	0.28	0.41	-1.05	0.5565	0.9999	NM_001134476; NM_015350; XM_005270701; XM_005270702; XM_005270703; XM_011541143; XM_011541144; XM_011541145; XM_011541146; XM_011541147; XM_011541148; ENST00000330947; ENST00000358200; ENST00000439853; ENST00000449440; AF385436; AY358112; BC030607; BC037831; BC060782; D86984; OTTHUMT00000028008; OTTHUMT00000097363; uc001dnh.3; uc001dni.3; uc001dnj.3	LRRC8B	leucine rich repeat containing 8 family, member B	chr1	+	89990395	90063423	3.03	2.96	3.21	2.82	2.87	2.77	3.32	2.35	2.93	3.6	4.01	3.16	2.76	3.09	3.07	3.18	2.98	3.19	3	3.16	3.53	3.41
16666977	2.23	2.26	0.23	0.66	-1.02	0.3171	0.9999	XM_006710960; XM_011542283	LRRC8C	leucine rich repeat containing 8 family, member C	chr1	+	90095284	90141945	1.82	2.58	1.92	2.62	2.33	1.98	3.45	1.97	2.17	2.6	2.54	1.93	2.52	2.64	2.29	1.98	2.32	2.18	3.89	2.17	2.16	2.16
16666982	2.9	3.11	0.28	0.33	-1.15	0.1684	0.9999	NM_032270; XM_006710960; XM_011542282; XM_011542283; XM_011542284; XM_011542285; ENST00000370454; ENST00000416805; ENST00000479252; ENST00000482063; AB081509; BC036122; BC113973; OTTHUMT00000028435; OTTHUMT00000029206; OTTHUMT00000097360; OTTHUMT00000097361; uc001dnl.4	LRRC8C	leucine rich repeat containing 8 family, member C	chr1	+	90098631	90235462	2.55	2.89	3.08	2.66	3.08	3.22	3.32	2.77	3.2	2.84	3.17	3.15	2.51	3.41	2.69	3.12	3.12	2.68	3.64	2.45	3.24	2.94
16666995	2.79	2.76	0.18	0.42	1.03	0.8564	0.9999	XR_246372; XR_431201	LOC101927975	uncharacterized LOC101927975	chr1	+	90251627	90253148	2.76	3.66	2.48	2.75	2.92	2.83	2.73	2.83	2.93	2.76	2.67	2.42	2.79	2.36	2.74	3.37	2.74	3.13	2.3	3.1	3.06	2.76
16666997	3.03	3.08	0.3	0.55	-1.04	0.6799	0.9999	XR_246372; XR_431201	LOC101927975	uncharacterized LOC101927975	chr1	+	90254473	90256051	3.27	3.3	3.03	3.63	3.5	3.17	3.19	2.98	2.61	3.42	2.66	2.57	3.03	3.59	2.78	4.55	2.96	3.09	3.29	2.9	2.91	2.91
16667000	3.73	3.9	0.27	0.39	-1.13	0.2771	0.9999	NM_001134479; NM_018103; XM_011541689; XM_011541690; ENST00000337338; ENST00000394593; ENST00000414841; ENST00000441269; ENST00000525774; ENST00000527156; ENST00000532201; AY358874; BC009486; BC024159; OTTHUMT00000029203; OTTHUMT00000029204; OTTHUMT00000029414; OTTHUMT00000387214; OTTHUMT00000387215; OTTHUMT00000387216; OTTHUMT00000387217; uc001dnm.3; uc001dnn.3	LRRC8D	leucine rich repeat containing 8 family, member D	chr1	+	90286573	90402309	3.46	3.35	4.05	3.54	3.75	3.72	4.36	3.61	3.54	3.25	4.51	3.51	3.6	4.09	3.89	3.88	3.79	3.99	4.12	3.7	4.2	4.22
16667011	4.41	4.54	0.55	0.76	-1.09	0.9157	0.9999	NM_182975; NM_182976; XM_005270779; XM_005270780; XM_011541288; XM_011541289; XM_011541290; ENST00000340281; ENST00000361911; ENST00000370447; ENST00000394583; AK000410; AK297073; AK303707; BC053888; BC090866; OTTHUMT00000029428; OTTHUMT00000029429; OTTHUMT00000029430; OTTHUMT00000029431; uc001dnp.4; uc001dnq.2; uc001dnr.2; uc009wda.1	ZNF326	zinc finger protein 326	chr1	+	90457722	90494097	4.53	4.79	5.07	4.61	4	4.51	4.82	4.59	4.71	5.07	5.8	4.33	4.52	4.63	4.42	2.96	3.7	4.57	3.29	3.92	4.17	3.35
16667028	2.12	2.11	0.44	0.46	1.01	0.6025	0.9999				chr1	+	91123307	91123520	2.06	2.15	1.9	1.87	2.08	2.89	2.57	2.72	1.86	1.88	2.01	1.96	1.9	2.15	2.1	3.34	3	2.51	2.06	2.62	2.97	2.49
16667030	2.54	2.55	0.23	0.28	-1.01	0.8223	0.9999	XR_947596; XR_958303	LOC105378854	uncharacterized LOC105378854	chr1	+	91316660	91320704	2.64	2.64	2.54	2.55	2.27	2.47	2.35	2.56	2.3	2.44	2.46	2.69	2.34	2.41	2.09	2.99	2.76	2.69	3.08	2.77	2.54	3.03
16667035	4	3.78	0.64	0.84	1.17	0.614	0.9999				chr1	+	91727182	91727281	2.3	3.22	3.3	4.11	4.31	4.58	4.17	3.96	4.84	4.3	4.75	5.06	3.52	3.22	3.69	3.74	3.68	4.3	4.51	3.48	2.85	2.69
16667037	3.6	3.53	0.84	1	1.05	0.6004	0.9999	NM_001134419; NM_001134420; NM_003503; XM_005271241; XM_005271244; XM_005271245; XM_011542226; XM_011542227; ENST00000234626; ENST00000426137; ENST00000428239; ENST00000486509; ENST00000497611; AB003698; AB209337; AF005209; AF015592; AK298963; BC110526; BC110527; BC111044; OTTHUMT00000027928; OTTHUMT00000027929; OTTHUMT00000027930; OTTHUMT00000027931; uc001doe.3; uc001dof.3; uc009wdc.3; uc009wdd.…	CDC7	cell division cycle 7	chr1	+	91966404	91991321	3.42	3.87	4.27	3.53	5.06	3.61	3.72	3.28	5.9	3.31	6.54	3.48	3.62	3.55	2.98	2.76	3.51	4.15	3.73	3.04	4.17	3.6
16667056	2.05	2.24	0.41	0.68	-1.14	0.3301	0.9999	AY956769	HSP90B3P	heat shock protein 90kDa beta (Grp94), member 3, pseudogene	chr1	+	92100568	92109335	1.65	2.55	2.78	1.88	1.79	2.02	2	2.29	2.56	1.79	1.73	1.78	2.04	3.19	2.73	3.86	2	1.6	2.11	2.53	2.23	2.65
16667060	2.73	2.41	0.33	0.36	1.25	0.0719	0.9999	NM_001242805; NM_001242806; NM_001242807; NM_001242808; NM_001242810; NM_001726; NM_207189; XM_006710853; XM_006710854; XM_006710855; XM_006710856; XM_006710857; XM_011542032; XM_011542033; XM_011542034; XM_011542035; XM_011542036; ENST00000355011; ENST00000362005; ENST00000370389; ENST00000394530; ENST00000399546; ENST00000402388; ENST00000423434; ENST00000426141; ENST00000427104; ENST0000044050…	BRDT	bromodomain, testis-specific	chr1	+	92414928	92479985	2.64	2.29	2.87	3.08	3.03	2.69	2.04	2.36	2.34	2.67	1.99	2.21	2.3	2.51	2.63	2.87	3.32	2.94	3.19	2.37	2.27	2.6
16667094	2.78	2.8	0.3	0.38	-1.02	0.6262	0.9999	NM_173567; ENST00000370383; ENST00000480758; BC041475; OTTHUMT00000027985; OTTHUMT00000027986; uc001don.2	EPHX4	epoxide hydrolase 4	chr1	+	92495533	92529093	2.57	2.76	2.56	2.82	2.5	3.06	2.43	3.17	2.93	2.31	3.34	2.41	3.04	2.89	2.72	3.54	3.29	2.43	2.48	2.63	3	2.88
16667105	2.32	2.29	0.26	0.18	1.02	0.8003	0.9999	NM_183242; ENST00000342818; ENST00000370382; AK296516; AY346333; BC013922; OTTHUMT00000028371; OTTHUMT00000028372; uc001doo.3; uc010otc.2	BTBD8	BTB (POZ) domain containing 8	chr1	+	92545862	92613397	2.07	2.13	2.48	2.29	2	2.28	2.36	2.46	2.09	2.67	2.62	2.07	1.88	2.44	2.3	2.28	2.19	2.58	2.32	2.59	2.17	2.48
16667119	3.3	2.97	0.25	0.43	1.26	0.1414	0.9999	NM_015237; ENST00000370378; AF017090; AK302496; BC037317; BC047628; OTTHUMT00000028375; uc001dop.3; uc010otd.2	KIAA1107	KIAA1107	chr1	+	92632542	92650280	3.05	2.83	3.07	3.34	3.56	3.12	2.64	2.88	3.26	3.7	4.21	3.01	2.94	3.26	3.37	2.91	3.26	3.64	3.01	3.14	2.72	3.47
16667130	2.36	2.24	0.17	0.21	1.09	0.6757	0.9999	NM_001012425; XM_011541447; XM_011541448; ENST00000370373; ENST00000370375; BC130499; OTTHUMT00000028364; OTTHUMT00000028365; uc001doq.3; uc010ote.2	C1orf146	chromosome 1 open reading frame 146	chr1	+	92683497	92711370	2.39	2.5	2.38	2.01	2.59	2.34	2.22	2.54	2.39	2.14	2.03	2.19	2.11	2.14	1.97	2.06	2.36	2.41	2.21	2.42	2.57	2.19
16667140	4.36	4.07	0.56	0.65	1.22	0.9528	0.9999	NM_024813; XM_005271223; XM_006710905; XM_011542167; XM_011542168; XR_246295; ENST00000477322; ENST00000484158; ENST00000610020; BC031070; BC039014; OTTHUMT00000028368; OTTHUMT00000028369; OTTHUMT00000028370; uc001dot.2; uc009wdh.2	RPAP2	RNA polymerase II associated protein 2	chr1	+	92764522	92853732	4.06	3.64	4.29	4.51	4.12	4.16	4.51	3.83	4.92	4.75	5.8	4.46	4.37	4.02	4.6	4.32	3.43	4.86	3.73	4.07	3.45	3.11
16667155	6.83	6.83	0.56	0.74	-1	0.8435	0.9999	NM_000969; ENST00000315741; ENST00000370321; ENST00000461952; ENST00000470843; ENST00000497519; AK095815; AK222604; BC001882; BC109370; BC132970; BC132972; OTTHUMT00000030058; OTTHUMT00000030060; OTTHUMT00000030061; OTTHUMT00000030062; OTTHUMT00000092744; U14966; uc001doz.3; uc001dpa.3; uc001dpb.3	RPL5	ribosomal protein L5	chr1	+	93297594	93307481	6.63	6.88	7.24	7.05	6.33	6.18	7.62	6.72	7.25	7.24	7.43	7.1	6.91	6.88	6.16	5.09	6.02	6.61	5.66	7.05	6.77	5.66
16667173	6.35	6.2	0.93	0.95	1.11	0.75	0.9999				chr1	+	93303575	93303627	6.36	7.03	6.61	7.43	5.25	6.47	5.64	6.58	5.3	6.47	5.69	6.8	4.44	7.67	5.65	4.35	6.62	6.72	5.03	5.8	6.36	7.35
16667175	6.19	6.16	0.64	0.56	1.02	0.8809	0.9999	NR_002444; ENST00000384792; uc009wdi.1	SNORA66	small nucleolar RNA, H/ACA box 66	chr1	+	93306276	93306408	6.16	6.43	6.43	5	5.84	6.43	6.18	6.26	5.45	6.71	5.9	5.98	5.75	5.39	6.59	5.02	7.18	5.79	7.14	6.7	6.11	6.26
16667177	3.26	3.21	0.41	0.43	1.03	0.5498	0.9999				chr1	+	93311616	93311739	3.24	2.83	2.83	3.62	3.74	3.95	3.4	3.49	3.58	3.02	3.65	3.16	3.23	3.32	2.95	3.78	3.43	2.95	2.5	2.99	2.5	2.69
16667179	2.09	2.36	0.68	0.69	-1.21	0.865	0.9999				chr1	+	93475814	93475908	2.47	2.6	3.01	1.76	3.78	1.81	2.41	2.37	1.8	2.04	1.95	1.64	1.79	3.27	1.84	2.63	2.64	2.83	3.99	2.02	1.86	3.02
16667181	2.04	2.05	0.31	0.39	-1.01	0.6978	0.9999				chr1	+	93491809	93492099	2.02	2.77	2.09	1.99	2.45	2.01	1.83	2.29	2.06	1.87	1.9	2.57	2.06	2	1.94	2.91	2.98	1.99	2.58	2.16	1.93	2.39
16667183	4.79	4.58	0.56	0.67	1.16	0.604	0.9999	NM_001164391; NM_001164392; NM_001164393; NM_007358; XM_011541016; XM_011541017; XM_011541018; XM_011541019; XM_011541020; ENST00000370298; ENST00000370303; ENST00000467953; ENST00000468457; ENST00000471953; ENST00000473430; ENST00000474314; ENST00000476037; ENST00000487263; ENST00000489480; ENST00000494963; ENST00000497976; ENST00000540243; ENST00000545708; AF072814; AF073293; AF086050; AF086908…	MTF2	metal response element binding transcription factor 2	chr1	+	93544792	93604638	3.81	4.71	5.61	5.08	4.98	4.65	5.59	5.13	4.7	5.04	5.82	4.06	4.57	4.6	4.81	4.1	3.59	4.65	4.23	5.31	4.02	4.11
16667206	4.24	3.98	0.45	0.64	1.2	0.5855	0.9999	NM_001306076; NM_206886; XM_006710609; XM_006710611; XM_006710612; XM_011541361; XM_011541363; XM_011541364; XM_011541365; XM_011541366; XM_011541367; XM_011541368; XM_011541369; XM_011541370; XM_011541371; XM_011541372; ENST00000343253; ENST00000370276; ENST00000401026; ENST00000421014; ENST00000447456; ENST00000448243; ENST00000455267; ENST00000479653; ENST00000481180; ENST00000528942; AK126045…	CCDC18	coiled-coil domain containing 18	chr1	+	93645476	93744287	3.61	4.34	3.72	4.61	5	4.33	4.12	4.53	4.01	4.56	5.54	4.55	4.44	3.62	4.02	3.69	3.69	4.36	3.18	3.56	3.72	4.02
16667242	3.44	3.42	0.5	0.5	1.01	0.8448	0.9999				chr1	+	93795119	93805355	4.17	3.75	3.13	4.02	2.91	3.36	3.48	2.94	3.2	4.45	4.16	3.96	3.3	3.14	3.24	3.31	3.73	4	3.31	3.56	2.61	2.87
16667247	6.24	6.43	0.37	0.82	-1.14	0.6648	0.9999	NM_001938; ENST00000370267; ENST00000370272; ENST00000481583; BC002809; BC035507; BC068553; BT006972; OTTHUMT00000029976; OTTHUMT00000029977; OTTHUMT00000029978; uc001dpu.3; M97388	DR1	down-regulator of transcription 1	chr1	+	93811445	93828149	6	6.83	7.06	6.74	6.31	5.91	6.53	6.77	6.26	6.17	7.9	6.42	6.27	5.99	6.56	4.45	5.74	6.27	6.19	6.2	6.47	5.93
16667256	2.24	2.2	0.37	0.66	1.02	0.2339	0.9999				chr1	+	93851268	93851374	2.13	3.43	2.78	1.85	2.25	2.2	2.19	2.08	1.88	2.22	2.16	2.65	1.82	2.08	1.86	4	2.94	2.53	2.88	2.3	2.39	2.12
16667258	5.96	5.93	0.65	1.21	1.02	0.8078	0.9999	NM_001024948; NM_001164473; NM_017737; XM_011541625; XM_011541626; ENST00000260506; ENST00000271234; ENST00000370253; ENST00000424449; ENST00000603526; ENST00000604705; AK296767; AK299760; AK299943; AK315981; AY514449; OTTHUMT00000029979; OTTHUMT00000030023; OTTHUMT00000030024; OTTHUMT00000468870; uc001dpv.3; uc001dpw.3; uc010otk.2; uc010otl.2	FNBP1L	formin binding protein 1-like	chr1	+	93913658	94020218	5.78	6.07	6.62	6.9	5.79	4.53	7.11	6.91	6.22	6.09	7.51	5.19	6.14	5.94	6.08	3.69	5.35	5.63	3.88	5.96	5.42	5.38
16667277	3.52	3.45	0.29	0.78	1.05	0.4893	0.9999	NR_034091; BC084562; uc009wdn.3	LOC100129046	uncharacterized LOC100129046	chr1	+	94057525	94071130	2.89	3.55	3.51	3.02	3.29	3.97	2.81	4.79	3.62	3.57	3.36	3.94	2.92	3.4	5.2	3.47	3.58	3.53	2.74	3.43	3.63	3.5
16667286	3.97	3.93	0.36	0.29	1.02	0.5676	0.9999	NR_030621; uc021oqa.1	MIR760	microRNA 760	chr1	+	94312388	94312467	3.59	3.74	4.09	3.45	4.46	3.98	3.96	3.66	4.16	3.94	3.79	3.95	4.13	4.12	3.86	4.38	4.12	3.44	4.5	3.36	4.12	3.61
16667288	2.33	2.32	0.3	0.51	1.01	0.7655	0.9999				chr1	+	94610667	94611175	2.26	2.38	3.04	2.09	2.49	2.15	1.76	2.08	1.9	2.55	2.37	2.57	2.31	2.23	1.9	3.62	2.41	2.39	2.89	2.11	2.45	2.49
16667291	1.89	2.41	0.4	0.48	-1.44	0.0517	0.9999				chr1	+	94616974	94617077	2.75	1.87	2.08	1.53	2.72	1.87	3.14	2.05	1.93	1.88	1.97	2.77	1.45	2.54	1.58	2.47	1.95	1.77	2.86	2.68	2.26	2.21
16667293	2.26	2.34	0.32	0.39	-1.05	0.9828	0.9999				chr1	+	94713414	94808287	2.05	2.68	2.26	2.22	2.57	2.05	1.94	2.15	1.79	2.08	2.41	2.4	2.45	2.15	1.62	3.06	3.05	2.28	2.46	2.27	2.58	2.42
16667303	4.91	4.98	0.48	0.54	-1.05	0.4763	0.9999	NM_001122674; NM_002858; XM_005271089; XM_006710802; XM_011541877; ENST00000315713; ENST00000370214; ENST00000464165; ENST00000468860; ENST00000484213; ENST00000493416; AK126440; AK296791; AK302714; BC009712; BC068509; BT006644; BX648715; M81182; OTTHUMT00000029597; OTTHUMT00000029598; OTTHUMT00000029599; OTTHUMT00000029600; OTTHUMT00000029601; OTTHUMT00000029602; uc001dqm.4; uc001dqn.4; uc001dqo…	ABCD3	ATP binding cassette subfamily D member 3	chr1	+	94883933	94984222	5.23	5.77	5.4	4.91	4.96	4.22	5.46	4.87	5.5	4.89	5.94	4.69	4.41	4.62	5.41	4.22	4.36	5.57	4.64	5.26	4.83	4.51
16667337	2.75	2.42	0.33	0.65	1.26	0.6829	0.9999				chr1	+	95007608	95008571	2.38	2.56	3.01	2.42	2.22	2.4	2.25	1.83	2.5	3.14	3.76	2.37	2.53	2.17	2.69	3.96	2.98	3	2.67	2.79	2.48	3.06
16667340	2.56	2.56	0.4	0.34	1.01	0.9622	0.9999	XR_947608; XR_958314	LOC105378860	uncharacterized LOC105378860	chr1	+	95143554	95155440	2.32	2.34	2.16	2.58	2.58	2.47	2.63	3.44	2.51	2.88	2.59	2.49	2.77	3.08	2.49	2.68	2.37	2.43	2.77	3.67	2.35	2.83
16667346	2.76	2.78	0.27	0.27	-1.01	0.8231	0.9999	NM_001114106; NM_001258340; NM_001258341; NM_001258342; NM_001258343; NM_001301079; NM_152369; XM_005270440; XM_005270441; XM_005270442; XM_011540632; XM_011540633; XM_011540634; XM_011540635; XM_011540636; XM_011540637; XR_946543; ENST00000271227; ENST00000422520; ENST00000446120; ENST00000467909; ENST00000475883; ENST00000527077; ENST00000529450; ENST00000530397; ENST00000532427; ENST0000053267…	SLC44A3	solute carrier family 44, member 3	chr1	+	95285898	95360802	2.88	2.67	2.44	2.91	2.52	2.74	3.16	2.66	2.64	2.61	2.74	2.49	2.62	2.46	3.25	3.16	3.2	3.23	2.69	3.05	2.9	2.78
16667368	3.58	3.52	0.49	0.48	1.04	0.6581	0.9999	NR_033998; ENST00000438509; ENST00000452846; ENST00000456582	LOC729970	hCG2028352-like	chr1	+	95392854	95433017	3.36	3.56	3.51	3.85	4.45	3.18	3.81	3.83	3.25	4.48	4.66	3.7	3.33	3.33	2.91	3.4	3.48	4.03	2.96	3.05	3.78	3.7
16667379	2.75	2.53	0.35	0.24	1.16	0.0917	0.9999	NR_132786; ENST00000451611; BC040907	LOC101928098	uncharacterized LOC101928098	chr1	+	95527152	95533101	2.21	2.23	2.7	2.86	3.09	3.08	2.92	2.46	2.6	3.35	2.64	2.6	3.03	2.19	2.54	2.55	2.33	2.33	2.82	2.35	2.51	2.62
16667382	3.11	3.29	0.21	0.42	-1.14	0.1271	0.9999				chr1	+	95546646	95550539	3.49	3.06	2.97	3.15	2.8	3.28	3.25	2.58	2.86	3.13	3.08	3.19	3.01	3.43	3.27	4.27	3.26	3.25	3.66	2.96	3.45	3.48
16667385	3.36	3.32	0.34	0.66	1.03	0.7468	0.9999	NM_001128142; NM_001199679; NM_001199682; NM_001199691; NM_001278247; NM_001278248; NM_015485; NM_152487; NR_103483; NR_103484; ENST00000263893; ENST00000370202; ENST00000370203; ENST00000456991; ENST00000460571; ENST00000463375; ENST00000473397; ENST00000492639; ENST00000495272; ENST00000497058; ENST00000604203; ENST00000604534; AK292665; AK292699; AK296476; BC125142; BC137457; BC137458; BC13973…	RWDD3; TMEM56; TMEM56-RWDD3	RWD domain containing 3; transmembrane protein 56; TMEM56-RWDD3 readthrough	chr1	+	95558073	95712781	3.43	3.18	3.46	4.01	3.44	3.37	3.84	3.57	3.27	4.11	5.3	3.77	3.43	3.17	2.99	2.96	3.49	3.21	3.14	3.15	3.32	2.96
16667413	2.57	2.73	0.38	0.32	-1.12	0.5119	0.9999				chr1	+	95585703	95604110	2.35	2.66	2.51	2.86	2.27	3.01	2.59	2.44	2.39	3.13	3.22	3.12	2.3	2.37	2.98	2.65	3.3	2.3	2.76	2.77	3.13	2.3
16667416	2.53	2.45	0.46	0.44	1.06	0.2621	0.9999				chr1	+	95749339	95753228	2.28	2.45	2.33	3.23	3.2	2.91	2.4	2.54	2.41	2.27	3.04	2.89	2.49	2.57	2.16	3.44	3.4	2.41	2.41	2.39	1.84	3.37
16667419	2.45	2.4	0.3	0.19	1.03	0.5746	0.9999	XR_958317	LOC105379825	uncharacterized LOC105379825	chr1	+	95783151	95787167	2.31	2.91	2.47	2.63	2.67	3.3	2.49	2.47	2.48	2.37	2.55	2.53	2.2	2.4	2.34	2.4	2.35	2.23	2.23	2.5	2.27	2.48
16667422	2.43	2.4	0.43	0.38	1.02	0.9962	0.9999	NR_033966; ENST00000424943; uc021oqf.1	FLJ31662	uncharacterized LOC440594	chr1	+	95940293	95944912	2.78	2.3	2.88	2.78	2.23	2.13	2.95	2.75	2.04	3.16	1.99	2.01	2.4	2.12	2.13	2.63	2.82	2.61	2.22	1.85	2.99	1.98
16667427	2.66	2.45	0.32	0.39	1.16	0.3561	0.9999	NR_110621; NR_110622; XR_246378; XR_250794; XR_947613; XR_947614; XR_947615; XR_958320; XR_958321; XR_958322	LOC100996635; LOC101928219	uncharacterized LOC100996635; uncharacterized LOC101928219	chr1	+	95975716	96247898	2.45	2.95	2.62	2.13	2.87	2.67	2.07	2.44	2.39	2.38	2.24	2.35	2.56	2.67	2.33	3.28	3.03	3.02	2.95	2.59	2.06	3.18
16667435	2.07	2.36	0.53	0.38	-1.22	0.6567	0.9999				chr1	+	96282861	96284231	2.43	2.7	3.24	2.07	2.05	2.93	2.15	2.18	1.99	1.76	2.18	2.23	2	2.4	2.1	2.55	1.95	3.14	3.42	2.27	2.63	2.62
16667440	2.74	2.8	0.3	0.37	-1.04	0.4808	0.9999	NR_125991; ENST00000412513; ENST00000413825; ENST00000442558; ENST00000451675; ENST00000593954; ENST00000595188; ENST00000595613; ENST00000598129; ENST00000598612; ENST00000609411; ENST00000623085; ENST00000623349; ENST00000623830; ENST00000624750; ENST00000625774; ENST00000627733; ENST00000631091	LOC102723661	uncharacterized LOC102723661	chr1	+	96403457	96488437	3.07	2.4	2.22	2.77	3.26	3	2.59	2.53	2.58	2.8	2.44	3	3.09	2.71	2.69	3.49	2.75	2.39	3.33	2.57	3.06	2.7
16667450	2.2	2.17	0.31	0.57	1.02	0.5119	0.9999				chr1	+	96691457	96691616	1.68	1.78	1.91	2.26	2.39	2.17	2.28	2.11	2.54	2.93	2.06	2.22	1.83	2.42	2.58	3.35	2.17	2.23	3.46	2.26	2.12	1.93
16667452	2.34	2.28	0.34	0.46	1.05	0.7945	0.9999	XR_947617; XR_947618; XR_958324; XR_958325	LOC105378866	uncharacterized LOC105378866	chr1	+	96979646	96989651	2.84	2.32	1.97	2.24	2.91	2.26	2.07	1.87	2.26	2.65	2.14	2.09	1.98	2.33	2.32	3.06	2.81	2.38	3.33	2.64	2.21	1.96
16667456	4.69	4.59	0.6	0.72	1.07	0.4552	0.9999	NM_001300985; NM_001300986; NM_001300987; NM_001300988; NM_001300989; NM_001300990; NM_021190; NR_125356; NR_125357; XM_011541874; XM_011541875; XM_011541876; XR_946720; XR_946721; XR_946722; XR_946723; ENST00000370197; ENST00000370198; ENST00000426398; ENST00000459735; ENST00000460706; ENST00000462433; ENST00000476419; ENST00000476783; ENST00000482253; ENST00000492905; ENST00000609116; AB051232;…	PTBP2	polypyrimidine tract binding protein 2	chr1	+	97187175	97280605	5.32	4.72	5.42	4.76	4.55	3.75	4.91	5.04	4.63	4.91	6.03	4.42	5.53	4	4.68	3.59	4.21	4.72	4.18	5.8	3.71	4.53
16667479	2.47	2.33	0.52	0.64	1.11	0.9929	0.9999				chr1	+	97368255	97368348	1.66	3.1	2.29	2.12	2.58	3.38	3.92	2.44	2.03	2.77	2	2.12	2.12	2.59	2.33	2.5	2.88	2.72	2.45	2.51	1.73	1.41
16667481	2.88	2.92	0.69	0.8	-1.03	0.9232	0.9999	NR_046590; ENST00000422980	DPYD-AS1	DPYD antisense RNA 1	chr1	+	97561479	97788511	2.37	3.21	2.69	3.21	2.84	4.36	2.66	4.68	2.61	4.09	3.96	4.42	2.61	2.56	3.01	2.96	3.58	3.86	2.88	2.53	2.47	2.5
16667487	3.05	3.17	0.55	0.55	-1.08	0.5914	0.9999	NR_046591; ENST00000422259; ENST00000431362	DPYD-AS2	DPYD antisense RNA 2	chr1	+	98262477	98263622	3.25	3.29	2.32	3.17	3.18	4.48	3.31	4.52	2.94	3.08	3.29	3.82	3.27	2.99	2.52	2.61	2.97	3.49	3.02	2.75	3.11	2.77
16667492	2.14	2.09	0.49	0.46	1.03	0.8694	0.9999	NR_046088; ENST00000418344	LOC729987	uncharacterized LOC729987	chr1	+	98676303	98738214	3.22	1.96	2.7	2.5	2.03	3.61	2.26	3.07	2.1	2.02	1.92	2.03	1.88	2.07	1.86	2.1	2.11	2.34	2.42	1.99	2.31	2.27
16667496	2.68	2.59	0.52	0.7	1.06	0.5748	0.9999				chr1	+	98838941	98839055	2.03	2.76	2.4	2.48	2.91	3.93	2.77	2.3	2.09	1.92	2.39	3.06	2.72	2.48	2.49	3.96	2.68	2.83	4.3	2.78	2.69	2.93
16667498	4.49	4.27	0.78	1.24	1.17	0.9242	0.9999	NM_015976; NM_152238; NR_033716; XM_006710677; XM_006710678; XM_011541564; ENST00000306121; ENST00000454199; ENST00000473868; ENST00000528824; ENST00000529992; AF121857; AK025031; AK293018; AK298211; BC010349; BC018105; BT006747; OTTHUMT00000029609; OTTHUMT00000029610; OTTHUMT00000343385; OTTHUMT00000343386; OTTHUMT00000395126; uc001dsa.3; uc010ouc.2; uc010oud.2	SNX7	sorting nexin 7	chr1	+	99127236	99226056	4.62	4.19	3.41	3.9	4.56	4	4.31	5.43	4.92	5.61	7.67	5.1	4.7	3.61	3.39	3.7	4.71	6.19	3.38	4.49	4.99	4.31
16667512	2.76	2.97	0.22	0.25	-1.16	0.0611	0.9999	NR_033940; ENST00000425113; uc001dsd.1	LOC100129620	uncharacterized LOC100129620	chr1	+	99469832	99614408	3.16	3.11	2.54	3.1	2.64	2.97	2.82	2.95	2.9	2.7	2.85	2.96	2.65	2.77	3.64	3	2.75	3.23	3.27	2.74	2.9	2.59
16667516	3.4	3.44	0.52	0.48	-1.03	0.8977	0.9999	NM_001166252; NM_014839; XM_011542498; ENST00000370184; ENST00000370185; ENST00000457765; AF357013; AF541281; AK291369; AK300361; AY304518	PLPPR4	phospholipid phosphatase related 4	chr1	+	99729509	99775146	3.18	3.07	4.14	3.53	3.44	3.2	3.24	3.52	2.76	2.88	4.07	3.45	4.42	2.92	4.35	3.61	3.75	3.57	3.84	3.1	2.84	3.02
16667530	4.5	4.58	0.91	0.87	-1.05	0.795	0.9999	NM_017734; ENST00000263174; ENST00000496843; ENST00000605497; ENST00000605613; ENST00000615664; AF262379; AJ312214; AL390969; AL390970; AL390971; AL390972; AL390973; BC012570; BX648213; OTTHUMT00000029672; OTTHUMT00000029673; OTTHUMT00000468886; OTTHUMT00000468887; uc001dsg.3	PALMD	palmdelphin	chr1	+	100111431	100160097	5.38	4.03	4.17	5.72	4.83	4.64	4.5	4.02	4.08	6.52	5.77	4.85	5.52	4.33	5.73	3.61	3.52	3.9	4.01	4.53	6.2	4
16667542	2.67	2.75	0.46	0.27	-1.06	0.8039	0.9999				chr1	+	100257218	100257309	2.68	2.35	2.82	2.47	2.7	3.54	2.55	2.66	2.52	3.3	2.92	2.68	2.55	2.93	2.38	3.1	3.58	2.21	3.09	2.44	3.03	2.71
16667544	1.78	2.09	0.55	0.62	-1.24	0.2825	0.9999				chr1	+	100295021	100295093	2.21	1.75	1.86	1.49	2.65	1.98	2.14	2	1.82	1.81	1.57	1.9	1.74	1.99	2.82	3.83	1.62	1.63	2.24	3.38	2.4	1.99
16667546	4.1	3.79	0.94	0.83	1.24	0.3834	0.9999	NM_000028; NM_000642; NM_000643; NM_000644; NM_000645; NM_000646; XM_005270557; ENST00000294724; ENST00000361302; ENST00000361522; ENST00000361915; ENST00000370161; ENST00000370163; ENST00000370165; ENST00000477753; BC057220; BC078663; M85168; OTTHUMT00000029775; OTTHUMT00000029776; OTTHUMT00000029777; OTTHUMT00000029778; OTTHUMT00000029779; OTTHUMT00000029780; OTTHUMT00000029781; U84007; U84008;…	AGL	amylo-alpha-1, 6-glucosidase, 4-alpha-glucanotransferase	chr1	+	100315640	100389579	3.7	3.5	5.04	4.19	3.89	2.98	3.83	4	4.28	5.02	6.21	4.13	3.77	3.95	4.52	3.2	3.72	6.47	3.14	4.36	3.78	3.61
16667590	4.12	4.08	0.25	0.4	1.03	0.9624	0.9999	NM_001271684; NM_001271685; NM_012243; XM_005270691; XM_005270693; XM_011541135; XM_011541136; XM_011541137; XM_011541138; XM_011541139; ENST00000370153; ENST00000370155; ENST00000370156; ENST00000422078; ENST00000427993; ENST00000465289; ENST00000532693; ENST00000533028; AB021981; AK290573; BC005136; OTTHUMT00000029783; OTTHUMT00000029784; OTTHUMT00000029785; OTTHUMT00000029786; OTTHUMT000000297…	SLC35A3	solute carrier family 35 (UDP-N-acetylglucosamine (UDP-GlcNAc) transporter), member A3	chr1	+	100435345	100492535	3.83	3.98	4.45	3.83	4.29	4.24	4.13	3.85	4.35	4.58	5.1	4.55	3.95	3.87	4.21	3.71	4.1	4	4.17	3.96	4.24	3.83
16667606	2.42	2.35	0.52	0.25	1.04	0.5749	0.9999				chr1	+	100444495	100444601	2.35	2.27	2.39	1.75	2.41	2.65	2.56	2.93	1.84	2.64	2.24	2.66	2.64	2.42	2.16	2.49	3.59	2.37	2.07	3	2.19	2.14
16667608	6.26	5.96	0.54	0.95	1.23	0.2991	0.9999	NM_033055; XM_005271118; XM_011541957; XM_011541958; ENST00000370152; ENST00000421661; AF427492; AK127671; OTTHUMT00000029657; OTTHUMT00000029658	MFSD14A	major facilitator superfamily domain containing 14A	chr1	+	100503653	100548933	5.97	4.85	6.51	6.3	6.66	5.4	6.69	6.19	6.58	6.67	7.68	6.1	6.49	5.68	5.7	4.2	5.36	5.98	4.81	6.14	5.96	5.32
16667625	3.41	3.45	0.23	0.34	-1.03	0.8269	0.9999	NM_019083; XM_005270945; XM_005270946; XR_246273; XR_246274; XR_246275; XR_246276; ENST00000370139; ENST00000370141; ENST00000370143; ENST00000482437; ENST00000493651; AK001149; AK289404; AK294738; AK295828; AK298941; BC075811; OTTHUMT00000029919; OTTHUMT00000029920; OTTHUMT00000029921; OTTHUMT00000097429; OTTHUMT00000097430; uc001dsv.3; uc009wea.3; uc010ouf.2	TRMT13	tRNA methyltransferase 13 homolog (S. cerevisiae)	chr1	+	100598706	100616054	2.94	4.13	3.82	3.85	3.24	3.36	3.46	3.56	3.5	3.36	3.82	3.46	3.84	3.28	3.46	3.7	3.44	3.47	3.03	3.34	3.33	3.27
16667644	4.81	4.66	0.48	0.82	1.11	0.3458	0.9999	NM_001130841; NM_003729; XM_005271298; XM_005271299; ENST00000260563; ENST00000370126; ENST00000370128; ENST00000483474; ENST00000498617; AK292366; AK299793; BC012604; OTTHUMT00000030098; OTTHUMT00000030099; OTTHUMT00000030100; OTTHUMT00000030200; OTTHUMT00000030201; uc001dtc.3; uc001dtd.3; uc010ouh.1	RTCA	RNA 3-terminal phosphate cyclase	chr1	+	100731714	100758325	4.73	3.68	5.41	4.61	4.81	4.54	5.06	5.04	5.1	5.14	6.21	5.07	5.63	3.81	4.63	3.49	4.14	4.41	3.68	4.99	4.82	4.26
16667660	3.75	3.55	0.52	0.53	1.15	0.558	0.9999	NR_030279; ENST00000385017; uc021oqp.1	MIR553	microRNA 553	chr1	+	100746797	100746864	2.88	3.41	3.89	3.71	3.9	3.36	4.2	3.56	3.01	4.22	4.53	3.51	4.03	3.91	3.76	3.05	2.75	4.51	2.79	3.76	3.58	3.44
16667662	3.76	3.56	0.63	0.37	1.15	0.3672	0.9999	NM_003672; NM_033312; NM_033313; XM_005271294; XM_005271296; XM_011542340; XM_011542341; XM_011542342; XM_011542343; XM_011542344; XM_011542345; XM_011542346; ENST00000336454; ENST00000361544; ENST00000370124; ENST00000455467; ENST00000469387; AB209857; AF000367; AF064102; AF064103; AF122013; AK302310; BC038979; BC093916; BC093918; DQ530256; OTTHUMT00000030220; OTTHUMT00000030221; OTTHUMT00000030…	CDC14A	cell division cycle 14A	chr1	+	100810033	100985833	4.1	3.81	4.36	3.8	3.96	3.55	3.22	3.53	3.81	4.98	4.19	3.85	4.3	3.18	3.57	3.2	3.44	3.07	3.23	3.57	3.53	2.7
16667694	3.17	2.96	0.33	0.36	1.16	0.1519	0.9999	NM_022049; ENST00000315033; AB042410; AF086060; OTTHUMT00000030212; uc001dth.3	GPR88	G protein-coupled receptor 88	chr1	+	101003693	101007583	3.16	2.6	2.9	2.85	3.48	3.78	3.25	2.68	3	2.73	2.42	2.69	2.91	3.52	3.43	3.04	3.29	3.39	2.76	3.17	2.99	3.51
16667699	2.73	2.66	0.26	0.5	1.05	0.803	0.9999				chr1	+	101121835	101171700	2.88	3.39	2.95	2.49	3.32	2.98	2.53	2.67	2.52	2.54	2.52	2.77	2.86	2.23	2.64	3.85	2.66	2.82	3.13	2.45	2.17	2.73
16667702	3.8	3.78	0.83	0.93	1.01	0.7938	0.9999	NM_001078; NM_001199834; NM_080682; ENST00000294728; ENST00000347652; ENST00000370115; ENST00000370119; ENST00000603679; AK291732; AK296692; BC017276; BC068490; BC085003; M30257; M60335; OTTHUMT00000030213; OTTHUMT00000030214; OTTHUMT00000030215; OTTHUMT00000097431; OTTHUMT00000468890; uc001dti.3; uc001dtj.3; uc010ouj.2	VCAM1	vascular cell adhesion molecule 1	chr1	+	101185196	101204601	3.46	3.75	3.71	3.98	5.78	4.01	3.52	5.07	4.35	3.73	6.33	3.66	5.74	3.6	4.99	3.41	3.87	3.61	4.14	3.39	4.8	3.56
16667715	5.08	5.32	0.42	0.87	-1.18	0.3616	0.9999	NM_001144884; NM_133496; XM_011540779; XR_246237; ENST00000357650; ENST00000370111; ENST00000370112; AF233345; AY094606; BC064692; BX537375; OTTHUMT00000032711; OTTHUMT00000032712; OTTHUMT00000032713; uc001dtn.2; uc001dto.2	SLC30A7	solute carrier family 30 (zinc transporter), member 7	chr1	+	101361632	101447311	5.2	5.24	4.74	4.71	4.92	4.91	6.54	5.76	5.46	5.25	6.72	5.65	5.86	4.65	5.19	3.81	5.44	5.03	4.41	4.39	5.73	5.4
16667733	3.19	3.08	0.29	0.4	1.08	0.7904	0.9999	XR_246237	SLC30A7	solute carrier family 30 (zinc transporter), member 7	chr1	+	101461029	101461816	2.67	3.78	2.93	3.34	3.62	3.25	2.99	3.29	2.76	2.96	3.44	2.81	2.87	3.07	2.61	3.78	2.95	3.51	3.01	3.29	3.06	3.49
16667736	3.05	2.95	0.51	0.52	1.07	0.7573	0.9999	NR_109849; AK021551; BX538249	LOC102606465	uncharacterized LOC102606465	chr1	+	101491409	101552824	2.77	3.3	2.64	3.43	3	3.13	3.63	2.87	2.88	4.39	4.35	3.05	3.53	3.13	2.67	2.49	3.34	2.94	2.99	2.95	2.83	2.58
16667750	3.69	3.52	0.43	0.37	1.12	0.2241	0.9999				chr1	+	101598709	101598895	3.39	2.92	3.14	3.59	4.39	4.39	3.43	3.53	3.8	3.5	3.63	3.4	3.9	3.83	3.56	4.36	4.29	3.3	3.79	3.63	3.2	3.5
16667752	2.39	2.33	0.36	0.49	1.04	0.7965	0.9999	XR_426735; XR_426736; XR_426737; XR_426738; XR_426739; XR_431212; XR_431213; XR_431214; XR_431215; XR_431216; XR_947636; XR_947637; XR_947638; XR_947639; XR_947640; XR_958452; XR_958457; XR_958472; XR_958466; XR_958468	LOC101928334	uncharacterized LOC101928334	chr1	+	101616109	101641117	2.13	3.6	2.16	1.99	1.84	2.93	1.98	2.91	2.6	2.75	2.09	2.46	2.24	2.1	2.37	2.55	2.79	2.13	2.7	2.32	2.03	2.65
16667760	3.51	3.86	0.8	0.61	-1.27	0.6667	0.9999	NM_001400; XM_006710399; ENST00000305352; ENST00000475289; ENST00000475821; AF233365; AK297005; BC018650; CR541786; CR542269; M31210; OTTHUMT00000029908; OTTHUMT00000029909; OTTHUMT00000029910; uc001dud.2; uc009weg.2	S1PR1	sphingosine-1-phosphate receptor 1	chr1	+	101702305	101707076	4.99	3.47	3.05	3.35	3.8	3.36	3.69	3.55	3.35	4.65	3.53	4.53	5.18	3.63	4.15	3.97	4.15	5.38	3.87	3.59	5.26	3.42
16667770	2.66	2.4	0.67	0.24	1.2	0.2053	0.9999	NR_126402; ENST00000439146; ENST00000444327; ENST00000454466	LINC01307	long intergenic non-protein coding RNA 1307	chr1	+	101788893	101855859	2.63	2.33	2.01	2.18	2.65	2.83	2.55	2.38	1.95	3.25	2.21	2.42	2.35	2.81	2.24	2.95	3.79	2.87	2.27	2.36	2.38	3.88
16667778	2.63	2.76	0.45	0.15	-1.1	0.9904	0.9999	XR_947644; XR_947645; XR_947646; XR_947647; XR_947648; XR_947649; XR_958547; XR_958552; XR_958560; XR_958565; XR_958572; XR_958576	LOC105378872	uncharacterized LOC105378872	chr1	+	102189298	102195170	2.77	2.52	2.67	2.6	2.77	3.36	2.89	2.68	2.37	3.78	2.77	2.99	2.39	2.68	2.82	2.75	2.7	2.69	3.02	2.86	2.6	2.27
16667781	2.19	2.59	0.77	0.56	-1.32	0.3657	0.9999				chr1	+	102325407	102325513	2.61	2.24	1.77	2.22	2.21	2.33	2.43	2.11	2.22	2.27	1.96	3.1	1.99	3.24	2.91	2.58	4.59	1.95	3.8	2.17	2.16	2.71
16667783	2.67	2.67	0.51	0.71	-1	0.9707	0.9999	NR_033424; AF395440; uc021oqv.1	DNAJA1P5	DnaJ (Hsp40) homolog, subfamily A, member 1 pseudogene 5	chr1	+	102337567	102360299	2.2	3.41	2.64	2.27	2.3	2.94	3.06	2.83	2.88	3.95	2.74	1.9	3.42	2.43	2.67	2.96	2.93	2.66	4.53	2.34	2.22	2.55
16667786	2.47	2.45	0.22	0.33	1.01	0.6498	0.9999				chr1	+	102569886	102571564	2.91	2.97	2.22	2.49	2.71	2.81	2.39	2.36	2.55	2.4	2.19	2.13	2.31	3.02	2.35	2.8	2.5	2.27	2.21	2.18	2.54	2.75
16667789	2.08	2.03	0.63	0.41	1.03	0.6563	0.9999	XR_947652; XR_958603	LOC105378875	uncharacterized LOC105378875	chr1	+	103142328	103145365	2.54	2.07	1.87	1.81	1.89	2.31	1.73	2.04	2.18	1.85	1.92	2.18	2.37	2.14	2.17	1.93	4.04	2.39	3.22	2.12	1.8	2
16667793	2.22	2.28	0.76	0.24	-1.04	0.4745	0.9999				chr1	+	103817769	103828355	2.14	2.61	2.12	2.58	3.12	2.54	2.09	2.23	2.36	2.22	1.95	2.17	2.06	2.64	2.03	2.47	4.42	2.04	2.39	1.68	2.48	1.88
16667796	2.22	2.28	0.76	0.24	-1.04	0.4745	0.9999				chr1	+	103957501	103968087	2.14	2.61	2.12	2.58	3.12	2.54	2.09	2.23	2.36	2.22	1.95	2.17	2.06	2.64	2.03	2.47	4.42	2.04	2.39	1.68	2.48	1.88
16667799	2.71	2.85	0.46	0.44	-1.11	0.6316	0.9999				chr1	+	104066184	104066501	2.43	3.39	2.59	3.03	2.69	3.65	3.01	2.62	2.83	3.95	2.41	3.47	2.8	3.19	2.13	2.97	2.7	2.69	3.05	2.51	2.44	2.67
16667801	4.43	4.25	0.46	0.37	1.13	0.2122	0.9999	NM_017619; ENST00000423855; ENST00000524631; ENST00000524641; ENST00000525323; ENST00000527062; ENST00000531883; ENST00000532117; ENST00000533099; ENST00000533834; AK000015; AK057799; AK289844; AY099329; BC010697; OTTHUMT00000390810; OTTHUMT00000390811; OTTHUMT00000390812; OTTHUMT00000390813; OTTHUMT00000390814; OTTHUMT00000390815; OTTHUMT00000390816; OTTHUMT00000390817; OTTHUMT00000390818; uc010…	RNPC3	RNA binding region (RNP1, RRM) containing 3	chr1	+	104068313	104097861	4.92	4.7	4.21	4.16	4.71	4.18	4.22	3.84	4.65	5.02	4.43	4.34	4.28	4.11	4.69	4.19	4.4	5.44	4.11	4.85	3.69	3.85
16667830	2.67	2.75	0.35	0.41	-1.06	0.8384	0.9999	NM_020978; ENST00000361355; ENST00000435302; ENST00000453959; ENST00000462971; ENST00000481821; ENST00000491397; AK127047; BC011179; BC020861; OTTHUMT00000030318; OTTHUMT00000030320; OTTHUMT00000030321; OTTHUMT00000030322; OTTHUMT00000030323; OTTHUMT00000030324; uc001duq.3	AMY2B	amylase, alpha 2B (pancreatic)	chr1	+	104096437	104122156	2.54	2.41	2.69	3.25	3.09	2.43	2	2.84	2.56	2.88	2.8	3.43	2.16	2.38	2.96	2.9	2.31	2.59	3.21	2.58	2.54	3.09
16667850	2.41	2.43	0.55	0.38	-1.01	0.2945	0.9999	NM_000699; ENST00000414303; ENST00000423678; ENST00000497748; ENST00000622339; BC007060; BC146997; M28443; OTTHUMT00000030315; OTTHUMT00000030316; OTTHUMT00000030317; uc001dut.3; uc010ouq.1	AMY2A	amylase, alpha 2A (pancreatic)	chr1	+	104159999	104168402	2.58	2.72	2.66	2.64	2.42	2.12	2.15	2.29	2.33	2.25	2.44	2.55	2.42	2.36	1.9	3.15	2.33	2.38	2.45	3.02	1.76	4.1
16667863	3.57	3.44	0.47	0.41	1.1	0.2438	0.9999	NM_001008218; NM_001008219; NM_001008221; NM_004038; XM_011541262; XM_011541263; ENST00000330330; ENST00000370079; ENST00000370080; ENST00000370083; ENST00000422549; ENST00000425410; ENST00000430659; ENST00000461518; ENST00000464691; ENST00000494409; OTTHUMT00000030304; OTTHUMT00000030305; OTTHUMT00000030306; OTTHUMT00000030307; OTTHUMT00000030308; OTTHUMT00000030309; OTTHUMT00000030311; OTTHUMT0…	AMY1B; AMY1C; AMY1A	amylase, alpha 1B (salivary); amylase, alpha 1C (salivary); amylase, alpha 1A (salivary)	chr1	+	104197912	104207173	3.9	3.68	3.05	4.04	3.58	3.33	3.59	3.06	3.84	4.52	3.92	4	3.41	3.24	2.91	3.23	3.51	4.32	3.43	3.44	2.83	3.2
16667881	3.51	3.3	0.54	0.6	1.15	0.2712	0.9999	NM_001008218; NM_001008219; NM_001008221; NM_004038; XM_011541262; XM_011541263; ENST00000330330; ENST00000370079; ENST00000370080; ENST00000370083; ENST00000422549; ENST00000425410; ENST00000430659; ENST00000461518; ENST00000464691; ENST00000494409; OTTHUMT00000030304; OTTHUMT00000030305; OTTHUMT00000030306; OTTHUMT00000030307; OTTHUMT00000030308; OTTHUMT00000030309; OTTHUMT00000030311; OTTHUMT0…	AMY1B; AMY1C; AMY1A	amylase, alpha 1B (salivary); amylase, alpha 1C (salivary); amylase, alpha 1A (salivary)	chr1	+	104292279	104301312	4.01	3.63	3.17	4.28	3.77	3.53	3.48	2.86	3.83	4.76	4.31	4.09	3.5	2.96	2.77	3.23	3.37	3.58	3.22	3.29	2.45	2.78
16667895	3.61	3.74	0.52	0.68	-1.1	0.6916	0.9999	NR_033990; ENST00000418362; BC014218; uc021oqw.1	LOC100129138	THAP domain containing, apoptosis associated protein 3 pseudogene	chr1	+	104615645	104619709	3.78	3.64	3.66	2.92	3.26	3.58	4.23	3.34	3.84	3.25	3.85	2.74	3.95	4.33	4.05	3.46	3.29	3.67	5.1	4.85	2.85	4.03
16667898	2.07	2.09	0.3	0.21	-1.01	0.8577	0.9999				chr1	+	104668179	104672483	2.22	2.26	2.18	2.1	2.89	2.04	2.23	2.04	2.23	1.85	2.58	2.01	1.81	1.94	1.79	2.23	2.16	1.98	2.01	2.37	1.98	1.91
16667901	2.95	3.18	0.23	0.27	-1.17	0.0803	0.9999				chr1	+	106508402	106581195	3.16	2.96	2.85	3.13	3.16	2.98	3.45	2.91	2.7	3.22	3.24	3.24	3.36	2.89	3.14	3.66	2.72	2.67	3.54	2.94	2.89	2.84
16667903	2.13	2.13	0.28	0.25	1	0.7647	0.9999				chr1	+	106615869	106627121	2.1	2.6	2.1	2.2	2.56	2.1	1.84	2.16	2.57	1.76	2.5	1.86	1.84	2.17	2.07	2.5	1.94	1.94	2.2	2.29	2.1	2.38
16667908	2.21	2.08	0.42	0.14	1.1	0.0498	0.9999	XR_947672; XR_947673; XR_947674; XR_958740; XR_958747; XR_958755	LOC105378887	uncharacterized LOC105378887	chr1	+	106993265	107028330	1.91	1.93	2.02	2.14	2.11	2.21	1.97	1.96	2.15	2.28	2.02	2.17	1.97	2.09	2.14	2.27	2.43	2.58	2.33	2.96	2.12	3.3
16667914	2.24	2.4	0.44	0.32	-1.11	0.6941	0.9999	XR_947676; XR_947677; XR_947678; XR_958774; XR_958781; XR_958788	LOC105378889	uncharacterized LOC105378889	chr1	+	107360861	107380815	2.18	2.78	2.11	2.06	3.31	2.64	2.8	1.94	2.36	2.12	2.78	2.7	2.17	2.28	2.02	2.33	2.94	2.27	2.2	2.22	2.48	3.04
16667918	3.09	3.63	0.37	0.64	-1.45	0.0525	0.9999	NM_018137; ENST00000370078; AK295541; AK297898; AY043278; BC002729; BC063446; BC073866; OTTHUMT00000030185; uc010ous.2	PRMT6	protein arginine methyltransferase 6	chr1	+	107599267	107601916	3.79	4.65	4.11	2.95	2.84	3.15	4.16	3	3.41	2.83	2.85	3.25	2.98	3.02	3.73	3.77	3.39	3.06	3.18	3.03	4.61	3.47
16667925	2.9	3.11	0.69	0.7	-1.16	0.6304	0.9999	NM_001113226; NM_001113228; NM_001312688; NM_014917; XM_006710455; XM_006710456; XM_006710457; XM_011541021; XM_011541022; XM_011541023; XM_011541024; XM_011541025; ENST00000294649; ENST00000370065; ENST00000370066; ENST00000370067; ENST00000370068; ENST00000370071; ENST00000370073; ENST00000370074; ENST00000370076; ENST00000462149; ENST00000477948; AB023193; AK296533; AK297659; AY358365; AY76426…	NTNG1	netrin G1	chr1	+	107682629	108026080	3.29	2.7	3.76	2.63	2.97	4.73	3.89	2.43	2.36	2.48	2.49	3.61	2.77	3.16	3.12	3.2	2.86	3.4	2.81	2.73	4.85	3.39
16667948	2.16	2.37	0.27	0.32	-1.16	0.6735	0.9999	NR_046653; ENST00000438318	VAV3-AS1	VAV3 antisense RNA 1	chr1	+	108507065	108537229	2.61	2.59	1.92	2.07	2.18	2.75	2.54	2.35	2.24	2.37	1.76	2.02	2.3	2.24	1.81	2.37	2.74	2.05	2.66	2.13	2.57	2.1
16667952	2.23	2.22	0.27	0.54	1.01	0.5464	0.9999				chr1	+	108593042	108594976	2.24	1.89	2.25	1.95	2.08	2.55	1.94	2.52	2.3	2.52	1.95	2.21	2.07	3.68	2.3	2.43	2	2.1	3.01	2.34	2.04	2.84
16667955	2.39	2.05	0.43	0.16	1.26	0.0212	0.9999				chr1	+	108614104	108617141	1.92	2.05	2.3	2.99	2.18	2.69	1.97	2.05	2.18	2.43	2.1	2.33	3.35	2.12	2.26	2.31	2.49	1.92	1.98	1.93	1.82	2.47
16667960	2.17	2.38	0.36	0.5	-1.16	0.1367	0.9999	OTTHUMT00000031254; OTTHUMT00000475266	NBPF5P	neuroblastoma breakpoint family, member 5, pseudogene	chr1	+	108815565	109013624	2.26	3.74	2.84	2.14	1.98	2	2.07	2.34	2.37	1.83	2.07	2.09	2.12	2.57	2.87	2.73	2.24	2.47	2.22	2.86	2.84	1.84
16667999	3.08	3.04	0.29	0.35	1.03	0.9074	0.9999	XM_011542012; XM_011542013	NBPF6	neuroblastoma breakpoint family, member 6	chr1	+	108963311	108975897	3.57	3.8	3.6	3.3	2.75	3.07	2.49	2.9	2.97	3.08	2.89	2.98	2.95	3.05	2.95	3.28	2.69	3.56	3.16	3.13	3.07	3.23
16668002	4.66	4.29	0.58	0.91	1.3	0.8282	0.9999	NM_001010883; ENST00000370035; ENST00000405454; ENST00000483371; BC127898; BC140863; BC140865; BC150530; OTTHUMT00000030188; OTTHUMT00000323367; OTTHUMT00000323368; uc010ouy.2	FAM102B	family with sequence similarity 102, member B	chr1	+	109102711	109187522	4.25	4.06	5.2	4.36	4.61	4.54	6.47	4.64	4.9	5.67	6.24	4.53	5.26	4.24	4.31	3.48	4.34	3.9	4.04	3.83	4.64	5
16668020	4.59	4.6	0.45	0.59	-1.01	0.4827	0.9999	NM_018061; NR_037185; XM_006710726; XM_011541685; XM_011541686; XM_011541687; XM_011541688; XR_946683; XR_946684; XR_946685; ENST00000370021; ENST00000370022; ENST00000370025; ENST00000467302; ENST00000485810; AY211915; BC034581; BC053838; BC130346; BC132963; OTTHUMT00000030231; OTTHUMT00000030232; OTTHUMT00000030233; OTTHUMT00000030234; OTTHUMT00000030580; uc001dvv.4; uc001dvw.4; uc010ouz.2	PRPF38B	pre-mRNA processing factor 38B	chr1	+	109234932	109244518	4.76	4.57	5.16	4.14	5.27	4.77	4.54	4.83	4.67	4.71	5.34	4.76	5.04	4.54	4.44	3.48	4.28	4.08	3.34	3.99	4.11	4.3
16668033	2.45	2.51	0.49	0.48	-1.05	0.6936	0.9999	NM_001144937; XM_011540840; ENST00000370017; ENST00000445274; BC130421; OTTHUMT00000030589; OTTHUMT00000346718; uc001dvx.3; uc010ova.2	FNDC7	fibronectin type III domain containing 7	chr1	+	109255279	109285371	2.51	2.38	2.57	2.61	2.46	2.44	2.11	2.03	2.14	2.44	2.08	2.51	2.17	2.56	2.9	2.55	3.46	3.52	3.68	2.22	2.94	3.09
16668047	4.36	4.31	0.53	0.68	1.04	0.8889	0.9999	NM_007269; ENST00000370008; ENST00000469338; ENST00000472099; ENST00000483586; ENST00000485167; ENST00000486601; ENST00000495245; AF032922; AK290134; AK291322; BC038099; BC047764; D63506; OTTHUMT00000030591; OTTHUMT00000030917; OTTHUMT00000030918; OTTHUMT00000030919; OTTHUMT00000030920; OTTHUMT00000317167; OTTHUMT00000317168; uc001dvy.3	STXBP3	syntaxin binding protein 3	chr1	+	109289285	109352148	4.59	4.39	4.61	4.5	4.52	4.43	4.81	4.61	4.97	4.41	5.95	4.87	5.32	3.83	3.94	3.62	3.72	3.69	3.85	3.71	3.84	4.04
16668074	2.28	2.38	0.22	0.53	-1.07	0.2196	0.9999	NR_034168; NR_049777; ENST00000369989; ENST00000417241; AY312144; uc001dwc.3	SPATA42	spermatogenesis associated 42 (non-protein coding)	chr1	+	109399839	109401146	2.41	2.68	2.34	2.51	2.19	2.21	2.07	2.51	2.14	2.53	2	2.23	2	2.64	2.31	3.92	2.54	2.02	2.16	2.2	2.81	2.64
16668079	4.09	3.62	0.58	0.65	1.39	0.42	0.9999	NM_013296; XM_005270787; XM_006710589; XM_011541301; XM_011541302; XM_011541303; ENST00000264126; ENST00000406462; ENST00000435475; ENST00000435987; ENST00000441735; ENST00000446797; AB445462; AK295563; AY136740; BC027732; CR456786; OTTHUMT00000032400; OTTHUMT00000032401; OTTHUMT00000032402; OTTHUMT00000324129; OTTHUMT00000324130; U54999; uc010ovc.2; uc010ovd.2; uc010ove.1	GPSM2	G-protein signaling modulator 2	chr1	+	109417972	109473518	3.71	3.55	3.95	3.52	4.87	3.82	3.61	4.16	4.47	4.51	5.26	4.62	4.7	3.6	3.54	3	3.43	4.96	3.66	3.55	4.55	3.72
16668102	4.9	5.18	0.37	0.51	-1.21	0.0353	0.9999	NM_020141; XM_011541796; ENST00000338272; ENST00000473828; ENST00000479160; AF164793; AK291293; BC008739; BC065186; BC066918; BC067116; BC146873; BC146879; BC171849; OTTHUMT00000100611; OTTHUMT00000100612; OTTHUMT00000100613; uc001dwn.3; uc009weu.3	TMEM167B	transmembrane protein 167B	chr1	+	109633357	109639556	5.04	5.02	5.38	4.72	4.69	4.73	6.12	5.09	5.44	5.52	6.41	5.38	5.19	5.04	5.48	4.82	4.46	4.75	5.09	5.13	5.75	4.64
16668109	9.15	9.32	0.82	1.28	-1.13	0.7102	0.9999	NR_003023; ENST00000458748; ENST00000602755; BC071822; uc001dwo.1	SCARNA2	small Cajal body-specific RNA 2	chr1	+	109642815	109643234	9.99	9.46	9.97	7.89	9.19	7.97	8.88	7.87	8.84	9.04	7.62	7.77	8.41	10.03	10.34	11.44	10.12	9.34	10.46	9.37	8.32	10.32
16668111	3.23	3.18	0.37	0.42	1.04	0.8428	0.9999	NM_001267048; NM_001284352; NM_001284353; NM_020775; XM_011541825; XM_011541826; XM_011541827; ENST00000369936; ENST00000369938; ENST00000369939; ENST00000457623; ENST00000464345; ENST00000490758; ENST00000526264; ENST00000527501; ENST00000527996; ENST00000529753; ENST00000531664; ENST00000533147; ENST00000533374; ENST00000534476; AK297221; AK297478; AK301598; AK304003; AY358366; BC031648; BC1252…	KIAA1324	KIAA1324	chr1	+	109656301	109749403	3.23	2.8	3.42	3.68	2.63	3.24	3.14	2.81	3.15	3.44	3.34	3.16	3.54	2.99	4	3.77	2.98	2.99	2.66	3.42	3.48	2.52
16668147	2.93	3.09	0.3	0.34	-1.11	0.5864	0.9999				chr1	+	109754802	109756393	3.57	2.92	3.02	2.58	2.81	2.7	2.55	3.01	3.04	2.91	2.99	3.11	2.95	2.55	3.08	3.57	3.67	3	3.3	2.92	3.2	3.36
16668150	5.14	4.67	0.54	0.85	1.39	0.1648	0.9999	NM_006513; NR_034072; XM_006710813; ENST00000234677; ENST00000369923; ENST00000468588; ENST00000471705; ENST00000477544; ENST00000482384; AK093718; BC000716; BC009390; BC111398; D49914; OTTHUMT00000032394; OTTHUMT00000032528; OTTHUMT00000032529; OTTHUMT00000032530; OTTHUMT00000032531; OTTHUMT00000032532; uc001dwu.2; uc021orc.1	SARS	seryl-tRNA synthetase	chr1	+	109756515	109780804	4.35	4.24	5.48	4.87	5.17	4.6	5.73	5.48	5.96	5.6	5.95	5.29	5.81	4.25	4.28	3.53	4.59	4.32	3.65	4.85	5.31	5.25
16668170	4.4	4.32	0.63	0.58	1.06	0.7479	0.9999	NM_001408; XM_005270580; ENST00000271332; ENST00000459940; ENST00000489018; ENST00000498157; AK124727; AK127086; AK127745; OTTHUMT00000033200; OTTHUMT00000033201; OTTHUMT00000033202; OTTHUMT00000033204; uc001dxa.4	CELSR2	cadherin, EGF LAG seven-pass G-type receptor 2	chr1	+	109792641	109818378	4.58	5.4	4.46	4.53	4.55	3.83	4.27	4.39	4.46	3.86	4.14	4.27	3.67	4.28	5.31	4.6	6.01	4.8	3.34	4.75	3.91	4.43
16668217	4.03	4.01	0.47	0.37	1.02	0.5323	0.9999				chr1	+	109965123	109968162	3.83	3.92	4.49	3.53	3.72	4.31	4.48	4.05	3.55	4.53	5	4.02	4.46	4.11	4.09	3.87	4.28	3.64	4.06	3.16	3.62	4.13
16668220	3.88	3.98	0.64	0.53	-1.08	0.4867	0.9999	NM_001040709; XM_005270773; XM_011541283; XM_011541284; XM_011541285; ENST00000369872; ENST00000475497; AB158472; AK131459; AK289513; AK293082; AK301509; AK302566; AY358862; BC113102; BC113103; OTTHUMT00000030191; OTTHUMT00000030192; uc001dxo.2; uc001dxp.3; uc001dxq.2; uc010ovk.2	SYPL2	synaptophysin-like 2	chr1	+	110009100	110024764	4.53	2.8	3.63	3.95	4.01	3.63	3.92	3.95	3.63	3.99	3.37	3.29	4.6	4.55	4.2	4.11	5.54	3.66	4	3.25	3.79	4.49
16668229	3.99	4.08	0.44	0.26	-1.06	0.5199	0.9999	NM_153340; XM_005270445; XM_005270446; XM_011540638; XM_011540639; XM_011540640; XM_011540641; XM_011540642; XM_011540643; XM_011540644; XM_011540645; XM_011540646; ENST00000369869; ENST00000369870; ENST00000459635; ENST00000463678; ENST00000497545; ENST00000604728; ENST00000615509; AK090460; BC036849; OTTHUMT00000030331; OTTHUMT00000030332; OTTHUMT00000030333; OTTHUMT00000030334; OTTHUMT00000030…	ATXN7L2	ataxin 7-like 2	chr1	+	110026101	110035426	4.42	3.73	3.78	4.13	4.32	3.58	4.11	4.33	4.09	3.7	3.89	3.92	5	4.48	4.44	3.97	4.22	3.58	3.98	4.25	4.05	3.52
16668250	3.74	3.73	0.29	0.35	1.01	0.9679	0.9999	NM_001134400; NM_001134402; NM_001134403; NM_001134404; NM_182580; XM_005270775; XM_005270776; XM_005270777; XM_011541286; XM_011541287; ENST00000310611; ENST00000369868; ENST00000393709; ENST00000420578; ENST00000430195; ENST00000496961; ENST00000527072; ENST00000528785; ENST00000533024; AK294992; AK299086; AK303546; BC093683; BC111999; OTTHUMT00000030384; OTTHUMT00000030385; OTTHUMT00000030386;…	CYB561D1	cytochrome b561 family, member D1	chr1	+	110036658	110045554	3.85	4.58	4.36	3.91	3.62	3.23	3.57	3.91	3.75	3.73	3.27	3.44	3.7	3.81	3.9	3.58	3.51	3.65	3.92	3.95	3.51	3.99
16668260	2.65	2.57	0.28	0.4	1.06	0.2324	0.9999	NM_031936; XM_011542245; XM_011542246; XM_011542247; ENST00000404129; ENST00000469383; ENST00000526744; ENST00000527748; ENST00000533959; ENST00000616874; ENST00000618721; AF258342; AF317652; AK290027; BC067464; JF810889; uc001dxy.2	GPR61	G protein-coupled receptor 61	chr1	+	110082494	110091028	2.48	2.83	2.69	2.85	2.51	2.56	2.58	2.55	2.69	2.08	2.5	2.6	2.91	3.21	2.62	3.19	2.47	2.05	3.52	2.63	2.16	2.72
16668272	5.21	5.27	0.65	0.46	-1.04	0.9486	0.9999	NM_006496; ENST00000369851; AF493907; BC025285; BT019973; BT019974; J03005; J03198; J03238; M27543; OTTHUMT00000032222	GNAI3	guanine nucleotide binding protein (G protein), alpha inhibiting activity polypeptide 3	chr1	+	110091186	110138452	5.21	5.24	6.23	5.15	4.74	5.31	6.13	5.55	6.01	5.17	5.57	5.38	5.88	5.35	5.11	4.7	4.34	5.08	4.35	4.2	5.07	5.39
16668283	3.43	3.04	0.4	0.41	1.31	0.2173	0.9999	ENST00000369851; OTTHUMT00000032222	GNAI3	guanine nucleotide binding protein (G protein), alpha inhibiting activity polypeptide 3	chr1	+	110138847	110140403	3.75	3.11	3.1	3.83	3.28	3.69	3.75	3.79	3.12	3.17	3.58	2.99	4.09	2.97	3.14	2.99	3.89	3.75	2.98	3.25	2.58	2.86
16668286	3.74	4.07	0.47	0.59	-1.26	0.2193	0.9999	NR_029583; ENST00000369851; ENST00000384976; OTTHUMT00000032222; uc010ovq.1	MIR197; GNAI3	microRNA 197; guanine nucleotide binding protein (G protein), alpha inhibiting activity polypeptide 3	chr1	+	110141513	110141593	4.11	4.04	4.02	5	3.76	3.36	3.83	4.09	3.52	3.55	3.65	4.05	3.62	3.46	4.06	5.6	4.2	4.34	4.85	3.73	4.1	3.72
16668288	4.28	4.57	0.6	0.41	-1.22	0.6612	0.9999	NM_001257360; NM_001257361; NM_001308170; NM_004037; NM_139156; NM_203404; XM_011541247; XM_011541248; XR_946607; ENST00000256578; ENST00000342115; ENST00000358729; ENST00000369840; ENST00000369851; ENST00000393688; ENST00000459643; ENST00000467071; ENST00000469039; ENST00000474459; ENST00000476688; ENST00000479919; ENST00000486282; ENST00000524975; ENST00000525415; ENST00000526301; ENST000005278…	AMPD2; GNAI3	adenosine monophosphate deaminase 2; guanine nucleotide binding protein (G protein), alpha inhibiting activity polypeptide 3	chr1	+	110158726	110174677	4.05	5.06	5.29	4.41	4.14	3.95	5	4.91	4.3	3.99	4.26	4.63	5.46	4.19	4.99	4.33	4.16	4.4	4.75	5.27	3.94	3.69
16668333	3.81	3.37	0.21	0.38	1.36	0.0113	0.9999	NM_000850; NM_147148; NR_024538; XM_011541297; XM_011541298; ENST00000326729; ENST00000336075; ENST00000369833; ENST00000369836; ENST00000461767; ENST00000464733; ENST00000478397; ENST00000479578; ENST00000485640; ENST00000493171; ENST00000493395; ENST00000495742; AK291880; BC015513; BC108729; CR541869; DQ062813; M96234; M99422; OTTHUMT00000032187; OTTHUMT00000032188; OTTHUMT00000032189; OTTHUMT0…	GSTM4; GSTM2	glutathione S-transferase mu 4; glutathione S-transferase mu 2 (muscle)	chr1	+	110198698	110208123	3.1	3.72	4.13	3.68	3.51	3.51	3.41	3.25	3.74	3.73	3.23	3.23	3.75	3.81	4.15	2.78	3.96	3.86	3.68	4.05	3.32	4.06
16668355	5.03	5	0.63	0.71	1.02	0.8102	0.9999	NM_000848; NM_001142368; ENST00000241337; ENST00000369827; ENST00000369829; ENST00000369831; ENST00000414179; ENST00000442650; ENST00000460717; ENST00000467579; ENST00000476040; ENST00000481656; ENST00000483399; ENST00000490021; ENST00000496578; ENST00000624726; AK299482; BC105038; BC105066; BC110380; BT019947; M63509; OTTHUMT00000032157; OTTHUMT00000032166; OTTHUMT00000032167; OTTHUMT00000032168…	GSTM2; GSTM1; ERVK11-1	glutathione S-transferase mu 2 (muscle); glutathione S-transferase mu 1; endogenous retrovirus group K11, member 1	chr1	+	110210644	110252171	5.36	4.98	5.03	5.73	5.7	4.19	4.76	4.81	5.06	4.91	4.97	4.95	5.32	5.67	6.78	5.22	4.55	4.4	4.77	6.14	3.9	4.41
16668375	3.52	3.53	0.45	0.44	-1.01	0.8073	0.9999	NM_000561; NM_146421; XM_005270782; ENST00000309851; ENST00000369823; ENST00000429410; ENST00000490021; ENST00000490171; OTTHUMT00000032151; OTTHUMT00000032153; OTTHUMT00000032157; OTTHUMT00000032162; OTTHUMT00000469056; uc001dyk.3; uc001dyl.3	GSTM1; GSTM5	glutathione S-transferase mu 1; glutathione S-transferase mu 5	chr1	+	110230418	110318050	4.28	3.45	3.99	3.42	3.53	2.71	3.63	3.21	3.67	2.92	3.51	3.63	3.14	4.09	3.96	2.82	3.34	3.7	3.12	3.96	3.33	4.14
16668397	3.15	2.67	0.6	0.53	1.4	0.0321	0.9999	NM_000851; XM_005270784; XM_005270785; ENST00000256593; ENST00000369812; ENST00000369813; ENST00000483153; ENST00000492718; AK125820; AK127250; AK289673; BC058881; L02321; OTTHUMT00000032200; OTTHUMT00000032201; OTTHUMT00000032202; OTTHUMT00000032206; uc001dyn.3; uc010ovu.1	GSTM5	glutathione S-transferase mu 5	chr1	+	110254864	110260890	3.84	2.68	2.73	4.23	2.67	2.95	2.53	2.65	3.34	3.85	2.8	2.72	3.44	3.51	2.89	2.4	4.32	3.05	2.63	2.65	1.86	3.02
16668415	2.39	2.33	0.43	0.39	1.04	0.8822	0.9999				chr1	+	110370977	110414058	3.03	2.36	2.43	3.38	2.58	2.1	3.16	2.37	2.38	2.15	2.02	1.99	2.6	2.49	2.43	1.98	2.09	2.62	2.15	1.74	2.47	2.66
16668420	4.2	4.24	0.44	0.47	-1.03	0.7541	0.9999	NM_000757; NM_172210; NM_172211; NM_172212; ENST00000329608; ENST00000357302; ENST00000369801; ENST00000369802; ENST00000420111; ENST00000488198; ENST00000525659; ENST00000526001; ENST00000527192; AK291660; AK300401; BC021117; M27087; M37435; M64592; OTTHUMT00000032208; OTTHUMT00000032209; OTTHUMT00000032210; OTTHUMT00000032211; OTTHUMT00000032212; OTTHUMT00000390376; OTTHUMT00000390377; OTTHUMT0…	CSF1	colony stimulating factor 1 (macrophage)	chr1	+	110452864	110473616	4.03	4.25	3.54	4.13	4.65	4.34	4.17	4.12	4.43	4.2	4.52	4.27	4.63	4.27	3.84	4.79	4.2	3.63	3.3	3.5	5.07	4.7
16668439	5.29	5.22	0.36	0.63	1.04	0.2635	0.9999	NM_001242673; NM_001242674; NM_001242675; NM_001242676; NM_006621; XM_011540535; XR_946527; ENST00000359172; ENST00000369799; ENST00000393614; ENST00000469401; ENST00000475081; ENST00000481423; AF090905; AF315687; AK131563; AK303690; AK316110; BC007576; BC010681; BC016942; BC065254; BC095476; BC110896; OTTHUMT00000032243; OTTHUMT00000032244; OTTHUMT00000032245; OTTHUMT00000032246; OTTHUMT00000092…	AHCYL1	adenosylhomocysteinase like 1	chr1	+	110527308	110566364	5.28	5.28	5.97	5.3	5.6	4.75	5.45	5.18	4.94	5.54	5.61	4.73	5.55	4.48	5.92	3.63	5.38	4.94	4.72	5.08	5.3	5.19
16668464	4.45	4.5	0.31	0.34	-1.03	0.8235	0.9999	NM_001270768; NM_033088; NR_073071; XM_006710994; XM_006710995; XM_011542325; ENST00000369795; ENST00000369796; ENST00000461054; ENST00000473429; ENST00000485775; ENST00000489059; ENST00000535003; ENST00000539541; ENST00000540970; AK125054; AK291059; BC094786; BC119814; BC121793; OTTHUMT00000032213; OTTHUMT00000032214; OTTHUMT00000032215; OTTHUMT00000032217; OTTHUMT00000032218; OTTHUMT00000032219…	STRIP1	striatin interacting protein 1	chr1	+	110574199	110617263	4.53	4.99	5.19	4.35	4.88	4.35	4.66	4.11	4.53	4.33	4.58	3.92	4.43	4.59	4.94	4.14	4.47	4.56	4.43	4	4.34	4.5
16668503	4.21	4.2	0.45	0.45	1.01	0.6225	0.9999				chr1	+	110600962	110605177	4.63	4.89	4.71	4.11	3.75	3.82	4.77	4.18	4.13	4.59	4.2	3.99	3.89	4.12	4.49	3.82	5.06	4.95	3.5	4.22	3.68	4.11
16668505	2.59	2.7	0.21	0.43	-1.08	0.571	0.9999	NR_126382; ENST00000554808	LINC01397	long intergenic non-protein coding RNA 1397	chr1	+	110624852	110652861	3.02	2.4	2.56	2.53	2.34	2.79	2.68	2.55	2.68	2.59	3.01	2.02	2.4	2.26	2.78	3.15	3.04	2.65	3.52	2.87	2.53	2.51
16668513	3.64	3.76	0.5	0.29	-1.09	0.578	0.9999	NM_203412; ENST00000334179; BC058929; OTTHUMT00000392303; uc001dzc.3	UBL4B	ubiquitin-like 4B	chr1	+	110655062	110656569	3.19	3.78	3.26	4.01	4.05	3.43	4.02	3.71	2.96	2.83	3.56	3.36	3.64	4.1	3.8	4.05	4.52	3.79	3.89	3.58	3.58	3.9
16668517	3.42	3.35	0.37	0.43	1.05	0.8889	0.9999	NM_001010898; XM_006710643; ENST00000331565; ENST00000465159; AK289982; AK297429; BC140908; OTTHUMT00000032550; OTTHUMT00000032551; uc009wfq.3	SLC6A17	solute carrier family 6 (neutral amino acid transporter), member 17	chr1	+	110693108	110744824	3.69	3.2	3.28	3.58	4.45	3.55	4.13	3.46	3.34	3.45	3.41	3.28	2.95	3.28	2.91	4.25	3.49	3.28	3.42	3.48	2.91	3.34
16668533	3.64	3.52	0.43	0.47	1.09	0.9864	0.9999	NM_001039574; NM_004978; NR_036437; XM_006710625; XM_006710627; XM_011541401; XM_011541402; XM_011541403; XM_011541404; ENST00000369787; ENST00000412512; ENST00000413138; ENST00000438661; ENST00000459877; ENST00000469655; ENST00000489935; BC025377; BC101769; BX537638; M64676; OTTHUMT00000030364; OTTHUMT00000030388; OTTHUMT00000035923; OTTHUMT00000052146; OTTHUMT00000314641; OTTHUMT00000390341; OT…	KCNC4	potassium channel, voltage gated Shaw related subfamily C, member 4	chr1	+	110753336	110825722	4.61	3.57	3.66	3.89	3.52	3.79	3.78	3.31	3.51	3.95	2.96	3.04	3.95	3.69	3.99	3.78	3.1	3.12	3.38	4.11	3.31	2.75
16668548	1.89	1.86	0.27	0.42	1.02	0.9178	0.9999				chr1	+	110815106	110815229	1.62	2.13	1.99	2.25	2.15	1.84	1.6	1.74	1.7	1.78	2.21	2.38	1.48	1.47	1.84	1.92	1.84	1.77	2.8	2.16	1.42	2.35
16668550	5.04	5	0.49	0.59	1.03	0.5051	0.9999	NM_001201545; NM_022768; XM_011541964; XM_011541965; XM_011541966; XM_011541967; XM_011541968; XM_011541969; ENST00000369784; ENST00000487146; ENST00000602849; ENST00000617047; ENST00000618772; AB209680; AF368062; AF368063; AF368064; BC098140; BC103493; BC103507; OTTHUMT00000031114; OTTHUMT00000035930; OTTHUMT00000467905; OTTHUMT00000475899; uc001dzl.1; uc001dzm.1; uc021orn.1	RBM15	RNA binding motif protein 15	chr1	+	110881128	110889303	4.71	5.3	5.97	5.19	5.06	5.26	5.24	4.61	5.11	4.87	5.64	4.57	5.2	5.15	5.22	3.73	4.15	4.95	3.96	4.64	5	4.36
16668556	2.63	2.75	0.29	0.36	-1.09	0.5369	0.9999	NR_102697	LAMTOR5-AS1	LAMTOR5 antisense RNA 1	chr1	+	110950147	110961033	2.54	2.96	2.5	2.48	3.46	2.53	2.72	2.89	2.7	2.65	2.69	2.79	2.46	2.34	3.56	3.21	2.55	2.9	2.78	2.85	2.32	2.7
16668564	2.87	3.31	0.48	0.67	-1.35	0.1188	0.9999	NM_032414; ENST00000271331; AF333024; AY029225; AY358683; BC025399; OTTHUMT00000031969; uc001dzs.3	PROK1	prokineticin 1	chr1	+	110993788	110999976	3.32	3.87	2.71	2.83	3.01	3.16	3.06	3.34	3.34	2.61	2.5	2.46	2.54	3.31	4.75	3.9	2.5	2.82	3.72	4.14	2.91	3.29
16668572	3.08	3.17	0.34	0.23	-1.06	0.8165	0.9999	NR_003599; ENST00000420853; ENST00000474680; OTTHUMT00000035934; OTTHUMT00000059080; uc009wft.1; uc009wfu.1; ENST00000462836; OTTHUMT00000331135	CYMP	chymosin pseudogene	chr1	+	111023388	111033891	3.05	3.21	2.69	3.87	3.66	3.3	3	3.14	2.98	3.04	3.18	3.18	3.05	2.91	2.65	3.32	3.08	2.85	3.49	3.26	3.38	3.06
16668582	4.27	4.61	0.81	0.72	-1.27	0.4671	0.9999	NM_000560; NM_001040033; XM_006711053; XM_011542447; ENST00000271324; ENST00000464329; ENST00000471220; ENST00000476408; ENST00000497404; AK298723; BC040693; BT019643; M37033; M60871; OTTHUMT00000032931; OTTHUMT00000098106; OTTHUMT00000098107; OTTHUMT00000098108; OTTHUMT00000098109; uc001dzw.3; uc001dzx.3; uc010owa.2	CD53	CD53 molecule	chr1	+	111413821	111442558	4.33	3.8	4.49	3.5	3.95	5.82	4.85	5.17	3.77	4.52	5.42	5.87	5.83	3.67	4.72	3.74	4.4	3.48	4.82	3.91	4.21	4.47
16668598	3.21	3.29	0.29	0.49	-1.06	0.4673	0.9999				chr1	+	111486089	111495470	3.83	4.17	3.19	2.62	3.03	3.46	3.29	2.9	3.47	3.19	3.87	3.51	3.54	2.87	3.01	2.67	3.25	3.44	2.9	2.84	3.48	3.07
16668601	2.11	2.1	0.31	0.32	1.01	0.7288	0.9999				chr1	+	111584456	111584547	2.21	2.27	2.28	2.06	2.04	2.36	2.04	1.99	2.02	2.48	1.81	1.62	2.04	2.48	2.1	2.64	2.77	2.17	2.29	1.74	1.72	1.75
16668603	3.74	3.62	0.34	0.55	1.09	0.6817	0.9999	NM_001007794; NM_006090; XM_005270353; XM_006710285; XM_011540496; XR_946518; ENST00000357172; ENST00000460443; ENST00000467362; ENST00000473474; ENST00000476865; ENST00000478042; ENST00000480324; ENST00000483427; ENST00000498239; ENST00000545121; ENST00000615636; AF068302; AK095229; AL832104; BC032610; BC049196; OTTHUMT00000034462; OTTHUMT00000034463; OTTHUMT00000034464; OTTHUMT00000034465; OTTH…	CEPT1	choline/ethanolamine phosphotransferase 1	chr1	+	111682249	111727724	3.11	3.78	3.68	3.96	3.61	4.1	4.26	3.61	4.18	3.85	4.75	3.78	4.1	3.21	3.62	2.87	3.71	3.18	3.24	3.27	4.01	3.5
16668622	2.54	2.58	0.21	0.46	-1.03	0.3005	0.9999	NM_001025197; NM_001025199; NM_004000; ENST00000369744; ENST00000369748; ENST00000445067; ENST00000466741; ENST00000467038; ENST00000474304; ENST00000477185; ENST00000486561; ENST00000497220; ENST00000497587; ENST00000524472; ENST00000526684; ENST00000528451; ENST00000530597; ENST00000533831; AK057181; AK298466; BC011460; BT006767; OTTHUMT00000033669; OTTHUMT00000033670; OTTHUMT00000033672; OTTHU…	CHI3L2; DENND2D	chitinase 3-like 2; DENN/MADD domain containing 2D	chr1	+	111743393	111786062	2.58	3.36	2.51	2.48	2.9	2.58	2.32	2.69	2.59	2.52	2.19	2.51	2.73	2.33	2.63	3.64	2.79	2.17	2.52	2.34	3.04	2.35
16668649	2.52	2.65	0.6	0.33	-1.09	0.6773	0.9999	NR_003928; ENST00000369743; ENST00000449687; ENST00000456752; ENST00000532686; uc009wgb.3	CHIAP2	chitinase, acidic pseudogene 2	chr1	+	111823146	111828730	2.48	2.88	2.27	2.02	2.5	3.05	2.75	2.67	2.27	2.89	2	2.06	2.02	2.91	2.65	2.87	4.11	2.61	2.79	2.52	2.26	3.01
16668657	2.57	2.38	0.43	0.46	1.14	0.7903	0.9999	NM_001040623; NM_001258001; NM_001258002; NM_001258003; NM_001258004; NM_001258005; NM_021797; NM_201653; XM_006710577; ENST00000343320; ENST00000352594; ENST00000353665; ENST00000369740; ENST00000422815; ENST00000430615; ENST00000451398; ENST00000477918; ENST00000483391; ENST00000489524; AB025008; AB025009; AF290004; AK098814; AK290702; AY789444; AY789445; BC036339; BC047336; BC106910; OTTHUMT00…	CHIA	chitinase, acidic	chr1	+	111833484	111863188	2.01	2.57	2.4	1.85	2.71	2	2.74	1.91	2.83	1.99	1.91	1.92	1.95	2.76	2.17	2.95	2.86	2.63	3.15	2.66	2.33	3.09
16668677	2.68	2.5	0.38	0.41	1.13	0.7924	0.9999	NM_001300831; NM_181643; NR_125338; XM_005270472; XM_011540709; XM_011540710; XM_011540711; ENST00000369737; ENST00000369738; ENST00000468395; ENST00000484512; AK303897; BC050319; BC093891; BC101501; HM237139; HM237140; OTTHUMT00000030718; OTTHUMT00000030719; OTTHUMT00000030720; OTTHUMT00000030721; uc001eaw.2; uc001eax.2; uc009wge.1	PIFO	primary cilia formation	chr1	+	111888910	111895639	3.31	2.41	2.84	2.16	2.1	2.58	3.15	2.19	2.82	2.66	2.25	2.82	3.09	2.41	2.27	2.47	3.33	2.55	3.17	3.01	2.58	2.38
16668687	3.18	3.62	0.58	0.59	-1.35	0.2558	0.9999				chr1	+	111989420	111989530	3.69	3.94	4.33	3.22	2.93	2.73	3.11	2.94	3.18	2.76	2.57	4.04	3.38	4.49	3.74	3.56	2.53	3.85	2.85	4.02	3.9	2.86
16668689	5.52	5.66	0.21	0.4	-1.1	0.8222	0.9999	NM_001688; ENST00000369721; ENST00000369722; ENST00000464154; ENST00000468818; ENST00000483994; ENST00000493119; AK291077; AY871272; BC005366; BC005960; BC016350; OTTHUMT00000032455; OTTHUMT00000032456; OTTHUMT00000032457; OTTHUMT00000032458; OTTHUMT00000032459; OTTHUMT00000032460; uc001ebc.3; uc009wgf.1	ATP5F1	ATP synthase, H+ transporting, mitochondrial Fo complex subunit B1	chr1	+	111991486	112005395	5.62	5.44	6.02	5.45	5.54	5.3	6.12	5.62	5.32	5.66	6.1	5.51	5.49	5.6	5.73	4.84	5.5	5.61	5.04	5.81	5.98	5.54
16668702	4.52	4.57	0.67	0.6	-1.03	0.758	0.9999	NM_001300834; NM_001300835; NM_174896; XM_011540712; XM_011540713; ENST00000343534; ENST00000369718; ENST00000464591; AK123160; BC017973; OTTHUMT00000032471; OTTHUMT00000032472; OTTHUMT00000032473; uc001ebe.3	C1orf162	chromosome 1 open reading frame 162	chr1	+	112016414	112021134	4.55	4.56	4.54	4.01	4.46	5.43	4.62	5.41	4.78	4.46	5.28	5.67	6.26	3.88	4.36	3.94	4.91	3.8	4.48	4.36	4.06	4.65
16668712	4.52	4.4	0.3	0.57	1.08	0.3551	0.9999	NM_001010935; NM_001291896; NM_002884; XR_946724; ENST00000356415; ENST00000369709; ENST00000433097; ENST00000494982; AB451235; AF493912; AK293044; BC014086; BT019666; OTTHUMT00000033071; OTTHUMT00000033072; OTTHUMT00000033073; OTTHUMT00000033074; uc001ebi.3; uc001ebk.3; uc001ebl.3; M22995	RAP1A	RAP1A, member of RAS oncogene family	chr1	+	112084840	112259313	4.74	3.88	4.59	4.32	4.68	4.51	4.75	4.73	4.13	5.06	5.46	4.7	4.54	4.17	3.91	3.6	4.54	5.07	4.47	4.36	3.65	4.25
16668726	4.04	3.82	0.27	0.36	1.16	0.5256	0.9999	NR_038951; NR_038952; ENST00000430373; ENST00000524935	FAM212B-AS1	FAM212B antisense RNA 1	chr1	+	112282463	112290420	3.57	3.65	4.18	4.05	4.28	4.33	4.09	3.77	3.6	4.28	4.23	3.71	3.74	4	3.73	4.38	3.81	4.36	4.67	3.79	3.56	3.97
16668730	3.25	3.07	0.22	0.24	1.13	0.478	0.9999	NM_007204; ENST00000369702; ENST00000475700; ENST00000524894; ENST00000533164; ENST00000534200; AF106019; AF155803; AF171063; AK301697; BC011556; BC031062; BC034953; OTTHUMT00000033063; OTTHUMT00000033064; OTTHUMT00000388433; OTTHUMT00000388434; OTTHUMT00000388435; uc001ebs.3; uc001ebt.3; uc010owf.2	DDX20	DEAD (Asp-Glu-Ala-Asp) box polypeptide 20	chr1	+	112297867	112310638	3.19	3.08	3.73	3.4	3.19	3.38	3.47	3.11	3.27	3.24	3.39	3.68	3.41	2.9	3.03	3.04	3.08	3.25	3.09	2.85	3.01	3.12
16668753	2.88	2.95	0.27	0.26	-1.05	0.9983	0.9999	NR_046619	KCND3-AS1	KCND3 antisense RNA 1	chr1	+	112451958	112453553	2.89	2.93	2.7	3.11	3.07	2.65	2.99	3.13	3.12	2.86	3.06	2.9	2.72	3.34	2.8	2.66	2.77	3.56	3.26	2.83	2.43	2.99
16668761	2.8	2.75	0.51	0.47	1.03	0.9037	0.9999	NM_001270945; XM_005271117; XM_011541952; BC034233	LOC643355	uncharacterized LOC643355	chr1	+	112532392	112541464	3.5	2.83	2.97	2.46	2.77	2.8	2.67	2.45	3.09	3.11	2.46	2.82	2.28	2.75	2.83	3.83	2.61	4.25	3.55	2.74	2.61	2.93
16668765	2.88	2.76	0.22	0.34	1.09	0.7783	0.9999	XR_947706; XR_947707; XR_958932; XR_958933	LOC105378906	uncharacterized LOC105378906	chr1	+	112549543	112550756	2.65	2.43	2.64	2.72	3.13	2.95	3.01	2.77	3.05	2.78	2.72	2.71	3.08	3.6	2.51	3.16	3.18	2.84	2.63	2.8	3.05	2.5
16668768	4.08	3.79	1.09	0.83	1.23	0.6778	0.9999				chr1	+	112738124	112738228	3.71	3.01	2.88	4.57	4.43	6.09	4.9	3.42	4.21	4.68	4.91	3.43	5.23	5.17	4.21	3.31	3.48	2.27	2.7	3.49	4.21	3.39
16668770	1.87	1.8	0.45	0.59	1.05	0.6233	0.9999				chr1	+	112913626	112913729	1.78	1.72	3.07	1.56	1.88	1.8	1.81	1.43	1.75	2.31	2.22	1.57	1.87	1.62	2.17	3.6	1.72	1.94	1.81	2.49	1.97	2.46
16668772	4.22	4.13	0.49	0.61	1.06	0.7961	0.9999	NM_018704; XM_011541781; ENST00000271277; ENST00000441739; ENST00000502356; ENST00000607039; AL359565; BC016029; OTTHUMT00000030686; OTTHUMT00000030687; OTTHUMT00000470347; OTTHUMT00000472480; uc001ebx.3	CTTNBP2NL	CTTNBP2 N-terminal like	chr1	+	112938800	113006078	3.95	3.46	4.48	4.25	4.06	4.4	5.2	4.63	4.09	4.66	4.72	4.31	4.84	4.14	4.64	3.31	3.55	3.57	3.7	4.79	3.54	3.55
16668785	3.87	3.79	0.15	0.13	1.05	0.8822	0.9999	NM_001291880; NM_004185; NM_024494; ENST00000256640; ENST00000369684; ENST00000369686; ENST00000478360; AB045116; AB045117; BC141825; OTTHUMT00000030691; OTTHUMT00000030692; OTTHUMT00000030693; OTTHUMT00000030694; uc001eca.3; uc001ecb.3; uc009wgg.3	WNT2B	wingless-type MMTV integration site family, member 2B	chr1	+	113009163	113065288	3.76	3.83	3.78	3.9	3.54	3.86	3.8	4.03	3.77	3.9	3.8	3.83	3.94	3.75	3.63	4.08	3.89	3.52	3.83	3.98	3.76	3.84
16668798	4.96	5.24	0.46	0.55	-1.21	0.4071	0.9999	NM_006135; XM_011542225; ENST00000263168; ENST00000466066; ENST00000476820; ENST00000476936; ENST00000485542; ENST00000498626; AK289654; BC000144; BT019364; BX648738; CR407657; CR541819; OTTHUMT00000032567; OTTHUMT00000032875; OTTHUMT00000032876; OTTHUMT00000032877; OTTHUMT00000032878; OTTHUMT00000032879; U56637; uc001ecj.1	CAPZA1	capping protein (actin filament) muscle Z-line, alpha 1	chr1	+	113161795	113214241	5.08	4.6	5.18	5.29	4.99	4.8	5.79	5.6	4.82	5.38	5.69	5.49	5.92	5.29	4.89	4.05	4.31	5.09	5.58	4.6	4.76	4.51
16668815	2.96	3.33	0.62	0.95	-1.29	0.4156	0.9999				chr1	+	113195210	113195310	3.5	2.04	2.21	3.41	3.59	2.63	3.31	4.36	3.72	2.77	4.13	4.52	2.52	1.75	3.25	2.09	3.77	3.68	3.69	2.27	3.36	2.54
16668817	4.71	4.81	0.57	0.58	-1.07	0.8976	0.9999	NM_001130079; NM_001286072; NM_020963; XM_005270868; XM_005270869; XM_005270870; XM_006710644; XR_426609; XR_946657; ENST00000357443; ENST00000369644; ENST00000369645; ENST00000413052; ENST00000465579; ENST00000468624; ENST00000471160; ENST00000475429; ENST00000479858; ENST00000481711; ENST00000482545; ENST00000486416; ENST00000488160; ENST00000490413; ENST00000494319; ENST00000495374; ENST000004…	MOV10	Mov10 RISC complex RNA helicase	chr1	+	113215763	113243368	4.71	4.91	5.49	4.6	5.09	4.97	5.05	5.13	4.59	4.67	5.33	4.6	6.04	4.5	6.15	3.93	4.02	4.69	4.37	4.92	4.87	4.15
16668861	2.66	2.33	0.36	0.38	1.26	0.355	0.9999	NM_001004440; NM_182759; XM_005270766; XM_006710582; ENST00000361886; ENST00000369630; AY325116; AY325119; BC112268; BC117479; BC144043; OTTHUMT00000033255; OTTHUMT00000033256; uc001ecu.3; uc001ecv.3; uc010owk.2; uc010owl.2	FAM19A3	family with sequence similarity 19 (chemokine (C-C motif)-like), member A3	chr1	+	113263041	113269857	3.04	2.65	2.55	2.68	2.85	2.62	2.28	2.32	2.85	2.81	2.31	2.33	2.35	2.97	2.33	3.21	2.41	2.88	2.92	3.67	2.19	2.53
16668869	3.39	3.47	0.41	0.37	-1.05	0.9687	0.9999				chr1	+	113285049	113291097	3.52	3.48	3.3	3.16	3.65	3.47	3.08	3.28	3.25	3.42	2.93	3.44	3.02	3.84	3.51	4.24	4.27	3.63	3.39	4.23	3.92	3.3
16668874	3.25	3.6	0.36	0.44	-1.27	0.0482	0.9999	XR_947716; XR_947717; XR_958958; XR_958959; AB593135; uc021orw.1	HP08777	uncharacterized LOC105378912	chr1	+	113392650	113420493	2.99	4.02	2.68	3.49	3.35	3.57	2.84	3.48	2.69	3.43	3.78	2.95	3.1	3.63	3.95	4.07	2.91	2.85	3.8	3.63	3.54	3.42
16668878	4.18	3.7	0.38	0.3	1.39	0.0179	0.9999	NR_002796; OTTHUMT00000033553; uc001eda.1	AKR7A2P1	aldo-keto reductase family 7, member A2 pseudogene 1	chr1	+	113465972	113467295	3.72	3.83	3.58	4.3	4.64	4.43	3.71	3.71	3.98	4.4	4.31	3.59	4.63	4.03	3.62	3.32	4.17	4.1	3.42	3.89	4.16	3.56
16668880	3.91	3.74	0.33	0.48	1.13	0.3499	0.9999	NR_103743; NR_103744; ENST00000416193; ENST00000420168; ENST00000428411; ENST00000435800; BC047723; BC062295	SLC16A1-AS1	SLC16A1 antisense RNA 1	chr1	+	113499020	113544813	4.23	4.38	3.59	3.99	4.18	3.95	4.04	3.23	3.63	4.32	4.23	4.26	4.59	3.65	3.29	3.07	3.74	3.61	3.62	3.66	3.4	3.98
16668887	4.17	3.92	0.54	0.45	1.18	0.2514	0.9999				chr1	+	113550876	113589677	4.02	3.65	3.45	4.61	5.27	3.98	3.91	3.65	4.44	4.97	4.86	4.48	4.17	4.06	3.65	3.91	3.87	3.77	4.56	4.23	3.39	4.01
16668891	4.5	4.55	0.53	0.53	-1.03	0.833	0.9999	NM_001312686; NM_014813; XM_005271369; XM_011542497; ENST00000361127; ENST00000466069; ENST00000466161; ENST00000470000; ENST00000492207; AK123606; AK291031; BC117368; BC117370; OTTHUMT00000033549; OTTHUMT00000033550; OTTHUMT00000033551; OTTHUMT00000033690; OTTHUMT00000033691; uc001edf.1; uc009wgn.1	LRIG2	leucine-rich repeats and immunoglobulin-like domains 2	chr1	+	113615831	113669822	4.96	4.21	5.3	3.87	4	3.85	5.1	4.46	5	5.03	5.18	4.83	5.05	4.05	5.23	3.61	4.45	4.14	4.17	4.71	4.35	4.23
16668916	4.55	4.45	0.75	0.55	1.07	0.8763	0.9999	ENST00000361127; OTTHUMT00000033549	LRIG2	leucine-rich repeats and immunoglobulin-like domains 2	chr1	+	113673733	113674746	4.76	3.81	4.69	4.46	3.94	3.11	4.17	4.12	5.87	5.1	5.05	4.68	4.65	4.52	5.4	3.66	4.69	3.76	4.77	5.03	3.87	3.95
16668919	4.21	4.22	0.47	0.34	-1.01	0.4651	0.9999	NM_001142782; NM_152900; XM_005270737; XM_011541208; XR_946601; ENST00000307546; ENST00000369611; ENST00000369615; ENST00000369617; ENST00000477955; ENST00000486456; AF213259; BC130409; OTTHUMT00000032426; OTTHUMT00000032427; OTTHUMT00000032428; OTTHUMT00000032429; OTTHUMT00000032650; OTTHUMT00000032651; uc001edh.3; uc001edi.4; uc001edj.3; uc001edk.3; uc009wgo.3	MAGI3	membrane associated guanylate kinase, WW and PDZ domain containing 3	chr1	+	113933371	114228545	4.36	4.23	4.56	3.56	4.22	3.89	4.36	4.57	4.91	4.8	4.95	4.21	4.67	4.07	4.93	4.03	3.89	4.29	3.92	3.99	4.2	3.65
16668947	2.39	2.44	0.48	0.21	-1.04	0.8873	0.9999	NR_125965	AP4B1-AS1	AP4B1 antisense RNA 1	chr1	+	114355001	114371793	2.6	2.42	2.89	1.92	2.79	3.23	2.65	2.39	1.88	2.23	2.16	2.51	2.23	2.47	2.86	2.45	2.27	2.53	2.3	2.08	2.16	3.19
16668954	3.62	3.53	0.28	0.26	1.06	0.3027	0.9999	NR_037864; NR_125965; ENST00000419536	AP4B1-AS1	AP4B1 antisense RNA 1	chr1	+	114399257	114443859	3.54	3.17	3.74	3.52	3.46	3.82	3.83	3.84	3.45	4.14	3.86	3.72	4.06	3.33	3.31	3.53	3.6	3.19	3.48	3.59	3.2	3.73
16668960	4.44	4.54	0.5	0.77	-1.07	0.7896	0.9999	NM_022836; XM_005271130; ENST00000369563; ENST00000466480; BC029687; OTTHUMT00000033020; OTTHUMT00000033021; uc001eeg.3; uc001eeh.3; uc001eei.3	DCLRE1B	DNA cross-link repair 1B	chr1	+	114447763	114456708	3.82	5.1	4.77	4.5	4.55	4.47	4.56	4.71	5.61	4.34	5.75	5.03	4.41	4.51	3.53	3.76	3.45	4.46	3.65	4.21	5.49	4.38
16668969	4.98	4.99	0.43	0.78	-1.01	0.966	0.9999	NM_152696; NM_181358; NM_198268; NM_198269; XM_005270609; XM_005270610; XM_005270611; XM_005270612; XM_005270613; XM_006710443; XM_011540977; XM_011540978; XM_011540979; XM_011540980; ENST00000340480; ENST00000361587; ENST00000369553; ENST00000369555; ENST00000369558; ENST00000369559; ENST00000369561; ENST00000426820; ENST00000503968; ENST00000514621; ENST00000626993; AB089957; AK302726; BC028408…	HIPK1	homeodomain interacting protein kinase 1	chr1	+	114471814	114520491	4.68	5.48	5.13	4.91	5.06	4.75	5.58	5.52	5.56	5.13	6.23	4.62	5.92	4.46	4.9	3.96	4.5	4.81	3.86	5.05	5.86	4.46
16668997	4.58	5.55	0.53	0.7	-1.97	0.0016	0.9999	NM_001286352; NM_001286353; NM_020190; ENST00000320334; ENST00000369551; ENST00000393300; ENST00000491700; ENST00000633022; AF201945; AK075544; AK297902; AY358954; AY464015; BC009920; KC237062; OTTHUMT00000033119; OTTHUMT00000033120; OTTHUMT00000033121; OTTHUMT00000487848; uc001eer.1; uc001eet.1	OLFML3	olfactomedin like 3	chr1	+	114522030	114524876	5.45	4.18	4.37	4.17	5.03	4.47	6.34	5.25	4.66	4.84	5.15	5.05	4.66	5.18	6.26	5.63	5.96	4.93	6.41	3.99	6.28	4.37
16669006	2.71	2.56	0.41	0.22	1.11	0.3534	0.9999				chr1	+	114749049	114804900	2.46	2.57	2.1	2.79	3.03	2.86	2.24	2.75	2.8	3.51	2.42	2.64	3.04	2.58	2.26	2.82	2.34	2.54	2.52	2.22	2.92	2.49
16669009	3.33	3.25	0.57	0.5	1.06	0.4572	0.9999				chr1	+	115033346	115033454	2.91	3.12	2.69	4.17	3.71	4.07	3.49	3.64	3.3	3.79	3.84	3.43	3.57	2.98	2.25	3.55	2.83	3.24	3.24	2.68	2.45	2.66
16669011	5.14	4.67	0.61	0.62	1.39	0.082	0.9999				chr1	+	115270341	115270445	4.65	3.78	6.19	5.44	5.78	5.01	5.18	5.28	5.32	4.91	4.82	4.49	5.45	5.82	3.89	4.47	4.65	4.78	5.02	3.9	4.19	5.08
16669013	2.27	2.3	0.2	0.36	-1.02	0.1523	0.9999	NM_001282541; NM_001282542; NM_003176; NR_104211; XM_005271155; XM_005271156; XM_006710859; XM_011542037; XM_011542038; XM_011542039; ENST00000369518; ENST00000369522; ENST00000455987; ENST00000468191; ENST00000477215; ENST00000477590; ENST00000482717; ENST00000493377; ENST00000613524; ENST00000618516; BC105299; BC126266; BC144019; D67035; OTTHUMT00000033386; OTTHUMT00000033387; OTTHUMT0000003338…	SYCP1	synaptonemal complex protein 1	chr1	+	115397424	115537991	2.27	2.36	2.08	2.15	2.35	2.29	2.6	3.04	2.45	2.62	2.32	2.23	2.01	2.13	2.33	3.28	2.39	1.99	2.31	2.22	2.34	2.43
16669053	2.27	2.3	0.37	0.32	-1.02	0.5334	0.9999	NM_000549; NM_001277991; XM_011542065; ENST00000256592; ENST00000369517; BC069298; OTTHUMT00000032833	TSHB	thyroid stimulating hormone, beta	chr1	+	115572415	115576941	2.53	1.99	2.8	3.15	2.37	2.11	2.21	2.4	2.25	2.21	2.72	2.32	2.79	2.83	1.86	2.21	2.02	2.52	2.37	2.14	1.89	2.05
16669058	3.07	2.7	0.46	0.3	1.29	0.1318	0.9999	XR_947722; XR_958990	LOC105378916	uncharacterized LOC105378916	chr1	+	115642293	115645279	2.27	2.72	2.34	3.77	3.1	3.53	2.66	2.58	3.36	3.58	3.22	3.25	2.83	2.67	2.7	3.19	3.11	2.62	2.79	2.65	2.77	2.82
16669061	2.1	2.24	0.3	0.33	-1.1	0.4563	0.9999				chr1	+	115724043	115765741	2.02	2.35	1.83	1.86	2.76	2.01	1.92	2.76	2.26	1.88	2.07	1.87	2.25	2.23	1.96	2.71	2.49	2.08	2.32	2.35	2.66	1.88
16669064	2.9	2.75	0.31	0.48	1.12	0.5179	0.9999				chr1	+	115825655	115910693	2.68	3.36	3.32	3.07	3.21	3.01	1.96	2.33	2.68	2.85	2.34	2.78	2.8	2.62	2.58	3.51	2.71	3.13	3.14	2.22	3.21	2.76
16669067	3.75	3.74	0.42	0.41	1.01	0.125	0.9999	NM_001172411; NM_001172412; NM_138959; ENST00000310260; ENST00000355485; ENST00000369509; ENST00000369510; ENST00000474344; ENST00000478369; AB057596; AB075805; AF481859; BC000907; BC065272; OTTHUMT00000033094; OTTHUMT00000033095; OTTHUMT00000033096; OTTHUMT00000033097; OTTHUMT00000033098; uc001efv.1; uc009wgy.1; uc021ose.1	VANGL1	VANGL planar cell polarity protein 1	chr1	+	116184574	116240845	3.48	3.62	3.63	3.82	4.19	3.78	3.87	3.9	4.61	3.63	3.98	4.12	4.43	3.8	3.11	2.9	3.6	4.62	3.49	3.78	4.2	3.47
[truncated: 47,149 more rows]
